# Supplementary material for: Sequencing-based fine-mapping and in silico functional characterization of the 10q24.32 arsenic metabolism efficiency locus across multiple arsenic-exposed populations
Source: PLoS Genet. 2023 Jan 20;19(1):e1010588. doi: 10.1371/journal.pgen.1010588 (PMC9891528; doi:10.1371/journal.pgen.1010588)
Supplement: S11 Table — (XLSX) [file pgen.1010588.s023.xlsx]

## Sheet: AS3MT_eQTL_Analysis
Tissue	Primary eQTL	Primary Lifted hg19	Secondary eQTL	Secondary Lifted hg19	Tertiary eQTL	Tertiary Lifted hg19	Quaternary eQTL	Quaternary Lifted hg19
Adrenal Gland	chr10_103210399_C_A_b38	chr10:104970156
Brain Caudata Basal Ganglia	chr10_102852578_T_A_b38	chr10:104612335
Brain Hippocampus	chr10_102856743_T_C_b38	chr10:104616500
Brain Hypothalamus	chr10_102852578_T_A_b38	chr10:104612335
Brain Nucleus Accumbens Basal Ganglia	chr10_102838165_C_T_b38	chr10:104597922
Brain Spinal Cord Cervical	chr10_102852578_T_A_b38	chr10:104612335
Brain Substantia Nigra	chr10_102852578_T_A_b38	chr10:104612335
Kidney Cortex	chr10_103765539_C_G_b38	chr10:105525297	** Note: Not in GTEx
Minor Salivary Gland	chr10_102837167_C_A_b38	chr10:104596924
Ovary	chr10_102852578_T_A_b38	chr10:104612335
Pituitary	chr10_102858938_A_G_b38	chr10:104618695
Prostate	chr10_102865480_A_G_b38	chr10:104625237
Small Intestine Terminal Ileum	chr10_103107106_C_T_b38	chr10:104866863
Spleen	chr10_102877098_T_C_b38	chr10:104636855	** Note: Not in GTEx
Stomach	chr10_102875930_A_T_b38	chr10:104635687
Testis	chr10_102856743_T_C_b38	chr10:104616500
Uterus	chr10_102852578_T_A_b38	chr10:104612335
Vagina	chr10_102852007_A_C_b38	chr10:104611764
Artery Aorta	chr10_102856743_T_C_b38	chr10:104616500	chr10_103005180_A_C_b38	chr10:104764937
Artery Coronary	chr10_102856743_T_C_b38	chr10:104616500	chr10_102869479_G_C_b38	chr10:104629236
Brain Cerebellar Hemisphere	chr10_102858938_A_G_b38	chr10:104618695	chr10_102888092_C_T_b38	chr10:104647849
Brain Cerebellum	chr10_102858938_A_G_b38	chr10:104618695	chr10_102875346_G_A_b38	chr10:104635103
Brain Cortex	chr10_102856743_T_C_b38	chr10:104616500	chr10_102879981_G_A_b38	chr10:104639738
Brain Putamen	chr10_102852578_T_A_b38	chr10:104612335	chr10_103211402_C_T_b38	chr10:104971159
Breast Mammary Tissue	chr10_102869254_T_C_b38	chr10:104629011	chr10_102858938_A_G_b38	chr10:104618695
Colon Transverse	chr10_102863296_C_G_b38	chr10:104623053	chr10_102824339_C_T_b38	chr10:104584096
Esophagus Muscularis	chr10_102869116_A_G_b38	chr10:104628873	chr10_102856743_T_C_b38	chr10:104616500
Heart Atrial Appendage	chr10_102869254_T_C_b38	chr10:104629011	chr10_102869538_AG_A_b38	chr10:104629295
Heart Left Ventricle	chr10_102877845_C_T_b38	chr10:104637602	chr10_102836599_C_T_b38	chr10:104596356
Liver	chr10_102856743_T_C_b38	chr10:104616500	chr10_102925736_G_C_b38	chr10:104685493	** Note: Not in GTEx
Pancreas	chr10_102876898_G_C_b38	chr10:104636655	chr10_102502299_A_G_b38	chr10:104262056
Whole Blood	chr10_102869116_A_G_b38	chr10:104628873	chr10_102876898_G_C_b38	chr10:104636655
Adipose Visceral Omentum	chr10_102856743_T_C_b38	chr10:104616500	chr10_103073907_C_T_b38	chr10:104833664	chr10_102733313_AT_A_b38	chr10:104493070
Brain Anterior Cingulate Cortex	chr10_102856743_T_C_b38	chr10:104616500	chr10_103032003_C_T_b38	chr10:104791760	chr10_103294461_T_A_b38	chr10:105054218
Colon Sigmoid	chr10_102856743_T_C_b38	chr10:104616500	chr10_102869538_AG_A_b38	chr10:104629295	chr10_102852578_T_A_b38	chr10:104612335
Esophagus Gastroesophageal Junction	chr10_102866129_G_A_b38	chr10:104625886	chr10_102856743_T_C_b38	chr10:104616500	chr10_102937950_G_A_b38	chr10:104697707
Lung	chr10_102856743_T_C_b38	chr10:104616500	chr10_102875930_A_T_b38	chr10:104635687	chr10_102834750_A_G_b38	chr10:104594507
Muscle Skeletal	chr10_102834750_A_G_b38	chr10:104594507	chr10_102869479_G_C_b38	chr10:104629236	chr10_102869254_T_C_b38	chr10:104629011
Nerve Tibial	chr10_102856743_T_C_b38	chr10:104616500	chr10_102836092_G_C_b38	chr10:104595849	chr10_102633888_T_G_b38	chr10:104393645	chr10_103203861_T_A_b38	chr10:104963618
Skin Not Sun Exposed Suprapubic	chr10_102866129_G_A_b38	chr10:104625886	chr10_102869540_TCGCAGGCCGAGGAGACAGTGAGTGCGCGC_T_b38	chr10:104629297	chr10_102786426_A_G_b38	chr10:104546183
Skin Sun Exposed Lower Leg	chr10_102865480_A_G_b38	chr10:104625237	chr10_102875930_A_T_b38	chr10:104635687	chr10_102899235_A_G_b38	chr10:104658992	chr10_102457746_T_G_b38	chr10:104217503	chr10_102763974_C_T_b38	chr10:104523731
Thyroid	chr10_102858767_G_A_b38	chr10:104618524	chr10_102875930_A_T_b38	chr10:104635687	chr10_103200761_TTTG_T_b38	chr10:104960518	chr10_102827237_G_A_b38	chr10:104586994	chr10_103073907_C_T_b38	chr10:104833664
Adipose Subcutaneous	chr10_102856743_T_C_b38	chr10:104616500	chr10_102856906_T_C_b38	chr10:104616663	chr10_102875346_G_A_b38	chr10:104635103	chr10_102686488_G_A_b38	chr10:104446245
Artery Tibial	chr10_102869254_T_C_b38	chr10:104629011	chr10_102866129_G_A_b38	chr10:104625886	chr10_102875346_G_A_b38	chr10:104635103	chr10_102774270_G_A_b38	chr10:104534027
Esophagus Mucosa	chr10_102869116_A_G_b38	chr10:104628873	chr10_102875591_C_T_b38	chr10:104635348	chr10_103315314_T_C_b38	chr10:105075071	chr10_103073779_G_A_b38	chr10:104833536

## Sheet: AS3MT_eQTL_rsID
Tissue	Primary eQTL
Adrenal Gland	rs111668583
Brain Caudata Basal Ganglia	rs11191419
Brain Hippocampus	rs4919690
Brain Hypothalamus	rs11191419
Brain Nucleus Accumbens Basal Ganglia	rs10883784
Brain Spinal Cord Cervical	rs11191419		HEALS DMA Isolated Start
Brain Substantia Nigra	rs11191419		chr10:103078084:G:C	LD (R2>= 0.7) in South Asian	LD (R2>= 0.7) in European
Kidney Cortrx	rs79805073		chr10:103089387:A:C	LD (R2>= 0.7) in South Asian	LD (R2>= 0.7) in European
Minor Salivary Gland	rs6163		chr10:102835491:G:A	LD (R2>= 0.7) in South Asian
Ovary	rs11191419
Pituitary	rs7096169
Prostate	rs10786717		SHS DMA Association
Small Intestine Terminal Ileum	rs7896519		chr10:102875930	LD (R2>= 0.7) in European or Ad Mixed American
Spleen	rs3740392		chr10:102842863:C:T	No eQTLs in LD
Stomach	rs191177668
Testis	rs4919690
Uterus	rs11191419
Vagina	rs12775431
Tissue	Isolated Primary eQTL	Secondary eQTL
Artery Aorta	rs4919690	rs369395328
Artery Coronary	rs4919690	rs17881215
Brain Cerebellar Hemisphere	rs7096169	rs12768205
Brain Cerebellum	rs7096169	rs12764899
Brain Cortex	rs4919690	rs12774047
Brain Putamen	rs11191419	rs112574306
Breast Mammary Tissue	rs12416687	rs7096169
Colon Transverse	rs11191421	rs4919681
Esophagus Muscularis	rs7085104	rs4919690
Heart Atrial Appendage	rs12416687	chr10_102869538_AG_A_b38
Heart Left Ventricle	chr10_103005180_A_C_b38+D37	rs45463800
Liver	rs4919690	rs17725614
Pancreas	rs3740393	rs184466210
Whole Blood	rs7085104	rs3740393
Tissue	Isolated Primary eQTL	Isolated Secondary eQTL	Tertiary eQTL
Adipose Visceral Omentum	rs4919690	rs61870850	chr10_102733313_AT_A_b38
Brain Anterior Cingulate Cortex	rs4919690	rs12779535	rs139443430
Colon Sigmoid	rs4919690	chr10_102869538_AG_A_b38	rs11191419
Esophagus Gastroesophageal Junction	rs11191424	rs4919690	rs12774555
Lung	rs4919690	rs191177668	rs1004467
Muscle Skeletal	rs1004467	rs17881215	rs12416687
Nerve Tibial	rs4919690	rs3824755	rs188457393
Skin Not Sun Exposed Suprapubic	rs11191424	chr10_102869540_TCGCAGGCCGAGGAGACAGTGAGTGCGCGC_T_b38 (rs1468798255)	rs1475642
Skin Sun Exposed Lower Leg	rs10786717	rs191177668	rs7909286
Thyroid	rs7096169	rs191177668	rs11191640
Tissue	Isolated Primary eQTL	Isolated Secondary eQTL	Isolated Tertiary eQTL	Quaternary eQTL
Adipose Subcutaneous	rs4919690	rs4409766	rs12764899	rs188752055
Artery Tibial	rs12416687	rs11191424	rs12764899	rs74702335
Esophagus Mucosa	rs7085104	rs12765002	rs117848719	rs11191546
