# Supplementary material for: Sequencing-based fine-mapping and in silico functional characterization of the 10q24.32 arsenic metabolism efficiency locus across multiple arsenic-exposed populations
Source: PLoS Genet. 2023 Jan 20;19(1):e1010588. doi: 10.1371/journal.pgen.1010588 (PMC9891528; doi:10.1371/journal.pgen.1010588)
Supplement: S12 Table — (XLSX) [file pgen.1010588.s024.xlsx]

## Sheet: Primary_eQTLs
Gene	Tissue	Primary eQTL	rsID		HEALS DMA Isolated Start	rsID
ENSG00000107872.12 (FBXL15)	Adipose Subcutaneous	chr10_102545744_C_T_b38	rs114870238		chr10:103078084:G:C	rs145537350	LD (R2>= 0.7) in South Asian
	Brain Cortex	chr10_102421249_G_C_b38	rs111522958		chr10:103089387:A:C	rs12573221	LD (R2>= 0.7) in South Asian	LD (R2>= 0.7) in Europeans
	Esophagus Muscularis	chr10_102653042_G_T_b38	rs11812273		chr10:102835491:G:A	rs4919687	LD (R2>= 0.7) in South Asian	LD (R2>= 0.7) in Europeans
	Kidney Cortex	chr10_101871609_G_A_b38	rs11191138
	Muscle Skeletal	chr10_102214094_G_A_b38	rs10883718		SHS DMA Association
	Spleen	chr10_101453251_A_AT_b38			chr10:102875930	rs191177668	LD (R2>= 0.7) in European or Ad Mixed American
	Whole Blood	chr10_102421249_G_C_b38	rs111522958		chr10:102842863:C:T	rs4919688
ENSG00000203886.4	Adipose_Subcutaneous	chr10_102814572_A_T_b38	rs284856
	Adipose_Visceral_Omentum	chr10_103061499_A_T_b38	rs17727044
	Artery_Tibial	chr10_102743827_C_T_b38	rs3818708
	Muscle_Skeletal	chr10_102814179_T_C_b38	rs284858
	Nerve_Tibial	chr10_102814665_A_G_b38	rs284855
	Testis	chr10_102866213_C_T_b38	rs11191425
	Thyroid	chr10_102813646_A_G_b38	rs11191401
ENSG00000173915.14 (ATP5MD)	Adipose_Subcutaneous	chr10_103343208_G_A_b38	rs11191660
	Adipose_Visceral_Omentum	chr10_103213304_A_G_b38	rs10883848
	Artery_Tibial	chr10_103415374_T_C_b38	rs2271751
	Brain_Cerebellar_Hemisphere	chr10_103107058_G_A_b38	rs80122405
	Colon_Transverse	chr10_104390722_G_C_b38	rs180924759
	Esophagus_Gastroesophageal_Junction	chr10_102798986_T_C_b38	rs10748831
	Heart_Atrial_Appendage	chr10_103305216_AC_A_b38	rs11287016
	Heart_Left_Ventricle	chr10_103305216_AC_A_b38	rs11287016
	Muscle_Skeletal	chr10_103338267_G_A_b38	rs72846198
	Nerve_Tibial	chr10_103283532_G_A_b38	rs1163087
	Skin_Not_Sun_Exposed_Suprapubic	chr10_103338267_G_A_b38	rs72846198
	Skin_Sun_Exposed_Lower_leg	chr10_103270083_G_C_b38	rs1163081
ENSG00000171206.13 (TRIM8-E3)	Adipose_Visceral_Omentum	chr10_102640355_T_C_b38	rs10883756
	Adrenal_Gland	chr10_103405657_A_G_b38	rs144027269
	Artery_Aorta	chr10_102626552_T_A_b38	rs4285804
	Brain_Anterior_cingulate_cortex	chr10_102661145_C_T_b38	rs12414479
	Brain_Nucleus_accumbens_basal_ganglia	chr10_102472767_G_C_b38	rs74550252
	Breast_Mammary_Tissue	chr10_102476930_A_G_b38	rs1056744
	Colon_Sigmoid	chr10_102543991_C_T_b38	rs67646802
	Esophagus_Mucosa	chr10_102640355_T_C_b38	rs10883756
	Esophagus_Muscularis	chr10_102132270_C_G_b38	rs2815402
	Heart_Left_Ventricle	chr10_102610905_T_C_b38	rs7907417
	Liver	chr10_102533704_G_A_b38	rs10883732
	Lung	chr10_102640355_T_C_b38	rs10883756
	Muscle_Skeletal	chr10_102548436_T_C_b38	rs11594073
	Ovary	chr10_103605629_A_G_b38	rs7088714
	Pancreas	chr10_102669989_G_C_b38	rs7094325
	Pituitary	chr10_102207159_G_A_b38	rs147506742
	Skin_Sun_Exposed_Lower_leg	chr10_102498338_A_T_b38	rs715440
	Stomach	chr10_102667496_A_G_b38	rs4606423
	Testis	chr10_102406709_T_G_b38	rs3781291
	Whole_Blood	chr10_102672296_A_G_b38	rs2002916
ENSG00000235266.1 (BORcS7-AS3MT)	Adrenal_Gland	chr10_102878966_T_C_b38	rs11191439
	Brain_Cerebellar_Hemisphere	chr10_102878107_G_C_b38	rs11191438
	Brain_Cerebellum	chr10_102989968_A_G_b38	rs10883816
	Liver	chr10_103211402_C_T_b38	rs112574306
ENSG00000148798.10 (INA)	Adrenal_Gland	chr10_102739312_CTGT_C_b38	rs143608078
	Artery_Aorta	chr10_103237257_G_A_b38	rs6584543
	Artery_Tibial	chr10_103461397_C_G_b38	rs12252456
	Brain_Anterior_cingulate_cortex	chr10_102507075_T_C_b38	rs117686680
	Brain_Cerebellar_Hemisphere	chr10_102402210_T_C_b38	rs7077329
	Brain_Frontal_Cortex	chr10_103325083_C_T_b38	rs61869829
	Brain_Hypothalamus	chr10_103800228_T_C_b38	rs77047003
	Brain_Putamen_basal_ganglia	chr10_103268283_T_C_b38	rs1163077
	Esophagus_Mucosa	chr10_103402563_T_C_b38	rs12413386
	Testis	chr10_103273871_G_A_b38	rs1712516
ENSG00000148835.10 (TAF5)	Adrenal_Gland	chr10_103409825_A_G_b38	rs41287492
	Testis	chr10_103695339_C_T_b38	rs117103504
	Vagina	chr10_104072418_G_C_b38	rs1886273
ENSG00000156374.14 (PCGF6)	Artery_Aorta	chr10_103561928_T_C_b38	rs72848984
	Brain_Anterior_cingulate_cortex	chr10_103829641_C_T_b38	rs78264314
	Brain_Frontal_Cortex	chr10_103638968_G_T_b38	rs78370820
	Muscle_Skeletal	chr10_103085115_T_C_b38	rs7092200
	Pituitary	chr10_103756584_G_A_b38	rs55921327
	Skin_Sun_Exposed_Lower_leg	chr10_103434329_C_T_b38	rs2986014
ENSG00000107874.10 (CUEDC2)	Artery_Tibial	chr10_102397954_T_G_b38	rs7897947
	Brain_Anterior_cingulate_cortex	chr10_102312570_T_C_b38	rs772029
	Brain_Cerebellar_Hemisphere	chr10_102403812_G_A_b38	rs11191283
	Brain_Cerebellum	chr10_102428502_G_T_b38	rs6584499
	Esophagus_Muscularis	chr10_102250945_G_A_b38	rs7093928
	Heart_Atrial_Appendage	chr10_102409976_C_T_b38	rs72845694
	Minor_Salivary_Gland	chr10_102233932_C_G_b38	rs3808938
	Muscle_Skeletal	chr10_102228229_G_A_b38	rs10748816
	Small_Intestine_Terminal_Ileum	chr10_101584294_A_T_b38	rs3730464
	Testis	chr10_102410447_T_C_b38	rs12260430
ENSG00000269609.5 (RPARP antisense RNA 1)	Artery_Coronary	chr10_102454607_T_C_b38	rs150098322
	Brain_Anterior_cingulate_cortex	chr10_102455318_CTCTT_C_b38	rs151146512
	Brain_Caudate_basal_ganglia	chr10_102455318_CTCTT_C_b38	rs151146512
	Brain_Cerebellar_Hemisphere	chr10_102455318_CTCTT_C_b38	rs151146512
	Brain_Cerebellum	chr10_102454607_T_C_b38	rs150098322
	Brain_Putamen_basal_ganglia	chr10_102498312_A_ATC_b38	rs771319467
	Brain_Spinal_cord_cervical	chr10_102454607_T_C_b38	rs150098322
	Esophagus_Mucosa	chr10_102455318_CTCTT_C_b38	rs151146512
	Heart_Left_Ventricle	chr10_102455318_CTCTT_C_b38	rs151146512
	Lung	chr10_102456218_A_G_b38	rs1133932
	Ovary	chr10_102455318_CTCTT_C_b38	rs151146512
	Pituitary	chr10_102456218_A_G_b38	rs1133932
	Small_Intestine_Terminal_Ileum	chr10_102454607_T_C_b38	rs150098322
	Stomach	chr10_102498312_A_ATC_b38	rs771319467
	Testis	chr10_102455318_CTCTT_C_b38	rs151146512
	Uterus	chr10_102873533_G_A_b38	rs12259506
	Whole_Blood	chr10_102455318_CTCTT_C_b38	rs151146512
ENSG00000138111.14 (MFSD13A)	Adipose_Subcutaneous	chr10_102469300_C_CA_b38	rs35597970
	Adipose_Visceral_Omentum	chr10_102467904_T_C_b38	rs12763794
	Artery_Aorta	chr10_102467866_C_T_b38	rs12762305
	Artery_Coronary	chr10_102504350_C_T_b38	rs2274351
	Brain_Anterior_cingulate_cortex	chr10_102553638_C_T_b38	rs10786678
	Brain_Caudate_basal_ganglia	chr10_102476883_A_C_b38	rs1056741
	Brain_Hypothalamus	chr10_102470028_C_T_b38	rs41306870
	Brain_Nucleus_accumbens_basal_ganglia	chr10_102471905_G_C_b38	rs7081467
	Brain_Putamen_basal_ganglia	chr10_102471905_G_C_b38	rs7081467
	Brain_Substantia_Nigra	chr10_102471905_G_C_b38	rs7081467
	Breast_Mammary_Tissue	chr10_102467073_C_T_b38	rs1984795
	Colon_Sigmoid	chr10_102476930_A_G_b38	rs1056744
	Esophagus_Gastroesophageal_Junction	chr10_102467904_T_C_b38	rs12763794
	Esophagus_Muscularis	chr10_102470028_C_T_b38	rs41306870
	Kidney_Cortex	chr10_102469300_C_CA_b38	rs35597970
	Liver	chr10_102529020_T_G_b38	rs1536308
	Lung	chr10_102504350_C_T_b38	rs2274351
	Minor_Salivary_Gland	chr10_102622916_A_G_b38	rs11191353
	Muscle_Skeletal	chr10_102462620_G_C_b38	rs4919643
	Nerve_Tibial	chr10_102471905_G_C_b38	rs7081467
	Ovary	chr10_102474333_C_G_b38	rs11593971
	Skin_Sun_Exposed_Lower_leg	chr10_102465559_C_G_b38	rs11591780
	Small_Intestine_Terminal_Ileum	chr10_102467073_C_T_b38	rs1984795
	Uterus	chr10_102463871_T_C_b38	rs7342070
	Vagina	chr10_102974855_T_C_b38	rs6584535
ENSG00000138175.8 (ARL3)	Artery_Coronary	chr10_102689687_C_T_b38	rs11191368
	Brain_Cerebellar_Hemisphere	chr10_102690079_A_G_b38	rs61869211
	Brain_Cortex	chr10_102638825_G_A_b38	rs3977756
	Brain_Spinal_cord_cervical	chr10_102708197_T_C_b38	rs12780827
	Breast_Mammary_Tissue	chr10_102653628_G_A_b38	rs12764388
	Esophagus_Gastroesophageal_Junction	chr10_102714289_CCCT_C_b38	rs762030718
	Esophagus_Muscularis	chr10_102712218_T_A_b38	rs4919669
	Kidney_Cortex	chr10_102707852_G_C_b38	rs12415043
	Liver	chr10_102714289_CCCT_C_b38	rs762030718
	Nerve_Tibial	chr10_102689687_C_T_b38	rs11191368
	Pituitary	chr10_102736841_G_A_b38	rs9645569
	Skin_Sun_Exposed_Lower_leg	chr10_102714289_CCCT_C_b38	rs762030718
	Small_Intestine_Terminal_Ileum	chr10_103487319_C_T_b38	rs138286588
	Thyroid	chr10_102736841_G_A_b38	rs9645569
	Whole_Blood	chr10_102714289_CCCT_C_b38	rs762030718
ENSG00000156398.12 (SFXN2)	Adrenal_Gland	chr10_102749307_G_T_b38	rs67506723
	Artery_Aorta	chr10_102727686_G_A_b38	rs7917772
	Artery_Coronary	chr10_102728216_T_C_b38	rs10883768
	Brain_Anterior_cingulate_cortex	chr10_102727686_G_A_b38	rs7917772
	Brain_Cerebellum	chr10_102763877_G_A_b38	rs12775376
	Brain_Cortex	chr10_102733687_C_T_b38	rs11191381
	Brain_Frontal_Cortex	chr10_103512482_C_T_b38	rs41287504
	Brain_Putamen_basal_ganglia	chr10_103695540_G_C_b38	rs11815213
	Brain_Substantia_Nigra	chr10_102739475_A_T_b38	rs12762176
	Colon_Sigmoid	chr10_102727625_C_T_b38	rs2902548
	Colon_Transverse	chr10_102727625_C_T_b38	rs2902548
	Esophagus_Muscularis	chr10_102741231_T_G_b38	rs60459635
	Heart_Left_Ventricle	chr10_102727625_C_T_b38	rs2902548
	Kidney_Cortex	chr10_102746786_G_C_b38	rs7923711
	Liver	chr10_102727625_C_T_b38	rs2902548
	Muscle_Skeletal	chr10_102727217_C_T_b38	rs2244524
	Pituitary	chr10_102729143_A_T_b38	rs2244258
	Prostate	chr10_102727625_C_T_b38	rs2902548
	Small_Intestine_Terminal_Ileum	chr10_102727625_C_T_b38	rs2902548
	Spleen	chr10_102727625_C_T_b38	rs2902548
	Stomach	chr10_102727625_C_T_b38	rs2902548
	Testis	chr10_102784126_G_A_b38	rs478126
	Thyroid	chr10_102743827_C_T_b38	rs3818708
	Whole_Blood	chr10_102727625_C_T_b38	rs2902548
ENSG00000166272.16 (WBP1L)	Adipose_Subcutaneous	chr10_102813646_A_G_b38	rs11191401
	Adipose_Visceral_Omentum	chr10_102786426_A_G_b38	rs1475642
	Brain_Cortex	chr10_102727625_C_T_b38	rs2902548
	Brain_Frontal_Cortex	chr10_103461676_G_A_b38	rs7921066
	Brain_Nucleus_accumbens_basal_ganglia	chr10_102416714_C_T_b38	rs117436403
	Breast_Mammary_Tissue	chr10_102665714_T_C_b38	rs7916092
	Colon_Transverse	chr10_102801599_T_C_b38	rs2482507
	Esophagus_Gastroesophageal_Junction	chr10_102792837_T_C_b38	rs11191395
	Esophagus_Muscularis	chr10_102773071_A_G_b38	rs12776506
	Liver	chr10_102727686_G_A_b38	rs7917772
	Muscle_Skeletal	chr10_102739475_A_T_b38	rs12762176
	Nerve_Tibial	chr10_102727686_G_A_b38	rs7917772
	Ovary	chr10_102779701_C_CT_b38	rs1400736294
	Pancreas	chr10_102689182_G_A_b38	rs56771365
	Pituitary	chr10_102739475_A_T_b38	rs12762176
	Skin_Sun_Exposed_Lower_leg	chr10_102746786_G_C_b38	rs7923711
	Spleen	chr10_102149187_C_T_b38	rs61756437
	Stomach	chr10_103177627_TC_T_b38	rs34058246
	Whole_Blood	chr10_103015726_G_A_b38	rs7090337
ENSG00000148795.6 (CYP17A1)	Adipose_Subcutaneous	chr10_102832918_G_C_b38	rs3740397
	Artery_Tibial	chr10_102749307_G_T_b38	rs67506723
	Brain_Cortex	chr10_102814179_T_C_b38	rs284858
	Brain_Frontal_Cortex	chr10_102835149_T_G_b38	rs743575
	Muscle_Skeletal	chr10_102740902_C_T_b38	rs10786706
	Nerve_Tibial	chr10_102814179_T_C_b38	rs284858
	Thyroid	chr10_103090875_G_A_b38	rs3736922
ENSG00000166275.15 (BORCS7)	Artery_Coronary	chr10_102863296_C_G_b38	rs11191421
	Brain_Anterior_cingulate_cortex	chr10_102863296_C_G_b38	rs11191421
	Brain_Caudate_basal_ganglia	chr10_102863296_C_G_b38	rs11191421
	Brain_Cerebellum	chr10_102856743_T_C_b38	rs4919690
	Brain_Hypothalamus	chr10_102863296_C_G_b38	rs11191421
	Brain_Putamen_basal_ganglia	chr10_102863296_C_G_b38	rs11191421
	Brain_Substantia_Nigra	chr10_102863296_C_G_b38	rs11191421
	Esophagus_Mucosa	chr10_102863296_C_G_b38	rs11191421
	Kidney_Cortex	chr10_102863296_C_G_b38	rs11191421
	Minor_Salivary_Gland	chr10_102863296_C_G_b38	rs11191421
	Nerve_Tibial	chr10_102863296_C_G_b38	rs11191421
	Ovary	chr10_102856743_T_C_b38	rs4919690
	Pituitary	chr10_102863296_C_G_b38	rs11191421
	Prostate	chr10_102856743_T_C_b38	rs4919690
	Skin_Sun_Exposed_Lower_leg	chr10_102863296_C_G_b38	rs11191421
	Small_Intestine_Terminal_Ileum	chr10_102863296_C_G_b38	rs11191421
	Spleen	chr10_102856743_T_C_b38	rs4919690
	Stomach	chr10_102863296_C_G_b38	rs11191421
	Uterus	chr10_102856743_T_C_b38	rs4919690
	Vagina	chr10_103107106_C_T_b38	rs7896519
ENSG00000076685.18 (NT5C2)	Adipose_Subcutaneous	chr10_102935438_G_A_b38	rs11191466
	Adipose_Visceral_Omentum	chr10_103117648_AAAC_A_b38	rs367919393
	Artery_Aorta	chr10_103090875_G_A_b38	rs3736922
	Artery_Tibial	chr10_102837167_C_A_b38	rs6163
	Brain_Cerebellar_Hemisphere	chr10_103356708_T_C_b38	rs12770682
	Brain_Cerebellum	chr10_103126776_G_T_b38	rs12779263
	Brain_Cortex	chr10_103237255_G_C_b38	rs12761878
	Brain_Hippocampus	chr10_103300139_T_C_b38	rs11191648
	Brain_Putamen_basal_ganglia	chr10_103221410_C_G_b38	rs10786747
	Brain_Substantia_Nigra	chr10_102388598_C_T_b38	rs12360330
	Breast_Mammary_Tissue	chr10_103166728_T_C_b38	rs12763944
	Esophagus_Mucosa	chr10_103233878_C_T_b38	rs112359712
	Kidney_Cortex	chr10_103688023_C_T_b38	rs7079298
	Nerve_Tibial	chr10_103062189_G_A_b38	rs12780116
	Pancreas	chr10_102881198_A_C_b38	rs10883790
	Small_Intestine_Terminal_Ileum	chr10_103221410_C_G_b38	rs10786747
ENSG00000148842.17 (CNNM2)	Adipose_Subcutaneous	chr10_102221926_C_T_b38	rs188294992
	Adrenal_Gland	chr10_102437109_C_T_b38	rs12780386
	Artery_Tibial	chr10_103182487_T_G_b38	rs34747231
	Brain_Amygdala	chr10_102189654_G_A_b38	rs146434314
	Brain_Caudate_basal_ganglia	chr10_102827860_C_T_b38	rs72841265
	Brain_Cerebellum	chr10_102763261_C_T_b38	rs11191389
	Brain_Hypothalamus	chr10_103608301_A_C_b38	rs4917397
	Skin_Not_Sun_Exposed_Suprapubic	chr10_103107106_C_T_b38	rs7896519
	Skin_Sun_Exposed_Lower_leg	chr10_103177627_TC_T_b38	rs34058246
	Testis	chr10_102590468_A_G_b38	rs74557492
ENSG00000148843.13 (PDCD11)	Artery_Aorta	chr10_103247788_A_G_b38	rs182419281
	Artery_Coronary	chr10_103247788_A_G_b38	rs182419281
	Brain_Anterior_cingulate_cortex	chr10_104041135_C_T_b38	rs34260939
	Brain_Caudate_basal_ganglia	chr10_103457616_G_C_b38	rs79433117
	Brain_Frontal_Cortex	chr10_103221225_AC_A_b38	rs1462944360
	Brain_Nucleus_accumbens_basal_ganglia	chr10_104159143_T_C_b38	rs60198963
	Brain_Putamen_basal_ganglia	chr10_104317342_A_G_b38	rs72825857
	Colon_Transverse	chr10_103225318_CAG_C_b38	rs201573815
	Heart_Atrial_Appendage	chr10_103247788_A_G_b38	rs182419281
	Heart_Left_Ventricle	chr10_103247788_A_G_b38	rs182419281
	Ovary	chr10_103247788_A_G_b38	rs182419281
	Pituitary	chr10_103247788_A_G_b38	rs182419281
	Skin_Not_Sun_Exposed_Suprapubic	chr10_103247788_A_G_b38	rs182419281
	Small_Intestine_Terminal_Ileum	chr10_103927838_G_A_b38	rs57539894
	Spleen	chr10_103247788_A_G_b38	rs182419281
	Stomach	chr10_103247788_A_G_b38	rs182419281
	Testis	chr10_103247788_A_G_b38	rs182419281
ENSG00000213277.3 (NT5C2)	Adipose_Subcutaneous	chr10_102856906_T_C_b38	rs4409766
	Adipose_Visceral_Omentum	chr10_103141734_T_C_b38	rs12220375
	Adrenal_Gland	chr10_103192742_C_T_b38	rs79780963
	Artery_Aorta	chr10_102866213_C_T_b38	rs11191425
	Artery_Coronary	chr10_102834750_A_G_b38	rs1004467
	Breast_Mammary_Tissue	chr10_103089359_G_C_b38	rs10786736
	Colon_Sigmoid	chr10_103192742_C_T_b38	rs79780963
	Colon_Transverse	chr10_103171827_G_C_b38	rs12219304
	Esophagus_Mucosa	chr10_103089359_G_C_b38	rs10786736
	Esophagus_Muscularis	chr10_103097766_A_C_b38	rs11191555
	Liver	chr10_103353763_G_A_b38	rs148520901
	Lung	chr10_103107929_C_T_b38	rs11191559
	Minor_Salivary_Gland	chr10_103107929_C_T_b38	rs11191559
	Pancreas	chr10_103097766_A_C_b38	rs11191555
	Prostate	chr10_103089359_G_C_b38	rs10786736
	Skin_Not_Sun_Exposed_Suprapubic	chr10_102878723_C_T_b38	rs3740390
	Skin_Sun_Exposed_Lower_leg	chr10_103069712_C_T_b38	rs1926032
	Small_Intestine_Terminal_Ileum	chr10_103153896_G_A_b38	rs11191582
	Spleen	chr10_103300139_T_C_b38	rs11191648
	Stomach	chr10_102854593_C_T_b38	rs3824754
ENSG00000272933.1 (AL391121.1)	Adipose_Visceral_Omentum	chr10_102463206_T_C_b38	rs12570201
	Brain_Caudate_basal_ganglia	chr10_102652292_G_A_b38	rs10883759
	Brain_Cortex	chr10_102682700_C_T_b38	rs3781571
	Brain_Nucleus_accumbens_basal_ganglia	chr10_102685611_G_A_b38	rs3740606
	Muscle_Skeletal	chr10_102548436_T_C_b38	rs11594073
	Pancreas	chr10_102669989_G_C_b38	rs7094325
	Pituitary	chr10_102224303_C_T_b38	rs7083450
	Skin_Sun_Exposed_Lower_leg	chr10_102652292_G_A_b38	rs10883759
	Thyroid	chr10_102720118_G_A_b38	rs2489741
ENSG00000059915.16 (PSD)	Adrenal_Gland	chr10_102170849_C_T_b38	rs7072336
	Artery_Aorta	chr10_102282852_G_A_b38	rs7902537
	Brain_Cerebellum	chr10_101422322_G_GT_b38	rs578014476
	Brain_Hypothalamus	chr10_103252457_G_C_b38	rs184995389
	Breast_Mammary_Tissue	chr10_102520367_G_A_b38	rs11191317
	Testis	chr10_102219168_T_A_b38	rs11191240
ENSG00000272912.1 (AL356608.1)	Adrenal_Gland	chr10_103078059_G_A_b38	rs1046411
	Brain_Cerebellar_Hemisphere	chr10_102858938_A_G_b38	rs7096169
	Brain_Cerebellum	chr10_102865480_A_G_b38	rs10786717
	Brain_Hypothalamus	chr10_103129109_G_A_b38	rs112924565
	Brain_Spinal_cord_cervical	chr10_103064442_A_G_b38	rs11191541
	Colon_Sigmoid	chr10_102858938_A_G_b38	rs7096169
	Colon_Transverse	chr10_102940511_CG_C_b38	rs35525985
	Esophagus_Gastroesophageal_Junction	chr10_102858938_A_G_b38	rs7096169
	Esophagus_Muscularis	chr10_102920700_CA_C_b38	rs35431242
	Liver	chr10_102466075_T_C_b38	rs10883723
	Nerve_Tibial	chr10_102825368_C_A_b38	rs4919683
	Pituitary	chr10_102729143_A_T_b38	rs2244258
	Prostate	chr10_102869116_A_G_b38	rs7085104
	Small_Intestine_Terminal_Ileum	chr10_103482937_C_A_b38	rs7092160
	Thyroid	chr10_102813646_A_G_b38	rs11191401
ENSG00000138107.12 (Actr1a)	Artery_Aorta	chr10_102446135_G_A_b38	rs7100965
	Brain_Amygdala	chr10_102467073_C_T_b38	rs1984795
	Brain_Caudate_basal_ganglia	chr10_102479343_T_C_b38	rs5870
	Brain_Hippocampus	chr10_102498338_A_T_b38	rs715440
	Brain_Hypothalamus	chr10_102467904_T_C_b38	rs12763794
	Brain_Nucleus_accumbens_basal_ganglia	chr10_102472452_C_T_b38	rs139410113
	Brain_Putamen_basal_ganglia	chr10_102497469_C_T_b38	rs12570859
	Brain_Spinal_cord_cervical	chr10_102479343_T_C_b38	rs5870
	Brain_Substantia_Nigra	chr10_102920700_CA_C_b38	rs35431242
	Colon_Sigmoid	chr10_102506473_G_C_b38	rs7902317
	Lung	chr10_102869540_TCGCAGGCCGAGGAGACAGTGAGTGCGCGC_T_b38	rs45567337
	Pituitary	chr10_102584693_G_A_b38	rs11191342
	Skin_Sun_Exposed_Lower_leg	chr10_102548307_T_G_b38	rs2031601
	Stomach	chr10_103136343_G_A_b38	rs72844301
	Testis	chr10_102468076_G_A_b38	rs75483685
	Whole_Blood	chr10_102555910_G_A_b38	rs10786679
ENSG00000107882.11 (SUFU)	Artery_Coronary	chr10_103126776_G_T_b38	rs12779263
	Artery_Tibial	chr10_102465559_C_G_b38	rs11591780
	Brain_Amygdala	chr10_103468533_A_G_b38	rs117507917
	Brain_Nucleus_accumbens_basal_ganglia	chr10_102586409_T_C_b38	rs10444069
	Brain_Putamen_basal_ganglia	chr10_102739494_A_AGAGTTGTAAAAGGGAACAACAG_b38	rs1554870807
	Colon_Sigmoid	chr10_102506473_G_C_b38	rs7902317
	Esophagus_Muscularis	chr10_102711161_T_C_b38	rs2251772
	Nerve_Tibial	chr10_102491701_G_A_b38	rs61873733
	Skin_Not_Sun_Exposed_Suprapubic	chr10_102555910_G_A_b38	rs10786679
	Skin_Sun_Exposed_Lower_leg	chr10_102553608_C_T_b38	rs10786677
	Uterus	chr10_103352729_A_T_b38	rs184129855
	Whole_Blood	chr10_102480681_A_G_b38	rs13287
ENSG00000077150.18 (NFKB2)	Brain_Caudate_basal_ganglia	chr10_103115379_G_A_b38	rs150201993
	Brain_Cerebellum	chr10_101880944_A_C_b38	rs61873591
	Breast_Mammary_Tissue	chr10_101484646_C_T_b38	rs145959463
	Muscle_Skeletal	chr10_102395588_T_C_b38	rs36226954
	Nerve_Tibial	chr10_102827237_G_A_b38	rs147013102
	Testis	chr10_101583026_G_T_b38	rs3730467
ENSG00000120055.7 (C10orf95)	Ovary	chr10_102130994_C_T_b38	rs12781848
	Skin_Not_Sun_Exposed_Suprapubic	chr10_102456848_G_T_b38	rs77516398
	Spleen	chr10_102182842_C_G_b38	rs142978166

## Sheet: Primary_and_Secondary_eQTLs
Gene	Tissue	Isolated Primary eQTL	Isolated Primary rsID	Secondary eQTL	Secondary rsID		HEALS DMA Isolated Start	rsID
ENSG00000269609.5	Adipose_Visceral_Omentum	chr10_102455318_CTCTT_C_b38	rs151146512	chr10_101538342_G_T_b38	rs4151060		chr10:103078084:G:C	rs145537350	LD (R2>= 0.7) in South Asian
	Artery_Aorta	chr10_102454607_T_C_b38	rs150098322	chr10_103073907_C_T_b38	rs61870850		chr10:103089387:A:C	rs12573221	LD (R2>= 0.7) in South Asian	LD (R2>= 0.7) in Europeans
	Brain_Amygdala	chr10_102455318_CTCTT_C_b38	rs151146512	chr10_102450978_C_A_b38	rs2281878		chr10:102835491:G:A	rs4919687	LD (R2>= 0.7) in South Asian	LD (R2>= 0.7) in Europeans
	Brain_Cortex	chr10_102455318_CTCTT_C_b38	rs151146512	chr10_102622916_A_G_b38	rs11191353
	Brain_Hippocampus	chr10_102455318_CTCTT_C_b38	rs151146512	chr10_102177417_C_CG_b38	rs150874099		SHS DMA Association
	Brain_Hypothalamus	chr10_102455318_CTCTT_C_b38	rs151146512	chr10_102439816_C_T_b38	rs11191286		chr10:102875930	rs191177668	LD (R2>= 0.7) in European or Ad Mixed American
	Brain_Substantia_Nigra	chr10_102455318_CTCTT_C_b38	rs151146512	chr10_101520135_T_TTTTG_b38	rs111689841		chr10:102842863:C:T	rs4919688
	Breast_Mammary_Tissue	chr10_102454607_T_C_b38	rs150098322	chr10_102094023_G_A_b38	rs9420867
	Colon_Transverse	chr10_102455318_CTCTT_C_b38	rs151146512	chr10_102450978_C_A_b38	rs2281878
	Esophagus_Gastroesophageal_Junction	chr10_102455318_CTCTT_C_b38	rs151146512	chr10_103005180_A_C_b38	rs369395328
	Heart_Atrial_Appendage	chr10_102455318_CTCTT_C_b38	rs151146512	chr10_102450978_C_A_b38	rs2281878
	Nerve_Tibial	chr10_102455318_CTCTT_C_b38	rs151146512	chr10_102450978_C_A_b38	rs2281878
	Pancreas	chr10_102455318_CTCTT_C_b38	rs151146512	chr10_102437570_A_G_b38	rs72845701
	Prostate	chr10_102455318_CTCTT_C_b38	rs151146512	chr10_102529020_T_G_b38	rs1536308
	Skin_Not_Sun_Exposed_Suprapubic	chr10_102455318_CTCTT_C_b38	rs151146512	chr10_102456848_G_T_b38	rs77516398
	Skin_Sun_Exposed_Lower_leg	chr10_102455318_CTCTT_C_b38	rs151146512	chr10_102455616_T_TG_b38	rs56312327
	Spleen	chr10_103352729_A_T_b38	rs184129855	chr10_102455318_CTCTT_C_b38	rs151146512
ENSG00000138111.14	Adrenal_Gland	chr10_102467866_C_T_b38	rs12762305	chr10_102466184_G_A_b38	rs11592299
	Artery_Tibial	chr10_102471905_G_C_b38	rs7081467	chr10_102364961_G_C_b38	rs7899769
	Brain_Cerebellar_Hemisphere	chr10_102467073_C_T_b38	rs1984795	chr10_102466075_T_C_b38	rs10883723
	Brain_Cerebellum	chr10_102506473_G_C_b38	rs7902317	chr10_103295156_G_A_b38	rs78100656
	Brain_Cortex	chr10_102467866_C_T_b38	rs12762305	chr10_102469616_A_AG_b38	rs71016384
	Brain_Frontal_Cortex	chr10_102470028_C_T_b38	rs41306870	chr10_102459375_T_C_b38	rs10786667
	Brain_Hippocampus	chr10_102469300_C_CA_b38	rs35597970	chr10_102466184_G_A_b38	rs11592299
	Brain_Spinal_cord_cervical	chr10_102498338_A_T_b38	rs715440	chr10_102876898_G_C_b38	rs3740393
	Colon_Transverse	chr10_102467073_C_T_b38	rs1984795	chr10_102632823_C_T_b38	rs11594179
	Heart_Atrial_Appendage	chr10_102467073_C_T_b38	rs1984795	chr10_102466184_G_A_b38	rs11592299
	Heart_Left_Ventricle	chr10_102467073_C_T_b38	rs1984795	chr10_102470255_C_T_b38	rs3808937
	Pancreas	chr10_102461772_T_C_b38	rs17114534	chr10_102840994_A_C_b38	rs284865
	Pituitary	chr10_102477250_A_G_b38	rs12569526	chr10_102461782_A_G_b38	rs11191293
	Prostate	chr10_102474333_C_G_b38	rs11593971	chr10_102630546_A_G_b38	rs2298278
	Skin_Not_Sun_Exposed_Suprapubic	chr10_102465559_C_G_b38	rs11591780	chr10_103209392_A_G_b38	rs150402721
	Spleen	chr10_102469300_C_CA_b38	rs35597970	chr10_102536661_C_G_b38	rs79159857
	Testis	chr10_102467073_C_T_b38	rs1984795	chr10_102469616_A_AG_b38	rs71016384
	Whole_Blood	chr10_102469300_C_CA_b38	rs35597970	chr10_102470028_C_T_b38	rs41306870
ENSG00000138175.8	Adipose_Subcutaneous	chr10_102676884_C_T_b38	rs8354	chr10_102714289_CCCT_C_b38	rs71019606
	Adipose_Visceral_Omentum	chr10_102676884_C_T_b38	rs8354	chr10_102714289_CCCT_C_b38	rs71019606
	Artery_Aorta	chr10_102676884_C_T_b38	rs8354	chr10_102736841_G_A_b38	rs9645569
	Brain_Cerebellum	chr10_102875346_G_A_b38	rs12764899	chr10_102690079_A_G_b38	rs61869211
	Colon_Sigmoid	chr10_102714289_CCCT_C_b38	rs71019606	chr10_102641729_A_T_b38	rs11191359
	Colon_Transverse	chr10_102736841_G_A_b38	rs9645569	chr10_102668068_C_T_b38	rs10883763
	Esophagus_Mucosa	chr10_102714289_CCCT_C_b38	rs71019606	chr10_102676884_C_T_b38	rs8354
	Heart_Atrial_Appendage	chr10_102666420_G_A_b38	rs4244354	chr10_102714289_CCCT_C_b38	rs71019606
	Heart_Left_Ventricle	chr10_102676884_C_T_b38	rs8354	chr10_102736841_G_A_b38	rs9645569
	Lung	chr10_102689687_C_T_b38	rs11191368	chr10_102736841_G_A_b38	rs9645569
	Pancreas	chr10_102714289_CCCT_C_b38	rs71019606	chr10_102696929_T_C_b38	rs10883765
	Skin_Not_Sun_Exposed_Suprapubic	chr10_102714289_CCCT_C_b38	rs71019606	chr10_102708826_A_G_b38	rs10883767
	Stomach	chr10_102693061_G_A_b38	rs140702899	chr10_102714289_CCCT_C_b38	rs71019606
ENSG00000156398.12	Adipose_Subcutaneous	chr10_102727625_C_T_b38	rs2902548	chr10_102781363_G_A_b38	rs2253950
	Adipose_Visceral_Omentum	chr10_102727625_C_T_b38	rs2902548	chr10_102749149_A_G_b38	rs7342026
	Artery_Tibial	chr10_102739475_A_T_b38	rs12762176	chr10_102767194_C_A_b38	rs11191392
	Brain_Cerebellar_Hemisphere	chr10_102755683_G_A_b38	rs11191387	chr10_102777277_C_G_b38	rs641204
	Breast_Mammary_Tissue	chr10_102727625_C_T_b38	rs2902548	chr10_102469300_C_CA_b38	rs35597970
	Esophagus_Gastroesophageal_Junction	chr10_102459400_T_C_b38	rs190697053	chr10_103335423_G_A_b38	rs139834723
	Esophagus_Mucosa	chr10_102727625_C_T_b38	rs2902548	chr10_102755683_G_A_b38	rs11191387
	Heart_Atrial_Appendage	chr10_102733919_G_A_b38	rs2863719	chr10_102739475_A_T_b38	rs12762176
	Lung	chr10_102727625_C_T_b38	rs2902548	chr10_102727686_G_A_b38	rs7917772
	Nerve_Tibial	chr10_102739475_A_T_b38	rs12762176	chr10_102748445_A_G_b38	rs12763284
	Pancreas	chr10_102727625_C_T_b38	rs2902548	chr10_102849608_T_C_b38	rs7092690
	Skin_Not_Sun_Exposed_Suprapubic	chr10_102741231_T_G_b38	rs60459635	chr10_102727217_C_T_b38	rs2244524
	Skin_Sun_Exposed_Lower_leg	chr10_102727625_C_T_b38	rs2902548	chr10_102756489_G_A_b38	rs2482499
ENSG00000166272.16	Artery_Tibial	chr10_102773071_A_G_b38	rs12776506	chr10_101862842_C_T_b38	rs78143822
ENSG00000148795.6	Artery_Coronary	chr10_103417157_A_G_b38	rs7089271	chr10_103308462_G_A_b38	rs147124747
ENSG00000166275.15	Adipose_Subcutaneous	chr10_102863296_C_G_b38	rs11191421	chr10_102863196_G_A_b38	rs10883788
	Adipose_Visceral_Omentum	chr10_102856743_T_C_b38	rs4919690	chr10_102784474_G_A_b38	rs187851820
	Adrenal_Gland	chr10_102863296_C_G_b38	rs11191421	chr10_103165063_G_A_b38	rs10509765
	Artery_Tibial	chr10_102863296_C_G_b38	rs11191421	chr10_102863196_G_A_b38	rs10883788
	Brain_Amygdala	chr10_102863296_C_G_b38	rs11191421	chr10_103369908_T_C_b38	rs10883861
	Brain_Cerebellar_Hemisphere	chr10_102863296_C_G_b38	rs11191421	chr10_102938024_C_T_b38	rs12414777
	Brain_Cortex	chr10_102863296_C_G_b38	rs11191421	chr10_102863196_G_A_b38	rs10883788
	Brain_Frontal_Cortex	chr10_102863296_C_G_b38	rs11191421	chr10_103409825_A_G_b38	rs41287492
	Brain_Hippocampus	chr10_102856743_T_C_b38	rs4919690	chr10_102863196_G_A_b38	rs10883788
	Brain_Nucleus_accumbens_basal_ganglia	chr10_102877098_T_C_b38	rs3740392	chr10_103447748_C_T_b38	rs2296513
	Breast_Mammary_Tissue	chr10_102863296_C_G_b38	rs11191421	chr10_102863196_G_A_b38	rs10883788
	Colon_Sigmoid	chr10_102863296_C_G_b38	rs11191421	chr10_102871370_C_T_b38	rs61870810
	Colon_Transverse	chr10_102856743_T_C_b38	rs4919690	chr10_102863196_G_A_b38	rs10883788
	Esophagus_Gastroesophageal_Junction	chr10_102856743_T_C_b38	rs4919690	chr10_102831636_G_T_b38	rs17115100
	Esophagus_Muscularis	chr10_102863296_C_G_b38	rs11191421	chr10_102863196_G_A_b38	rs10883788
	Heart_Atrial_Appendage	chr10_102863296_C_G_b38	rs11191421	chr10_102863196_G_A_b38	rs10883788
	Heart_Left_Ventricle	chr10_102863296_C_G_b38	rs11191421	chr10_102803747_T_C_b38	rs11191399
	Liver	chr10_102863296_C_G_b38	rs11191421	chr10_102803747_T_C_b38	rs11191399
	Lung	chr10_102863296_C_G_b38	rs11191421	chr10_103110518_A_AT_b38	rs143714414
	Muscle_Skeletal	chr10_102869116_A_G_b38	rs7085104	chr10_103110518_A_AT_b38	rs143714414
	Pancreas	chr10_102856743_T_C_b38	rs4919690	chr10_102876898_G_C_b38	rs3740393
	Skin_Not_Sun_Exposed_Suprapubic	chr10_102863296_C_G_b38	rs11191421	chr10_102870655_A_T_b38	rs17878846
	Thyroid	chr10_102863296_C_G_b38	rs11191421	chr10_102863196_G_A_b38	rs10883788
	Whole_Blood	chr10_102863296_C_G_b38	rs11191421	chr10_102803747_T_C_b38	rs11191399
ENSG00000076685.18	Spleen	chr10_103070831_G_A_b38	rs12768266	chr10_103954641_C_T_b38	rs7913069
	Whole_Blood	chr10_103126617_G_A_b38	rs11191568	chr10_103204136_C_T_b38	rs11191610
ENSG00000148842.17	Brain_Frontal_Cortex	chr10_102876519_C_T_b38	rs77335224	chr10_103784195_T_C_b38	rs56178307
ENSG00000148843.13	Adipose_Visceral_Omentum	chr10_103247788_A_G_b38	rs182419281	chr10_103286250_G_A_b38	rs7076274
	Adrenal_Gland	chr10_103247788_A_G_b38	rs182419281	chr10_103845289_C_T_b38	rs145391254
	Artery_Tibial	chr10_103247788_A_G_b38	rs182419281	chr10_103297804_C_G_b38	rs11191643
	Brain_Cerebellar_Hemisphere	chr10_103247788_A_G_b38	rs182419281	chr10_103562442_A_T_b38	rs112773164
	Brain_Cortex	chr10_103309140_G_T_b38	rs114387999	chr10_103284400_C_T_b38	rs4918003
	Colon_Sigmoid	chr10_103247788_A_G_b38	rs182419281	chr10_103401984_T_C_b38	rs7917873
	Esophagus_Gastroesophageal_Junction	chr10_103247788_A_G_b38	rs182419281	chr10_103284400_C_T_b38	rs4918003
	Esophagus_Mucosa	chr10_103309140_G_T_b38	rs114387999	chr10_103461397_C_G_b38	rs12252456
	Lung	chr10_103247788_A_G_b38	rs182419281	chr10_103273258_C_T_b38	rs1712517
	Prostate	chr10_103247788_A_G_b38	rs182419281	chr10_102402608_A_C_b38	rs41371753
	Skin_Sun_Exposed_Lower_leg	chr10_103247788_A_G_b38	rs182419281	chr10_102482291_A_G_b38	rs116752355
	Whole_Blood	chr10_103283532_G_A_b38	rs1163087	chr10_103247788_A_G_b38	rs182419281
ENSG00000213277.3	Nerve_Tibial	chr10_102831636_G_T_b38	rs17115100	chr10_103273258_C_T_b38	rs1712517
	Thyroid	chr10_103141734_T_C_b38	rs12220375	chr10_103971652_A_G_b38	rs17116203
	Whole_Blood	chr10_103092132_T_C_b38	rs12217501	chr10_103204561_G_A_b38	rs139155670
ENSG00000272933.1	Artery_Aorta	chr10_103482937_C_A_b38	rs7092160	chr10_102693061_G_A_b38	rs140702899
ENSG00000059915.16	Colon_Transverse	chr10_103324055_TCAGCCTCCCGAGTAGCTGGGATTACAGGAGTGTGCCACCATGCCA_T_b38	rs560101292	chr10_102659478_G_A_b38	rs11191362
	Small_Intestine_Terminal_Ileum	chr10_103055588_G_A_b38	rs12769080	chr10_102824573_C_T_b38	rs4919682
ENSG00000272912.1	Ovary	chr10_103549237_T_A_b38	rs11191721	chr10_102668347_G_A_b38	rs76019731
ENSG00000138107.12	Skin_Not_Sun_Exposed_Suprapubic	chr10_102627262_T_C_b38	rs12414407	chr10_102454291_A_T_b38	rs1571003
ENSG00000107882.11	Brain_Hippocampus	chr10_102408854_G_T_b38	rs148440547	chr10_102784176_C_G_b38	rs150356848
	Esophagus_Mucosa	chr10_102469300_C_CA_b38	rs35597970	chr10_102100116_G_A_b38	rs11191215
	Testis	chr10_102491485_T_C_b38	rs55920875	chr10_103235187_T_C_b38	rs117717985
ENSG00000077150.18	Brain_Nucleus_accumbens_basal_ganglia	chr10_102186723_C_G_b38	rs75398587	chr10_102100116_G_A_b38	rs11191215
ENSG00000120055.7	Skin_Sun_Exposed_Lower_leg	chr10_102457684_A_G_b38	rs7094906	chr10_102455318_CTCTT_C_b38	rs151146512
	Thyroid	chr10_102457102_C_G_b38	rs4919639	chr10_102490082_A_T_b38	rs1977382

## Sheet: Primary_Secondary_Tertiary_eQTL
Gene	Tissue	Isolated Primary eQTL	Isolated Primary rsID	Isolated Secondary eQTL	Isolated Secondary rsID	Tertiary eQTL	Tertiary rsID		HEALS DMA Isolated Start	rsID
ENSG00000269609.5	Adipose_Subcutaneous	chr10_102455318_CTCTT_C_b38	rs151146512	chr10_102450978_C_A_b38	rs2281878	chr10_102456835_C_T_b38	rs74153155		chr10:103078084:G:C	rs145537350	LD (R2>= 0.7) in South Asian
	Artery_Tibial	chr10_102455318_CTCTT_C_b38	rs151146512	chr10_102450978_C_A_b38	rs2281878	chr10_102455616_T_TG_b38	rs56312327		chr10:103089387:A:C	rs12573221	LD (R2>= 0.7) in South Asian	LD (R2>= 0.7) in Europeans
	Brain_Frontal_Cortex	chr10_102455318_CTCTT_C_b38	rs151146512	chr10_102450978_C_A_b38	rs2281878	chr10_102455616_T_TG_b38	rs56312327		chr10:102835491:G:A	rs4919687	LD (R2>= 0.7) in South Asian	LD (R2>= 0.7) in Europeans
	Brain_Nucleus_accumbens_basal_ganglia	chr10_102455318_CTCTT_C_b38	rs151146512	chr10_102455860_C_G_b38	rs1064072	chr10_102439816_C_T_b38	rs11191286
	Colon_Sigmoid	chr10_102454631_A_AC_b38	rs34892898	chr10_102454631_A_AC_b38	rs34892898	chr10_102455318_CTCTT_C_b38	rs151146512		SHS DMA Association
	Esophagus_Muscularis	chr10_101735493_A_G_b38	chr10_102455318_CTCTT_C_b38	chr10_101735493_A_G_b38	chr10_102437109_C_T_b38	chr10_102437109_C_T_b38	rs12780386		chr10:102875930	rs191177668	LD (R2>= 0.7) in European or Ad Mixed American
	Muscle_Skeletal	chr10_102455318_CTCTT_C_b38	rs151146512	chr10_102450978_C_A_b38	rs2281878	chr10_102451301_G_C_b38	rs3740417		chr10:102842863:C:T	rs4919688
ENSG00000138111.14	Stomach	chr10_102476221_C_T_b38	rs11595149	chr10_102468076_G_A_b38	rs75483685	chr10_102529020_T_G_b38	rs1536308
ENSG00000138175.8	Artery_Tibial	chr10_102676884_C_T_b38	rs8354	chr10_102736841_G_A_b38	rs9645569	chr10_102973341_A_G_b38	rs77318450
	Muscle_Skeletal	chr10_102676884_C_T_b38	rs8354	chr10_102714289_CCCT_C_b38	rs71019606	chr10_102487479_G_A_b38	rs11598806
ENSG00000166272.16	Esophagus_Mucosa	chr10_102772247_T_C_b38	rs10883775	chr10_102728114_T_C_b38	rs2265309	chr10_103739257_T_C_b38	rs74157322
ENSG00000166275.15	Artery_Aorta	chr10_102856743_T_C_b38	rs4919690	chr10_103110518_A_AT_b38	rs143714414	chr10_102853184_G_A_b38	rs150786824
	Brain_Spinal_cord_cervical	chr10_102863296_C_G_b38	rs11191421	chr10_103429805_C_T_b38	rs11191687	chr10_102832918_G_C_b38	rs3740397
ENSG00000076685.18	Minor_Salivary_Gland	chr10_103235729_T_C_b38	rs7082288	chr10_103499610_C_A_b38	rs2986050	chr10_103750144_C_T_b38	rs80056983
	Testis	chr10_103173897_A_G_b38	rs12244207	chr10_103173897_A_G_b38	rs12244207	chr10_103197872_T_A_b38	rs12414028
ENSG00000148843.13	Brain_Cerebellum	chr10_103235738_A_G_b38	rs6584542	chr10_103247788_A_G_b38	rs182419281	chr10_103462693_G_T_b38	rs58956106
	Breast_Mammary_Tissue	chr10_103247788_A_G_b38	rs182419281	chr10_103307280_T_C_b38	rs11191649	chr10_103331645_G_A_b38	rs12253433
	Esophagus_Muscularis	chr10_103247788_A_G_b38	rs182419281	chr10_103358739_T_A_b38	rs11191665	chr10_103347713_G_A_b38	rs4918007
	Muscle_Skeletal	chr10_103450469_G_GC_b38	rs143368582	chr10_103461397_C_G_b38	rs12252456	chr10_103247788_A_G_b38	rs182419281
	Thyroid	chr10_103247788_A_G_b38	rs182419281	chr10_103263177_T_C_b38	rs1163073	chr10_103358739_T_A_b38	rs11191665

## Sheet: PrimarySecondaryTertiaryQuatern
Gene	Tissue	Isolated Primary eQTL	Isolated Primary rsID (hg19)	Isolated Secondary eQTL	Isolated Secondary rsID (hg19)	Isolated Tertiary eQTL	Isolated Tertiary rsID	Quaternary eQTL	Quaternary rsID (hg19)
ENSG00000269609.5	Thyroid	chr10_102455318_CTCTT_C_b38	chr10:104215075 (rs151146512)	chr10_102455121_T_G_b38	chr10:104214878	chr10_102486464_C_T_b38	chr10:104246221 (rs11598128)	chr10_102167801_C_T_b38	chr10:103927558 (rs12768561)
ENSG00000138111.14	Thyroid	chr10_102468260_C_A_b38	chr10:104228017 (rs11593526)	chr10_102457102_C_G_b38	chr10:104216859 (rs4919639)	chr10_102470680_C_G_b38	chr10:104230437 (rs3740416)	chr10_102469616_A_AG_b38	chr10:104229373 (rs71016384)
ENSG00000148842.17	Whole_Blood	chr10_103204136_C_T_b38	chr10:104963893 (rs11191610)	chr10_102507075_T_C_b38	chr10:104266832 (rs117686680)	chr10_103218796_C_G_b38	chr10:104978553 (rs77664249)	chr10_103115379_G_A_b38	chr10:104875136 (rs150201993)
ENSG00000148843.13	Adipose_Subcutaneous	chr10_103247788_A_G_b38	chr10:105007545 (rs182419281)	chr10_103415374_T_C_b38	chr10:105175131 (rs2271751)	chr10_103358739_T_A_b38	chr10:105118496 (rs11191665)	chr10_103063197_T_C_b38	chr10:104822954 (rs143928707)
	Nerve_Tibial	chr10_103247788_A_G_b38	chr10:105007545 (rs182419281)	chr10_103394332_A_G_b38	chr10:105154089 (rs7911488)	chr10_103358739_T_A_b38	chr10:105118496 (rs11191665)	chr10_102478080_T_G_b38	chr10:104237837 (rs146983609)
chr10:103078084:G:C	rs145537350	LD (R2>= 0.7) in South Asian
chr10:103089387:A:C	rs12573221	LD (R2>= 0.7) in South Asian	LD (R2>= 0.7) in Europeans
chr10:102835491:G:A	rs4919687	LD (R2>= 0.7) in South Asian	LD (R2>= 0.7) in Europeans
SHS DMA Association
chr10:102875930	rs191177668	LD (R2>= 0.7) in European or Ad Mixed American
chr10:102842863:C:T	rs4919688
