# Supplementary material for: Sequencing-based fine-mapping and in silico functional characterization of the 10q24.32 arsenic metabolism efficiency locus across multiple arsenic-exposed populations
Source: PLoS Genet. 2023 Jan 20;19(1):e1010588. doi: 10.1371/journal.pgen.1010588 (PMC9891528; doi:10.1371/journal.pgen.1010588)
Supplement: S13 Table — (XLSX) [file pgen.1010588.s025.xlsx]

## Sheet: Primary_HEALS_Association_mQTLs
Tissue	CpG	mQTL	mQTL rsID	Nominal P-Value	Permutation P-Value
Breast (Mammary)	cg25143771	chr10:102691571:A:G	rs148658224	7.86228e-05	0.016
Kidney Cortex	cg07522371	chr10:102691571:A:G	rs148658224	0.0014	0.274
Kidney Cortex	cg18994254	chr10:102691571:A:G	rs148658224	0.0046	0.593
Kidney Cortex	cg24592962	chr10:102696396:C:A	rs146213793	0.00016	0.03
Lung	cg05873389	chr10:102875930:A:T	rs191177668	1.11874e-06	0.001
Lung	cg25143771	chr10:102875930:A:T	rs191177668	6.31514e-10	0.001
Whole Blood	cg27517345	chr10:102939949:C:G	rs139976905	0.0005	0.079

## Sheet: Secondary_HEALS_Assoc_mQTLs
Tissue	CpG	mQTL	mQTL rsID	Nominal P-Value	Permutation P-Value
Breast (Mammary)	cg08489962	chr10:102733313:AT:A	rs2064729669	0.003	0.463
Breast (Mammary)	cg22749303	chr10:102810627:C:T	rs189143091	0.0006	0.14
Lung	cg06169961	chr10:102845572:G:A	rs79424856	0.000272311	0.0929
Lung	cg08772003	chr10:102816095:C:T	rs14849	3.33077e-06	0.002
Lung	cg14885145	chr10:102686488:G:A	rs188752055	3.73055e-05	0.016
Lung	cg17812664	chr10:103082415:C:T	rs78414630	3.13334e-06	0.005
Lung	cg21686808	chr10:103082415:C:T	rs78414630	2.72819e-07	0.001
Lung	cg25209111	chr10:102649090:C:T	rs79299693	2.70903e-07	0.001
Skeletal Muscle	cg01837523	chr10:102647706:C:T	rs80339617	0.001	0.178
Prostate	cg25631022	chr10:102813124:T:C	rs17115061	0.0025	0.446
Testis	cg01837523	chr10:102879630:G:A	rs187598077	0.0011	0.234
Testis	cg04492166	chr10:103157100:T:C	rs3861983	0.0014	0.393
Testis	cg18994254	chr10:102845572:G:A	rs79424856	0.0159	0.926

## Sheet: Tertiary_HEALS_Assoc_mQTLs
Tissue	CpG	mQTL	mQTL rsID	Nominal P-Value	Permutation P-Value
Colon Transverse	cg08757448	chr10:102856743:T:C	rs4919690	0.00019191	0.065
Colon Transverse	cg17932736	chr10:102863296:C:G	rs11191421	2.3634e-05	0.011
Kidney Cortex	cg07787771	chr10:102824573:C:T	rs4919682	0.011	0.886
Kidney Cortex	cg11784071	chr10:102824573:C:T	rs4919682	0.0017	0.299
Kidney Cortex	cg14737131	chr10:102819571:C:T	rs10883780	0.0075	0.714
Lung	cg08650961	chr10:102856743:T:C	rs4919690	4.88758e-07	0.001
Ovary	cg02786313	chr10:102852007:A:C	rs12775431	7.79842e-10	0.001
Ovary	cg15744005	chr10:102856743:T:C	rs4919690	4.3793e-06	0.004
Testis	cg09322489	chr10:102824573:C:T	rs4919682	0.004	0.524
