# Supplementary material for: Sequencing-based fine-mapping and in silico functional characterization of the 10q24.32 arsenic metabolism efficiency locus across multiple arsenic-exposed populations
Source: PLoS Genet. 2023 Jan 20;19(1):e1010588. doi: 10.1371/journal.pgen.1010588 (PMC9891528; doi:10.1371/journal.pgen.1010588)
Supplement: S1 Data — a. HEALS Isolated Primary Association. b. HEALS Isolated Secondary Association. c. HEALS Tertiary Association. d. NHSCS Isolated Primary Association. e. SHS Isolated Primary Association. f. SHS Secondary Association. (ZIP) [file pgen.1010588.s026.zip]

Archive with 6 entries (6 files):
- Data_Summary_Statistics_by_Population/HEALS_Isolated_PrimaryAssociation.txt
- Data_Summary_Statistics_by_Population/HEALS_Isolated_SecondaryAssociation.txt
- Data_Summary_Statistics_by_Population/HEALS_TertiaryAssociation.txt
- Data_Summary_Statistics_by_Population/NHSCS_Isolated_PrimaryAssociation.txt
- Data_Summary_Statistics_by_Population/SHS_Isolated_PrimaryAssociation.txt
- Data_Summary_Statistics_by_Population/SHS_SecondaryAssociation.txt
