# Supplementary material for: Sequencing-based fine-mapping and in silico functional characterization of the 10q24.32 arsenic metabolism efficiency locus across multiple arsenic-exposed populations
Source: PLoS Genet. 2023 Jan 20;19(1):e1010588. doi: 10.1371/journal.pgen.1010588 (PMC9891528; doi:10.1371/journal.pgen.1010588)
Supplement: S1 Data — a. HEALS Isolated Primary Association. b. HEALS Isolated Secondary Association. c. HEALS Tertiary Association. d. NHSCS Isolated Primary Association. e. SHS Isolated Primary Association. f. SHS Secondary Association. (ZIP) [file pgen.1010588.s026.zip › Data_Summary_Statistics_by_Population/HEALS_Isolated_PrimaryAssociation.txt]

Chr	SNP	bp	A1	A2	Freq	b	se	p
10	chr10:100000519:T:C	100000519	C	T	0.000636402	1.22719	4.82087	0.799065
10	chr10:100000596:A:G	100000596	G	A	0.00106067	2.45815	3.73659	0.510629
10	chr10:100001843:G:C	100001843	C	G	0.00424268	1.03819	1.78819	0.561524
10	chr10:100002130:A:C	100002130	C	A	0.00233347	-0.689155	2.51758	0.784287
10	chr10:100003885:C:A	100003885	A	C	0.000424268	1.27394	5.88855	0.828721
10	chr10:100005412:T:C	100005412	C	T	0.000212134	-3.72486	8.32752	0.654662
10	chr10:100005933:A:C	100005933	C	A	0.000212134	-3.4809	8.33092	0.676072
10	chr10:100005940:A:G	100005940	G	A	0.000424268	7.35443	5.86988	0.210239
10	chr10:100007438:C:T	100007438	T	C	0.000212134	7.32528	8.33668	0.379575
10	chr10:100008293:C:T	100008293	T	C	0.00212134	1.89734	2.65476	0.474798
10	chr10:100008465:T:C	100008465	C	T	0.0012728	2.84063	3.44215	0.409231
10	chr10:100008469:G:C	100008469	C	G	0.000424268	2.57855	5.88995	0.66154
10	chr10:100008513:C:T	100008513	T	C	0	NA	Inf	NA
10	chr10:100009196:GCCC:G	100009196	G	GCCC	0.0012728	2.84063	3.44215	0.409231
10	chr10:100009200:C:T	100009200	T	C	0.0012728	2.84063	3.44215	0.409231
10	chr10:100009201:G:T	100009201	T	G	0.0012728	2.84063	3.44215	0.409231
10	chr10:100009202:G:A	100009202	A	G	0.0012728	2.84063	3.44215	0.409231
10	chr10:100009768:G:A	100009768	A	G	0.000636402	4.65422	4.8092	0.333156
10	chr10:100009915:C:A	100009915	A	C	0.00106067	0.78107	3.72689	0.833998
10	chr10:100010325:G:C	100010325	C	G	0.00318201	-0.747539	2.15613	0.728814
10	chr10:100010838:T:C	100010838	C	T	0.000212134	-6.34923	8.34096	0.446531
10	chr10:100011240:C:T	100011240	T	C	0	NA	Inf	NA
10	chr10:100012463:G:C	100012463	C	G	0.000212134	3.9389	8.34117	0.636767
10	chr10:100012742:T:C	100012742	C	T	0.000212134	10.0246	8.36164	0.230573
10	chr10:100012867:G:A	100012867	A	G	0.000212134	-1.58702	8.33764	0.84904
10	chr10:100013038:G:A	100013038	A	G	0.00148494	1.27343	3.15101	0.686113
10	chr10:100015727:C:G	100015727	G	C	0.000212134	11.5117	8.33951	0.167468
10	chr10:100015964:G:A	100015964	A	G	0.000424268	-15.1033	5.89095	0.0103527
10	chr10:100016000:G:A	100016000	A	G	0.000212134	-6.20586	8.32922	0.456228
10	chr10:100016540:C:T	100016540	T	C	0.000212134	-15.7435	8.29533	0.0577131
10	chr10:100018299:GA:G	100018299	G	GA	0.00190921	0.488339	2.79524	0.861312
10	chr10:100019185:T:G	100019185	G	T	0.000636402	-7.63967	4.81463	0.112567
10	chr10:100020482:G:A	100020482	A	G	0.00190921	0.488339	2.79524	0.861312
10	chr10:100021753:G:A	100021753	A	G	0.00233347	-0.689155	2.51758	0.784287
10	chr10:100022203:A:G	100022203	G	A	0.00169707	-0.152359	2.9675	0.959052
10	chr10:100022217:G:A	100022217	A	G	0.00254561	1.51122	2.41077	0.53075
10	chr10:100022412:T:A	100022412	A	T	0.000212134	-7.16543	8.339	0.390193
10	chr10:100022935:G:A	100022935	A	G	0.000424268	-3.85581	5.9041	0.513708
10	chr10:100023502:A:T	100023502	T	A	0.000424268	1.27394	5.88855	0.828721
10	chr10:100024793:CA:C	100024793	C	CA	0.000212134	4.26397	8.33755	0.609058
10	chr10:100025147:G:A	100025147	A	G	0.000636402	-1.58824	4.81008	0.741257
10	chr10:100025235:T:C	100025235	C	T	0.00169707	-0.152359	2.9675	0.959052
10	chr10:100025594:G:A	100025594	A	G	0.000212134	11.0427	8.32888	0.184895
10	chr10:100026257:G:C	100026257	C	G	0.000424268	3.71412	5.88444	0.527925
10	chr10:100027039:C:T	100027039	T	C	0.00148494	1.27343	3.15101	0.686113
10	chr10:100028356:A:T	100028356	T	A	0.000424268	0.695987	5.89532	0.906022
10	chr10:100029627:G:A	100029627	A	G	0.000212134	-6.20586	8.32922	0.456228
10	chr10:100030348:G:A	100030348	A	G	0.000212134	13.5583	8.36529	0.105065
10	chr10:100031149:C:T	100031149	T	C	0.00148494	-3.7486	3.15592	0.234911
10	chr10:100031549:C:T	100031549	T	C	0.000636402	-5.31859	4.81145	0.268985
10	chr10:100031782:CA:C	100031782	C	CA	0.00106067	-3.84257	3.72799	0.302665
10	chr10:100032973:C:T	100032973	T	C	0.000636402	3.21747	4.90608	0.511945
10	chr10:100034497:A:AG	100034497	AG	A	0.000424268	-2.92905	5.88094	0.618443
10	chr10:100035323:C:A	100035323	A	C	0.000424268	6.469	5.88845	0.271946
10	chr10:100036447:A:AG	100036447	AG	A	0.0012728	2.84063	3.44215	0.409231
10	chr10:100036537:G:T	100036537	T	G	0.000424268	2.57855	5.88995	0.66154
10	chr10:100036732:C:T	100036732	T	C	0.000424268	-2.47435	5.88435	0.674123
10	chr10:100037055:C:T	100037055	T	C	0.000212134	-3.72486	8.32752	0.654662
10	chr10:100037129:C:T	100037129	T	C	0.000212134	7.37107	8.3286	0.37614
10	chr10:100038395:G:A	100038395	A	G	0.00148494	-3.7486	3.15592	0.234911
10	chr10:100040043:C:T	100040043	T	C	0.000636402	-2.28585	4.81761	0.635159
10	chr10:100041825:G:A	100041825	A	G	0	NA	Inf	NA
10	chr10:100041877:C:A	100041877	A	C	0.00190921	0.488339	2.79524	0.861312
10	chr10:100042048:G:A	100042048	A	G	0.000848536	0.664373	4.30278	0.87729
10	chr10:100042589:C:G	100042589	G	C	0	NA	Inf	NA
10	chr10:100042953:G:T	100042953	T	G	0.000848536	-2.98251	4.16794	0.474249
10	chr10:100044162:G:GT	100044162	GT	G	0.00106067	2.00263	3.73698	0.592032
10	chr10:100045975:C:T	100045975	T	C	0	NA	Inf	NA
10	chr10:100046511:G:A	100046511	A	G	0.000212134	0.317345	8.29865	0.969496
10	chr10:100047218:T:G	100047218	G	T	0.000848536	0.664373	4.30278	0.87729
10	chr10:100048159:T:C	100048159	C	T	0.000424268	6.469	5.88845	0.271946
10	chr10:100048270:A:C	100048270	C	A	0.000212134	0.489406	8.343	0.953222
10	chr10:100049343:A:AC	100049343	AC	A	0.000636402	1.22719	4.82087	0.799065
10	chr10:100049654:G:A	100049654	A	G	0.000212134	-0.715226	8.3514	0.931751
10	chr10:100051297:C:T	100051297	T	C	0.000424268	2.69047	5.90767	0.648807
10	chr10:100051918:T:C	100051918	C	T	0.00593975	1.0359	1.53265	0.499109
10	chr10:100052219:C:T	100052219	T	C	0.00169707	-2.61347	2.94937	0.375559
10	chr10:100053224:C:A	100053224	A	C	0.00106067	-7.74854	3.77571	0.0401496
10	chr10:100054430:T:G	100054430	G	T	0.00106067	-3.98554	3.72859	0.285109
10	chr10:100054610:A:C	100054610	C	A	0.000636402	-2.28585	4.81761	0.635159
10	chr10:100055010:G:A	100055010	A	G	0.000424268	3.71412	5.88444	0.527925
10	chr10:100055354:C:T	100055354	T	C	0.000636402	-1.58824	4.81008	0.741257
10	chr10:100055356:C:A	100055356	A	C	0.000212134	-7.33165	8.33284	0.378941
10	chr10:100055420:G:C	100055420	C	G	0.000848536	-3.33098	4.17205	0.424637
10	chr10:100055567:C:A	100055567	A	C	0.000636402	4.65422	4.8092	0.333156
10	chr10:100055655:G:T	100055655	T	G	0.000636402	4.65422	4.8092	0.333156
10	chr10:100057179:T:C	100057179	C	T	0.000848536	5.3927	4.16648	0.19556
10	chr10:100057342:C:CA	100057342	CA	C	0	NA	Inf	NA
10	chr10:100057344:T:G	100057344	G	T	0	NA	Inf	NA
10	chr10:100057349:C:A	100057349	A	C	0	NA	Inf	NA
10	chr10:100058074:A:C	100058074	C	A	0.000424268	-3.49204	5.8858	0.552981
10	chr10:100058425:T:C	100058425	C	T	0.00148494	-3.7486	3.15592	0.234911
10	chr10:100058866:G:A	100058866	A	G	0.000424268	-3.49204	5.8858	0.552981
10	chr10:100059059:C:T	100059059	T	C	0.000212134	5.32948	8.34207	0.522908
10	chr10:100059356:G:A	100059356	A	G	0.000212134	5.31308	8.3407	0.524121
10	chr10:100061119:T:A	100061119	A	T	0.00190921	0.488339	2.79524	0.861312
10	chr10:100061350:C:T	100061350	T	C	0.00148494	-3.7486	3.15592	0.234911
10	chr10:100065025:C:T	100065025	T	C	0.000212134	6.2899	8.31828	0.449557
10	chr10:100065588:C:G	100065588	G	C	0.000212134	6.2899	8.31828	0.449557
10	chr10:100065854:A:G	100065854	G	A	0.000636402	-2.28585	4.81761	0.635159
10	chr10:100066445:C:T	100066445	T	C	0.000848536	4.53087	4.23478	0.284656
10	chr10:100067104:G:A	100067104	A	G	0.000636402	-1.58728	4.81423	0.741623
10	chr10:100067567:C:T	100067567	T	C	0.000636402	-4.94802	4.81188	0.303812
10	chr10:100068016:G:A	100068016	A	G	0.000212134	1.4905	8.36913	0.858649
10	chr10:100068650:G:T	100068650	T	G	0.000424268	-3.85581	5.9041	0.513708
10	chr10:100068814:C:T	100068814	T	C	0.000636402	0.226865	4.81851	0.962448
10	chr10:100069181:C:T	100069181	T	C	0.000212134	-5.42788	8.33086	0.514699
10	chr10:100069224:C:T	100069224	T	C	0.000212134	6.6859	8.33837	0.422655
10	chr10:100070152:TC:T	100070152	T	TC	0.00233347	1.41868	2.51766	0.573102
10	chr10:100073743:G:A	100073743	A	G	0.000212134	-8.30449	8.33066	0.318834
10	chr10:100073880:G:A	100073880	A	G	0.000212134	8.43514	8.33348	0.311443
10	chr10:100074040:C:G	100074040	G	C	0.00169707	1.05367	2.9497	0.720933
10	chr10:100075184:G:A	100075184	A	G	0.000848536	4.53087	4.23478	0.284656
10	chr10:100079202:T:C	100079202	C	T	0	NA	Inf	NA
10	chr10:100079788:C:T	100079788	T	C	0.000212134	-5.62263	8.31214	0.498764
10	chr10:100079867:T:C	100079867	C	T	0.000212134	-4.46423	8.36369	0.593505
10	chr10:100081512:C:A	100081512	A	C	0.00106067	6.27384	3.77655	0.0966607
10	chr10:100082374:T:A	100082374	A	T	0.000848536	4.496	4.15697	0.27945
10	chr10:100085080:G:A	100085080	A	G	0.000424268	2.9181	5.8898	0.620283
10	chr10:100086207:T:C	100086207	C	T	0.000212134	7.32528	8.33668	0.379575
10	chr10:100094683:C:A	100094683	A	C	0.000848536	2.26127	3.40577	0.506721
10	chr10:100095940:C:A	100095940	A	C	0.000424268	2.50847	5.88137	0.669736
10	chr10:100096652:A:G	100096652	G	A	0.000212134	7.37107	8.3286	0.37614
10	chr10:100097105:A:G	100097105	G	A	0.000212134	4.26397	8.33755	0.609058
10	chr10:100097735:C:T	100097735	T	C	0.00275774	0.797132	2.31862	0.731
10	chr10:100098037:T:TC	100098037	TC	T	0.00106067	0.78107	3.72689	0.833998
10	chr10:100098075:C:A	100098075	A	C	0.000848536	3.30597	4.17172	0.428086
10	chr10:100098127:C:T	100098127	T	C	0	NA	Inf	NA
10	chr10:100098653:A:T	100098653	T	A	0.000212134	-1.88555	8.36692	0.821701
10	chr10:100098688:G:A	100098688	A	G	0.000212134	-8.30449	8.33066	0.318834
10	chr10:100098733:A:G	100098733	G	A	0.00530335	0.722291	1.67866	0.666994
10	chr10:100102760:A:G	100102760	G	A	0.000636402	1.22719	4.82087	0.799065
10	chr10:100103176:A:G	100103176	G	A	0.000212134	-0.155977	8.34102	0.98508
10	chr10:100103245:G:A	100103245	A	G	0	NA	Inf	NA
10	chr10:100103550:T:C	100103550	C	T	0.00148494	-1.45181	3.1592	0.645839
10	chr10:100103622:C:T	100103622	T	C	0.000212134	0.713407	8.33378	0.931781
10	chr10:100104046:C:A	100104046	A	C	0	NA	Inf	NA
10	chr10:100104395:C:T	100104395	T	C	0.000212134	2.84566	8.31825	0.732277
10	chr10:100104768:G:T	100104768	T	G	0.000636402	4.65422	4.8092	0.333156
10	chr10:100107246:C:T	100107246	T	C	0.00169707	-5.17394	2.98007	0.0825319
10	chr10:100107867:C:G	100107867	G	C	0.000212134	3.9389	8.34117	0.636767
10	chr10:100108644:G:A	100108644	A	G	0.00169707	-2.61347	2.94937	0.375559
10	chr10:100109982:C:T	100109982	T	C	0.000424268	2.9181	5.8898	0.620283
10	chr10:100110290:T:C	100110290	C	T	0.000636402	4.65422	4.8092	0.333156
10	chr10:100110492:T:C	100110492	C	T	0.000848536	5.3927	4.16648	0.19556
10	chr10:100110776:T:G	100110776	G	T	0.000424268	2.50847	5.88137	0.669736
10	chr10:100111913:C:T	100111913	T	C	0.000212134	-4.46423	8.36369	0.593505
10	chr10:100112022:A:G	100112022	G	A	0.000212134	-8.30449	8.33066	0.318834
10	chr10:100114311:G:T	100114311	T	G	0.000424268	-2.66336	5.94805	0.654319
10	chr10:100114687:A:G	100114687	G	A	0.000212134	-5.62263	8.31214	0.498764
10	chr10:100116272:A:G	100116272	G	A	0.000212134	-0.646395	8.3276	0.93813
10	chr10:100116282:G:T	100116282	T	G	0.00233347	1.41868	2.51766	0.573102
10	chr10:100117337:G:A	100117337	A	G	0.00190921	0.488339	2.79524	0.861312
10	chr10:100117743:C:T	100117743	T	C	0.000212134	-5.62263	8.31214	0.498764
10	chr10:100118763:C:T	100118763	T	C	0.000212134	-3.4809	8.33092	0.676072
10	chr10:100120891:T:C	100120891	C	T	0	NA	Inf	NA
10	chr10:100122465:T:C	100122465	C	T	0.000424268	-3.85581	5.9041	0.513708
10	chr10:100123239:C:A	100123239	A	C	0.000424268	3.85996	5.89417	0.512547
10	chr10:100123729:C:T	100123729	T	C	0.000424268	-15.1033	5.89095	0.0103527
10	chr10:100124561:G:A	100124561	A	G	0	NA	Inf	NA
10	chr10:100124862:G:A	100124862	A	G	0.00106067	0.78107	3.72689	0.833998
10	chr10:100126177:T:A	100126177	A	T	0	NA	Inf	NA
10	chr10:100127513:AAG:A	100127513	A	AAG	0.000636402	-2.53301	4.80993	0.598457
10	chr10:100128544:C:T	100128544	T	C	0.000424268	0.695987	5.89532	0.906022
10	chr10:100128671:G:A	100128671	A	G	0.00233347	-0.90433	2.52946	0.720703
10	chr10:100129013:C:T	100129013	T	C	0.000424268	2.57855	5.88995	0.66154
10	chr10:100129562:G:A	100129562	A	G	0.000212134	10.6926	8.33426	0.199503
10	chr10:100129629:A:C	100129629	C	A	0.00169707	-5.17394	2.98007	0.0825319
10	chr10:100129813:C:T	100129813	T	C	0.000212134	7.99358	8.33231	0.337384
10	chr10:100131194:G:A	100131194	A	G	0.00148494	-3.7486	3.15592	0.234911
10	chr10:100131243:G:A	100131243	A	G	0.0012728	1.25327	3.40731	0.713008
10	chr10:100131707:C:G	100131707	G	C	0.00148494	-3.7486	3.15592	0.234911
10	chr10:100131839:T:G	100131839	G	T	0.000212134	11.5117	8.33951	0.167468
10	chr10:100132516:C:T	100132516	T	C	0.00148494	-3.7486	3.15592	0.234911
10	chr10:100132931:G:A	100132931	A	G	0.000212134	-1.88555	8.36692	0.821701
10	chr10:100133423:G:A	100133423	A	G	0.000212134	-11.6635	8.35317	0.162627
10	chr10:100134293:C:T	100134293	T	C	0	NA	Inf	NA
10	chr10:100134337:C:T	100134337	T	C	0.00106067	2.00263	3.73698	0.592032
10	chr10:100134559:G:A	100134559	A	G	0	NA	Inf	NA
10	chr10:100135177:T:C	100135177	C	T	0.000636402	-7.84187	4.80924	0.102978
10	chr10:100135280:G:C	100135280	C	G	0.000424268	3.71412	5.88444	0.527925
10	chr10:100135695:A:G	100135695	G	A	0	NA	Inf	NA
10	chr10:100136547:A:T	100136547	T	A	0.000212134	-23.5378	8.33206	0.00472849
10	chr10:100137881:G:A	100137881	A	G	0.000848536	0.664373	4.30278	0.87729
10	chr10:100139438:G:T	100139438	T	G	0.00148494	-3.7486	3.15592	0.234911
10	chr10:100139881:A:G	100139881	G	A	0.000212134	0.489406	8.343	0.953222
10	chr10:100141733:C:T	100141733	T	C	0.000212134	10.0246	8.36164	0.230573
10	chr10:100142212:G:A	100142212	A	G	0	NA	Inf	NA
10	chr10:100145106:T:C	100145106	C	T	0.000424268	-7.19722	5.88235	0.22113
10	chr10:100145163:G:T	100145163	T	G	0.000212134	-5.62263	8.31214	0.498764
10	chr10:100146203:G:A	100146203	A	G	0.000212134	6.2899	8.31828	0.449557
10	chr10:100147655:T:C	100147655	C	T	0.00106067	-7.74854	3.77571	0.0401496
10	chr10:100147678:T:A	100147678	A	T	0.000212134	4.0435	8.30775	0.626461
10	chr10:100147866:C:A	100147866	A	C	0.000212134	0.209023	8.29156	0.979888
10	chr10:100148294:TA:T	100148294	T	TA	0.00106067	2.00263	3.73698	0.592032
10	chr10:100148724:C:G	100148724	G	C	0.000212134	-4.46423	8.36369	0.593505
10	chr10:100148968:T:TA	100148968	TA	T	0.000212134	-7.18918	8.33557	0.388429
10	chr10:100149003:G:A	100149003	A	G	0.000212134	-0.646395	8.3276	0.93813
10	chr10:100149215:G:A	100149215	A	G	0.000424268	-15.1033	5.89095	0.0103527
10	chr10:100151771:G:A	100151771	A	G	0	NA	Inf	NA
10	chr10:100151916:T:C	100151916	C	T	0	NA	Inf	NA
10	chr10:100152728:T:A	100152728	A	T	0.000212134	5.24827	8.33734	0.529028
10	chr10:100153680:T:C	100153680	C	T	0.000636402	1.22719	4.82087	0.799065
10	chr10:100155292:GC:G	100155292	G	GC	0.00233347	2.96242	2.51543	0.238918
10	chr10:100155298:C:A	100155298	A	C	0	NA	Inf	NA
10	chr10:100155513:T:A	100155513	A	T	0	NA	Inf	NA
10	chr10:100155655:C:T	100155655	T	C	0.000212134	-5.62263	8.31214	0.498764
10	chr10:100155989:A:T	100155989	T	A	0.000212134	1.09416	8.32776	0.895469
10	chr10:100157667:T:C	100157667	C	T	0.000636402	1.22719	4.82087	0.799065
10	chr10:100157866:G:A	100157866	A	G	0.000212134	0.317345	8.29865	0.969496
10	chr10:100158806:G:A	100158806	A	G	0.000212134	-5.62263	8.31214	0.498764
10	chr10:100159379:A:G	100159379	G	A	0.000848536	-1.43738	4.16609	0.730081
10	chr10:100159909:T:C	100159909	C	T	0.00106067	0.961077	3.72989	0.796662
10	chr10:100160194:A:T	100160194	T	A	0.00169707	1.20453	2.94877	0.682916
10	chr10:100161501:C:T	100161501	T	C	0.00275774	-0.390564	2.32629	0.866669
10	chr10:100161548:A:C	100161548	C	A	0	NA	Inf	NA
10	chr10:100161798:G:GAT	100161798	GAT	G	0.000212134	8.42449	8.34163	0.312527
10	chr10:100162076:A:G	100162076	G	A	0	NA	Inf	NA
10	chr10:100163466:T:C	100163466	C	T	0.000212134	13.5583	8.36529	0.105065
10	chr10:100166248:C:T	100166248	T	C	0.000212134	-3.72486	8.32752	0.654662
10	chr10:100167604:T:G	100167604	G	T	0.00254561	-1.1787	2.40971	0.624738
10	chr10:100168408:TGGA:T	100168408	T	TGGA	0.000212134	6.51499	8.29355	0.432132
10	chr10:100168412:A:T	100168412	T	A	0.000212134	6.51499	8.29355	0.432132
10	chr10:100169153:G:C	100169153	C	G	0.000212134	4.43495	8.33147	0.594509
10	chr10:100169194:G:C	100169194	C	G	0.000212134	10.0246	8.36164	0.230573
10	chr10:100170353:T:C	100170353	C	T	0	NA	Inf	NA
10	chr10:100172634:C:T	100172634	T	C	0.000636402	0.935023	4.81446	0.84601
10	chr10:100173893:T:C	100173893	C	T	0.000424268	7.35443	5.86988	0.210239
10	chr10:100173969:A:G	100173969	G	A	0.000636402	-2.09415	4.80958	0.663264
10	chr10:100174571:T:G	100174571	G	T	0.000212134	-8.30449	8.33066	0.318834
10	chr10:100174707:A:G	100174707	G	A	0.000636402	-7.84187	4.80924	0.102978
10	chr10:100174974:T:C	100174974	C	T	0.00318201	-0.747539	2.15613	0.728814
10	chr10:100176493:G:A	100176493	A	G	0.00106067	-3.98554	3.72859	0.285109
10	chr10:100176849:G:A	100176849	A	G	0.00106067	-3.98554	3.72859	0.285109
10	chr10:100177225:T:G	100177225	G	T	0.000424268	7.35443	5.86988	0.210239
10	chr10:100177316:A:G	100177316	G	A	0.00106067	-3.84257	3.72799	0.302665
10	chr10:100177483:C:T	100177483	T	C	0.000848536	-3.20894	4.16964	0.44154
10	chr10:100178360:T:C	100178360	C	T	0.000212134	-6.34923	8.34096	0.446531
10	chr10:100178807:G:A	100178807	A	G	0.000212134	8.42449	8.34163	0.312527
10	chr10:100178914:G:C	100178914	C	G	0.00190921	0.488339	2.79524	0.861312
10	chr10:100179180:G:A	100179180	A	G	0.000212134	8.42449	8.34163	0.312527
10	chr10:100179361:C:T	100179361	T	C	0.000212134	-2.26238	8.33077	0.785953
10	chr10:100180009:G:A	100180009	A	G	0	NA	Inf	NA
10	chr10:100180808:T:C	100180808	C	T	0.000424268	2.9181	5.8898	0.620283
10	chr10:100180980:T:C	100180980	C	T	0.000848536	3.30597	4.17172	0.428086
10	chr10:100181513:CTTT:C	100181513	C	CTTT	0	NA	Inf	NA
10	chr10:100183423:C:T	100183423	T	C	0.000212134	3.66975	8.37113	0.66111
10	chr10:100183597:CTTGTG:C	100183597	C	CTTGTG	0.000212134	7.37107	8.3286	0.37614
10	chr10:100184379:G:A	100184379	A	G	0.000212134	6.27296	8.33034	0.451434
10	chr10:100185388:C:T	100185388	T	C	0.000848536	1.23372	4.17851	0.767801
10	chr10:100185915:C:A	100185915	A	C	0.000212134	5.24827	8.33734	0.529028
10	chr10:100186103:G:A	100186103	A	G	0.00296988	1.04606	2.2339	0.639595
10	chr10:100186641:T:C	100186641	C	T	0.000848536	-4.83329	4.1793	0.247484
10	chr10:100186810:G:C	100186810	C	G	0.000848536	-3.34381	4.17104	0.422742
10	chr10:100187730:C:T	100187730	T	C	0.00169707	1.05367	2.9497	0.720933
10	chr10:100188143:G:A	100188143	A	G	0.000636402	3.19304	4.80757	0.506582
10	chr10:100191104:G:A	100191104	A	G	0.00615189	-0.519114	1.55588	0.738646
10	chr10:100191917:G:A	100191917	A	G	0.0012728	2.84063	3.44215	0.409231
10	chr10:100192503:A:G	100192503	G	A	0.000212134	-1.58702	8.33764	0.84904
10	chr10:100194797:G:A	100194797	A	G	0.000212134	-4.46423	8.36369	0.593505
10	chr10:100195946:AT:A	100195946	A	AT	0.000212134	-0.155977	8.34102	0.98508
10	chr10:100196490:C:T	100196490	T	C	0.000636402	0.935023	4.81446	0.84601
10	chr10:100196600:T:C	100196600	C	T	0.00381841	0.873655	1.97697	0.65855
10	chr10:100198042:G:A	100198042	A	G	0.000212134	6.62472	8.32272	0.426043
10	chr10:100201675:T:A	100201675	A	T	0.000424268	1.27394	5.88855	0.828721
10	chr10:100201816:A:G	100201816	G	A	0.000212134	13.5583	8.36529	0.105065
10	chr10:100202393:C:A	100202393	A	C	0.00381841	-1.20876	1.96991	0.539474
10	chr10:100202538:G:A	100202538	A	G	0.000424268	-2.66336	5.94805	0.654319
10	chr10:100202930:C:A	100202930	A	C	0.000212134	6.27296	8.33034	0.451434
10	chr10:100203183:T:G	100203183	G	T	0.00233347	2.96242	2.51543	0.238918
10	chr10:100203699:G:A	100203699	A	G	0	NA	Inf	NA
10	chr10:100205286:C:T	100205286	T	C	0.000212134	10.0246	8.36164	0.230573
10	chr10:100205331:A:G	100205331	G	A	0	NA	Inf	NA
10	chr10:100205677:C:A	100205677	A	C	0.00169707	-0.911305	2.94872	0.757283
10	chr10:100206139:A:G	100206139	G	A	0.000212134	2.84566	8.31825	0.732277
10	chr10:100208326:C:T	100208326	T	C	0.000212134	2.84566	8.31825	0.732277
10	chr10:100208373:C:T	100208373	T	C	0	NA	Inf	NA
10	chr10:100211162:C:T	100211162	T	C	0.000636402	3.21747	4.90608	0.511945
10	chr10:100211353:C:T	100211353	T	C	0	NA	Inf	NA
10	chr10:100211780:G:A	100211780	A	G	0.000848536	0.13459	4.1698	0.974251
10	chr10:100212450:G:C	100212450	C	G	0.000636402	0.935023	4.81446	0.84601
10	chr10:100213741:C:T	100213741	T	C	0	NA	Inf	NA
10	chr10:100214591:C:T	100214591	T	C	0.00169707	1.05367	2.9497	0.720933
10	chr10:100215189:C:T	100215189	T	C	0.000636402	0.935023	4.81446	0.84601
10	chr10:100215312:G:A	100215312	A	G	0.000212134	-4.46423	8.36369	0.593505
10	chr10:100216964:C:T	100216964	T	C	0.000424268	6.469	5.88845	0.271946
10	chr10:100218221:T:C	100218221	C	T	0.00254561	-0.998046	2.42163	0.680238
10	chr10:100219590:G:A	100219590	A	G	0.000636402	4.65422	4.8092	0.333156
10	chr10:100219877:G:A	100219877	A	G	0.000212134	9.39313	8.32113	0.25897
10	chr10:100221429:C:T	100221429	T	C	0.000212134	-3.72486	8.32752	0.654662
10	chr10:100221916:G:A	100221916	A	G	0.00169707	-0.911305	2.94872	0.757283
10	chr10:100223087:C:T	100223087	T	C	0.000212134	2.84566	8.31825	0.732277
10	chr10:100223682:C:T	100223682	T	C	0.000212134	0.713407	8.33378	0.931781
10	chr10:100223786:T:C	100223786	C	T	0.000636402	-7.84187	4.80924	0.102978
10	chr10:100224692:C:T	100224692	T	C	0.00190921	0.488339	2.79524	0.861312
10	chr10:100225750:C:T	100225750	T	C	0.000424268	1.27394	5.88855	0.828721
10	chr10:100226254:G:A	100226254	A	G	0.00169707	1.20453	2.94877	0.682916
10	chr10:100228687:T:C	100228687	C	T	0.000212134	2.84566	8.31825	0.732277
10	chr10:100229743:A:C	100229743	C	A	0.000636402	-7.84187	4.80924	0.102978
10	chr10:100229917:A:G	100229917	G	A	0.00106067	-7.74854	3.77571	0.0401496
10	chr10:100230243:C:T	100230243	T	C	0	NA	Inf	NA
10	chr10:100230944:G:T	100230944	T	G	0	NA	Inf	NA
10	chr10:100232328:G:C	100232328	C	G	0.00551549	0.336161	1.64247	0.837832
10	chr10:100233783:A:G	100233783	G	A	0.00318201	-0.747539	2.15613	0.728814
10	chr10:100235874:T:C	100235874	C	T	0.000212134	6.6859	8.33837	0.422655
10	chr10:100236761:C:T	100236761	T	C	0.000424268	7.35443	5.86988	0.210239
10	chr10:100238072:A:T	100238072	T	A	0.000212134	9.18473	8.33906	0.270718
10	chr10:100238141:C:A	100238141	A	C	0.000212134	0.489406	8.343	0.953222
10	chr10:100238300:T:G	100238300	G	T	0.00403055	-0.618769	1.91852	0.747056
10	chr10:100239191:G:C	100239191	C	G	0.000212134	6.2899	8.31828	0.449557
10	chr10:100239362:C:T	100239362	T	C	0.00106067	2.00263	3.73698	0.592032
10	chr10:100240307:C:A	100240307	A	C	0.00318201	-0.747539	2.15613	0.728814
10	chr10:100240506:G:A	100240506	A	G	0	NA	Inf	NA
10	chr10:100241125:G:A	100241125	A	G	0.000424268	4.68879	5.90882	0.427473
10	chr10:100241254:C:T	100241254	T	C	0.000636402	-1.58728	4.81423	0.741623
10	chr10:100243352:G:A	100243352	A	G	0.000212134	-8.98018	8.31323	0.280041
10	chr10:100243586:C:T	100243586	T	C	0.000212134	6.62472	8.32272	0.426043
10	chr10:100244386:C:T	100244386	T	C	0.00106067	2.00263	3.73698	0.592032
10	chr10:100244556:C:T	100244556	T	C	0	NA	Inf	NA
10	chr10:100244985:G:A	100244985	A	G	0.000636402	-5.31859	4.81145	0.268985
10	chr10:100245451:TAC:T	100245451	T	TAC	0.000212134	-4.46423	8.36369	0.593505
10	chr10:100247321:GCACTGCCATT:G	100247321	G	GCACTGCCATT	0.000212134	-11.6635	8.35317	0.162627
10	chr10:100247957:A:AC	100247957	AC	A	0	NA	Inf	NA
10	chr10:100249081:C:A	100249081	A	C	0.00169707	1.83219	2.95083	0.534661
10	chr10:100249364:C:T	100249364	T	C	0.00169707	1.05367	2.9497	0.720933
10	chr10:100250816:T:C	100250816	C	T	0.00212134	-1.43989	2.63945	0.585392
10	chr10:100253306:C:CT	100253306	CT	C	0.00169707	1.20453	2.94877	0.682916
10	chr10:100254162:G:A	100254162	A	G	0	NA	Inf	NA
10	chr10:100256685:C:T	100256685	T	C	0.000424268	-2.47435	5.88435	0.674123
10	chr10:100256805:T:C	100256805	C	T	0.000212134	-5.42788	8.33086	0.514699
10	chr10:100257019:A:G	100257019	G	A	0.00233347	-0.90433	2.52946	0.720703
10	chr10:100257274:C:G	100257274	G	C	0.000424268	-3.49204	5.8858	0.552981
10	chr10:100260058:C:T	100260058	T	C	0	NA	Inf	NA
10	chr10:100260378:A:C	100260378	C	A	0.000636402	-1.58728	4.81423	0.741623
10	chr10:100260746:C:A	100260746	A	C	0.00254561	-0.325316	2.40777	0.892524
10	chr10:100262251:G:A	100262251	A	G	0.000212134	5.31308	8.3407	0.524121
10	chr10:100263269:A:G	100263269	G	A	0	NA	Inf	NA
10	chr10:100263431:A:C	100263431	C	A	0.000636402	1.22719	4.82087	0.799065
10	chr10:100263568:G:A	100263568	A	G	0.00148494	-1.45181	3.1592	0.645839
10	chr10:100263950:C:T	100263950	T	C	0.000212134	8.43514	8.33348	0.311443
10	chr10:100264266:C:T	100264266	T	C	0	NA	Inf	NA
10	chr10:100264296:A:G	100264296	G	A	0.00148494	-1.45181	3.1592	0.645839
10	chr10:100264822:C:A	100264822	A	C	0	NA	Inf	NA
10	chr10:100265074:T:C	100265074	C	T	0	NA	Inf	NA
10	chr10:100265264:T:TA	100265264	TA	T	0.000212134	5.31308	8.3407	0.524121
10	chr10:100265868:C:T	100265868	T	C	0.000636402	4.65422	4.8092	0.333156
10	chr10:100266448:G:C	100266448	C	G	0.000212134	3.26643	8.33746	0.695222
10	chr10:100266524:C:CT	100266524	CT	C	0.000636402	-0.121174	4.82058	0.979946
10	chr10:100266826:T:C	100266826	C	T	0	NA	Inf	NA
10	chr10:100267762:C:A	100267762	A	C	0.000424268	-2.47435	5.88435	0.674123
10	chr10:100271854:G:A	100271854	A	G	0.0012728	-3.37921	3.40266	0.320657
10	chr10:100272622:T:C	100272622	C	T	0.000212134	-0.715226	8.3514	0.931751
10	chr10:100273035:AC:A	100273035	A	AC	0.000636402	0.935023	4.81446	0.84601
10	chr10:100273432:C:T	100273432	T	C	0.00233347	2.96242	2.51543	0.238918
10	chr10:100279992:T:G	100279992	G	T	0.000424268	2.9181	5.8898	0.620283
10	chr10:100280581:T:C	100280581	C	T	0.000212134	-7.33165	8.33284	0.378941
10	chr10:100281634:G:GATT	100281634	GATT	G	0	NA	Inf	NA
10	chr10:100284603:G:A	100284603	A	G	0.000212134	-11.6635	8.35317	0.162627
10	chr10:100285074:CAGAAAA:C	100285074	C	CAGAAAA	0.000212134	-7.33165	8.33284	0.378941
10	chr10:100285514:G:C	100285514	C	G	0	NA	Inf	NA
10	chr10:100285593:T:C	100285593	C	T	0.000424268	7.35443	5.86988	0.210239
10	chr10:100286928:C:T	100286928	T	C	0	NA	Inf	NA
10	chr10:100287061:A:G	100287061	G	A	0.000424268	-3.85581	5.9041	0.513708
10	chr10:100287318:C:T	100287318	T	C	0.000636402	-4.94802	4.81188	0.303812
10	chr10:100288251:C:T	100288251	T	C	0.000212134	5.24827	8.33734	0.529028
10	chr10:100288427:C:T	100288427	T	C	0.00106067	-7.74854	3.77571	0.0401496
10	chr10:100289163:C:T	100289163	T	C	0	NA	Inf	NA
10	chr10:100289860:C:T	100289860	T	C	0.000848536	3.30597	4.17172	0.428086
10	chr10:100290006:G:A	100290006	A	G	0.000212134	4.0435	8.30775	0.626461
10	chr10:100291099:TAG:T	100291099	T	TAG	0.000848536	-1.43738	4.16609	0.730081
10	chr10:100291910:G:T	100291910	T	G	0.000212134	-7.25511	8.33518	0.384071
10	chr10:100293409:C:T	100293409	T	C	0.00318201	-0.747539	2.15613	0.728814
10	chr10:100294212:G:T	100294212	T	G	0.000212134	-8.98018	8.31323	0.280041
10	chr10:100294606:C:A	100294606	A	C	0.000212134	-11.6635	8.35317	0.162627
10	chr10:100294640:C:T	100294640	T	C	0.00106067	0.78107	3.72689	0.833998
10	chr10:100297255:C:T	100297255	T	C	0.00296988	0.468945	2.2413	0.834269
10	chr10:100297686:T:C	100297686	C	T	0.00169707	-0.911305	2.94872	0.757283
10	chr10:100298102:C:G	100298102	G	C	0.000212134	2.01768	8.33765	0.808783
10	chr10:100298664:C:A	100298664	A	C	0.000212134	6.80599	8.33282	0.414061
10	chr10:100299253:G:A	100299253	A	G	0.00148494	-1.45181	3.1592	0.645839
10	chr10:100299946:G:A	100299946	A	G	0	NA	Inf	NA
10	chr10:100300869:G:A	100300869	A	G	0	NA	Inf	NA
10	chr10:100301061:G:A	100301061	A	G	0.000212134	1.19246	8.3167	0.885989
10	chr10:100301370:G:A	100301370	A	G	0.000424268	-2.66336	5.94805	0.654319
10	chr10:100301464:C:T	100301464	T	C	0.000212134	3.66975	8.37113	0.66111
10	chr10:100302130:G:A	100302130	A	G	0.000424268	-0.293824	5.89141	0.960223
10	chr10:100303005:C:T	100303005	T	C	0.000848536	-5.62199	4.16482	0.177055
10	chr10:100303355:G:A	100303355	A	G	0.000212134	5.31308	8.3407	0.524121
10	chr10:100303732:T:A	100303732	A	T	0.000636402	3.21747	4.90608	0.511945
10	chr10:100304820:G:A	100304820	A	G	0.000212134	-1.88555	8.36692	0.821701
10	chr10:100305016:G:A	100305016	A	G	0.000636402	-7.5847	4.81495	0.115202
10	chr10:100305152:C:T	100305152	T	C	0.00148494	-1.45181	3.1592	0.645839
10	chr10:100305779:G:A	100305779	A	G	0.000424268	2.9181	5.8898	0.620283
10	chr10:100306099:G:T	100306099	T	G	0.000848536	4.53087	4.23478	0.284656
10	chr10:100306313:A:G	100306313	G	A	0.00254561	1.98194	2.42194	0.41317
10	chr10:100308041:A:G	100308041	G	A	0.000212134	2.84566	8.31825	0.732277
10	chr10:100309166:T:C	100309166	C	T	0.0012728	2.84063	3.44215	0.409231
10	chr10:100309170:G:T	100309170	T	G	0.000212134	5.31308	8.3407	0.524121
10	chr10:100309520:C:A	100309520	A	C	0.000848536	4.53087	4.23478	0.284656
10	chr10:100311293:C:G	100311293	G	C	0.000212134	7.66423	8.33762	0.357973
10	chr10:100311790:G:A	100311790	A	G	0.00530335	-0.584754	1.67809	0.727491
10	chr10:100312063:T:C	100312063	C	T	0.000212134	9.39313	8.32113	0.25897
10	chr10:100313132:T:C	100313132	C	T	0.000212134	-7.25511	8.33518	0.384071
10	chr10:100314060:C:T	100314060	T	C	0.00148494	0.486556	3.15779	0.877546
10	chr10:100317303:G:A	100317303	A	G	0.000636402	0.935023	4.81446	0.84601
10	chr10:100317370:T:A	100317370	A	T	0.00509122	-0.52423	1.71225	0.759479
10	chr10:100317493:CA:C	100317493	C	CA	0.000212134	-9.54614	8.30667	0.250468
10	chr10:100317502:G:A	100317502	A	G	0.000848536	1.23372	4.17851	0.767801
10	chr10:100318125:A:G	100318125	G	A	0.00190921	-2.05532	2.78354	0.460282
10	chr10:100318350:A:T	100318350	T	A	0.000636402	-2.09415	4.80958	0.663264
10	chr10:100318415:C:G	100318415	G	C	0.000212134	-1.88555	8.36692	0.821701
10	chr10:100318665:T:A	100318665	A	T	0	NA	Inf	NA
10	chr10:100321180:A:G	100321180	G	A	0.000424268	-7.19722	5.88235	0.22113
10	chr10:100321389:G:T	100321389	T	G	0.000212134	4.43495	8.33147	0.594509
10	chr10:100322872:T:C	100322872	C	T	0.00254561	-1.1787	2.40971	0.624738
10	chr10:100323008:G:A	100323008	A	G	0.00106067	3.94478	3.72105	0.289087
10	chr10:100323923:G:A	100323923	A	G	0.0012728	2.84063	3.44215	0.409231
10	chr10:100324425:C:T	100324425	T	C	0.000636402	-7.5847	4.81495	0.115202
10	chr10:100327259:G:C	100327259	C	G	0	NA	Inf	NA
10	chr10:100329116:G:A	100329116	A	G	0.000212134	6.2899	8.31828	0.449557
10	chr10:100331127:C:G	100331127	G	C	0	NA	Inf	NA
10	chr10:100331151:C:G	100331151	G	C	0.00169707	1.05367	2.9497	0.720933
10	chr10:100334063:G:A	100334063	A	G	0.000424268	2.38635	5.89506	0.68562
10	chr10:100334078:T:C	100334078	C	T	0.00212134	2.49852	2.65801	0.347219
10	chr10:100334091:C:T	100334091	T	C	0.000424268	2.38635	5.89506	0.68562
10	chr10:100334092:C:T	100334092	T	C	0.000424268	2.38635	5.89506	0.68562
10	chr10:100334646:T:C	100334646	C	T	0.000212134	6.80599	8.33282	0.414061
10	chr10:100334653:AT:A	100334653	A	AT	0.000212134	10.0246	8.36164	0.230573
10	chr10:100335082:G:T	100335082	T	G	0.000424268	2.92666	5.88643	0.619057
10	chr10:100336418:T:C	100336418	C	T	0.00106067	4.97776	3.77765	0.187609
10	chr10:100336881:G:A	100336881	A	G	0.00339415	-2.13489	2.08708	0.306353
10	chr10:100340079:G:A	100340079	A	G	0.000212134	-0.646395	8.3276	0.93813
10	chr10:100341541:A:G	100341541	G	A	0.000424268	2.92666	5.88643	0.619057
10	chr10:100342483:G:T	100342483	T	G	0	NA	Inf	NA
10	chr10:100342777:G:A	100342777	A	G	0.000212134	7.66423	8.33762	0.357973
10	chr10:100343078:G:A	100343078	A	G	0.000636402	-7.5847	4.81495	0.115202
10	chr10:100343536:C:A	100343536	A	C	0	NA	Inf	NA
10	chr10:100343867:A:G	100343867	G	A	0.000424268	-2.23963	5.88979	0.703755
10	chr10:100344272:C:T	100344272	T	C	0	NA	Inf	NA
10	chr10:100346008:G:C	100346008	C	G	0.000212134	-3.24594	8.32861	0.696733
10	chr10:100347195:C:T	100347195	T	C	0.00318201	3.61404	2.02632	0.0744968
10	chr10:100349064:C:A	100349064	A	C	0.000424268	2.50847	5.88137	0.669736
10	chr10:100350130:G:A	100350130	A	G	0.000424268	-7.19722	5.88235	0.22113
10	chr10:100350369:G:A	100350369	A	G	0	NA	Inf	NA
10	chr10:100350944:A:T	100350944	T	A	0.000636402	4.65422	4.8092	0.333156
10	chr10:100353055:C:T	100353055	T	C	0.000636402	0.935023	4.81446	0.84601
10	chr10:100353343:T:C	100353343	C	T	0.000424268	2.9181	5.8898	0.620283
10	chr10:100353476:G:A	100353476	A	G	0.000424268	2.9181	5.8898	0.620283
10	chr10:100355695:A:G	100355695	G	A	0.000848536	5.3927	4.16648	0.19556
10	chr10:100356097:C:T	100356097	T	C	0.000212134	2.8246	8.33266	0.734625
10	chr10:100357045:G:A	100357045	A	G	0.00190921	-0.725328	2.79604	0.795317
10	chr10:100357302:G:T	100357302	T	G	0	NA	Inf	NA
10	chr10:100358177:T:A	100358177	A	T	0.00148494	-2.68546	3.15294	0.394363
10	chr10:100358531:G:T	100358531	T	G	0.000212134	-11.6635	8.35317	0.162627
10	chr10:100359702:T:G	100359702	G	T	0.00339415	-2.13489	2.08708	0.306353
10	chr10:100359846:CTCTA:C	100359846	C	CTCTA	0.000848536	1.23372	4.17851	0.767801
10	chr10:100360208:TAA:T	100360208	T	TAA	0.000848536	-3.44617	4.1698	0.408544
10	chr10:100361392:G:C	100361392	C	G	0.000424268	1.27394	5.88855	0.828721
10	chr10:100361663:C:T	100361663	T	C	0.000212134	1.4905	8.36913	0.858649
10	chr10:100361788:A:T	100361788	T	A	0	NA	Inf	NA
10	chr10:100361892:C:G	100361892	G	C	0	NA	Inf	NA
10	chr10:100362676:T:C	100362676	C	T	0.000424268	1.27394	5.88855	0.828721
10	chr10:100362961:C:T	100362961	T	C	0.000636402	3.21747	4.90608	0.511945
10	chr10:100363841:G:C	100363841	C	G	0	NA	Inf	NA
10	chr10:100365973:C:A	100365973	A	C	0.000424268	4.85339	5.88371	0.409437
10	chr10:100366159:C:T	100366159	T	C	0.000212134	4.43495	8.33147	0.594509
10	chr10:100366839:A:T	100366839	T	A	0.00339415	-2.13489	2.08708	0.306353
10	chr10:100366889:C:T	100366889	T	C	0.000212134	5.24827	8.33734	0.529028
10	chr10:100367812:GATTAAAAGACAA:G	100367812	G	GATTAAAAGACAA	0.000636402	0.935023	4.81446	0.84601
10	chr10:100367825:T:G	100367825	G	T	0.000636402	0.935023	4.81446	0.84601
10	chr10:100370690:T:C	100370690	C	T	0	NA	Inf	NA
10	chr10:100370702:C:T	100370702	T	C	0.000424268	6.469	5.88845	0.271946
10	chr10:100370757:C:T	100370757	T	C	0.000212134	13.5583	8.36529	0.105065
10	chr10:100370778:C:T	100370778	T	C	0.000424268	-0.172589	5.89103	0.976628
10	chr10:100371904:C:G	100371904	G	C	0.00106067	4.16816	3.72857	0.263611
10	chr10:100372016:C:T	100372016	T	C	0.000424268	-1.67195	5.88279	0.776249
10	chr10:100372445:C:T	100372445	T	C	0.000424268	-2.47435	5.88435	0.674123
10	chr10:100373151:C:T	100373151	T	C	0.000212134	4.26397	8.33755	0.609058
10	chr10:100373296:C:T	100373296	T	C	0.000212134	7.66423	8.33762	0.357973
10	chr10:100375793:C:T	100375793	T	C	0.000212134	9.39313	8.32113	0.25897
10	chr10:100375890:A:C	100375890	C	A	0.000212134	9.39313	8.32113	0.25897
10	chr10:100377078:C:T	100377078	T	C	0.000212134	-0.110679	8.33191	0.989401
10	chr10:100377949:G:A	100377949	A	G	0.000212134	7.32528	8.33668	0.379575
10	chr10:100378743:C:T	100378743	T	C	0.000848536	-3.44617	4.1698	0.408544
10	chr10:100379033:T:C	100379033	C	T	0.000212134	-4.46423	8.36369	0.593505
10	chr10:100381620:G:A	100381620	A	G	0.000636402	-0.433179	4.80727	0.9282
10	chr10:100382820:C:T	100382820	T	C	0.000424268	-0.172589	5.89103	0.976628
10	chr10:100384292:G:A	100384292	A	G	0.000212134	-7.18918	8.33557	0.388429
10	chr10:100385332:T:G	100385332	G	T	0.000212134	-15.4915	8.34284	0.0633304
10	chr10:100386547:G:A	100386547	A	G	0.000636402	-7.5847	4.81495	0.115202
10	chr10:100387018:G:A	100387018	A	G	0.000212134	5.69347	8.3297	0.494282
10	chr10:100387741:C:T	100387741	T	C	0.000424268	6.469	5.88845	0.271946
10	chr10:100388832:T:G	100388832	G	T	0	NA	Inf	NA
10	chr10:100389703:C:T	100389703	T	C	0.000212134	4.26397	8.33755	0.609058
10	chr10:100391361:C:T	100391361	T	C	0	NA	Inf	NA
10	chr10:100391459:G:C	100391459	C	G	0.00106067	-7.74854	3.77571	0.0401496
10	chr10:100393439:G:A	100393439	A	G	0	NA	Inf	NA
10	chr10:100393599:GT:G	100393599	G	GT	0.00148494	-3.7486	3.15592	0.234911
10	chr10:100394444:A:G	100394444	G	A	0.000212134	-2.05343	8.34296	0.805584
10	chr10:100394889:G:A	100394889	A	G	0	NA	Inf	NA
10	chr10:100395808:G:A	100395808	A	G	0.000848536	2.26127	3.40577	0.506721
10	chr10:100397057:G:A	100397057	A	G	0.000636402	0.935023	4.81446	0.84601
10	chr10:100398500:T:C	100398500	C	T	0.000212134	1.09416	8.32776	0.895469
10	chr10:100404854:T:C	100404854	C	T	0.00275774	-0.440746	2.32377	0.849569
10	chr10:100405816:A:G	100405816	G	A	0.0012728	1.91985	3.41436	0.573921
10	chr10:100406758:G:A	100406758	A	G	0.000848536	4.53087	4.23478	0.284656
10	chr10:100407181:C:T	100407181	T	C	0.000212134	7.32528	8.33668	0.379575
10	chr10:100409900:C:T	100409900	T	C	0.000212134	5.24827	8.33734	0.529028
10	chr10:100410566:C:G	100410566	G	C	0.00487908	0.871041	1.75773	0.620213
10	chr10:100411347:A:G	100411347	G	A	0	NA	Inf	NA
10	chr10:100412081:G:A	100412081	A	G	0.000212134	2.84566	8.31825	0.732277
10	chr10:100412101:C:T	100412101	T	C	0.000636402	-1.58728	4.81423	0.741623
10	chr10:100412696:C:T	100412696	T	C	0.000212134	-4.46423	8.36369	0.593505
10	chr10:100413267:T:G	100413267	G	T	0.000212134	0.820874	8.32896	0.92149
10	chr10:100413558:C:T	100413558	T	C	0.000424268	7.35443	5.86988	0.210239
10	chr10:100413693:C:T	100413693	T	C	0.00233347	3.3556	2.53364	0.185365
10	chr10:100414034:A:G	100414034	G	A	0.000636402	-7.5847	4.81495	0.115202
10	chr10:100414074:C:T	100414074	T	C	0.00106067	-3.98554	3.72859	0.285109
10	chr10:100415291:G:A	100415291	A	G	0.00169707	1.05367	2.9497	0.720933
10	chr10:100416566:G:A	100416566	A	G	0.00403055	-1.60747	1.91725	0.40179
10	chr10:100417461:G:A	100417461	A	G	0.000636402	-1.58728	4.81423	0.741623
10	chr10:100417667:C:T	100417667	T	C	0.000636402	-1.58728	4.81423	0.741623
10	chr10:100421687:G:A	100421687	A	G	0.000212134	7.32528	8.33668	0.379575
10	chr10:100429018:T:C	100429018	C	T	0.000636402	1.56863	4.81671	0.744679
10	chr10:100430120:T:C	100430120	C	T	0.000212134	7.66423	8.33762	0.357973
10	chr10:100433102:A:G	100433102	G	A	0.000212134	4.43495	8.33147	0.594509
10	chr10:100433362:A:G	100433362	G	A	0.000212134	4.43495	8.33147	0.594509
10	chr10:100433787:G:GT	100433787	GT	G	0.0012728	-4.10077	3.40444	0.228383
10	chr10:100433817:C:A	100433817	A	C	0.000212134	4.43495	8.33147	0.594509
10	chr10:100434100:C:T	100434100	T	C	0.000424268	2.57855	5.88995	0.66154
10	chr10:100435357:G:C	100435357	C	G	0.000212134	4.43495	8.33147	0.594509
10	chr10:100435555:G:A	100435555	A	G	0.000212134	4.43495	8.33147	0.594509
10	chr10:100436308:G:A	100436308	A	G	0.000212134	-5.62263	8.31214	0.498764
10	chr10:100436585:G:A	100436585	A	G	0.000212134	2.8246	8.33266	0.734625
10	chr10:100437809:A:G	100437809	G	A	0	NA	Inf	NA
10	chr10:100437965:T:C	100437965	C	T	0.000212134	1.19246	8.3167	0.885989
10	chr10:100438044:G:T	100438044	T	G	0.000636402	0.836236	4.80941	0.861964
10	chr10:100439069:C:T	100439069	T	C	0.000424268	-0.239686	5.88409	0.967508
10	chr10:100442356:G:A	100442356	A	G	0	NA	Inf	NA
10	chr10:100442562:C:T	100442562	T	C	0	NA	Inf	NA
10	chr10:100442716:T:C	100442716	C	T	0.000424268	-2.66336	5.94805	0.654319
10	chr10:100443473:A:G	100443473	G	A	0	NA	Inf	NA
10	chr10:100443817:GAGA:G	100443817	G	GAGA	0.000212134	0.489406	8.343	0.953222
10	chr10:100443924:C:T	100443924	T	C	0.0012728	1.91985	3.41436	0.573921
10	chr10:100444048:A:G	100444048	G	A	0	NA	Inf	NA
10	chr10:100444143:C:T	100444143	T	C	0	NA	Inf	NA
10	chr10:100444326:G:A	100444326	A	G	0.000212134	-3.77764	8.31845	0.649737
10	chr10:100444403:C:A	100444403	A	C	0.000212134	11.0427	8.32888	0.184895
10	chr10:100446004:C:T	100446004	T	C	0.000848536	1.51882	4.16581	0.715417
10	chr10:100446059:C:T	100446059	T	C	0.000424268	2.38635	5.89506	0.68562
10	chr10:100446503:G:C	100446503	C	G	0.000424268	-3.19185	5.90125	0.588593
10	chr10:100448021:G:T	100448021	T	G	0.000212134	-23.1267	8.37754	0.00577014
10	chr10:100448632:G:T	100448632	T	G	0.000212134	-15.4915	8.34284	0.0633304
10	chr10:100451162:G:A	100451162	A	G	0.000212134	3.73466	8.33679	0.654173
10	chr10:100452053:C:T	100452053	T	C	0.000212134	8.43514	8.33348	0.311443
10	chr10:100454254:C:G	100454254	G	C	0.00212134	-4.12874	2.64088	0.11796
10	chr10:100454797:C:T	100454797	T	C	0.000424268	-1.67195	5.88279	0.776249
10	chr10:100454852:C:T	100454852	T	C	0.000424268	-3.19185	5.90125	0.588593
10	chr10:100455580:G:A	100455580	A	G	0.000424268	1.27394	5.88855	0.828721
10	chr10:100456392:C:T	100456392	T	C	0.0012728	-2.19091	3.40779	0.52028
10	chr10:100457044:C:T	100457044	T	C	0.000212134	-0.646395	8.3276	0.93813
10	chr10:100457110:C:T	100457110	T	C	0.0012728	-2.19091	3.40779	0.52028
10	chr10:100457589:A:G	100457589	G	A	0.0012728	-2.19091	3.40779	0.52028
10	chr10:100457683:G:T	100457683	T	G	0.000212134	4.43495	8.33147	0.594509
10	chr10:100458432:G:A	100458432	A	G	0.0012728	-2.19091	3.40779	0.52028
10	chr10:100459016:C:A	100459016	A	C	0.000848536	-3.34381	4.17104	0.422742
10	chr10:100459358:A:AT	100459358	AT	A	0.000212134	-11.6635	8.35317	0.162627
10	chr10:100460464:G:A	100460464	A	G	0.000424268	5.16113	5.89221	0.381072
10	chr10:100461441:G:T	100461441	T	G	0.000848536	5.14344	4.22886	0.223882
10	chr10:100464137:A:G	100464137	G	A	0.00106067	-0.46351	3.74267	0.901438
10	chr10:100465341:G:C	100465341	C	G	0.000212134	13.5583	8.36529	0.105065
10	chr10:100465571:C:T	100465571	T	C	0	NA	Inf	NA
10	chr10:100467596:C:T	100467596	T	C	0.000424268	1.27394	5.88855	0.828721
10	chr10:100470207:C:G	100470207	G	C	0.000212134	0.0856636	8.32063	0.991786
10	chr10:100470261:G:A	100470261	A	G	0.000212134	-23.1267	8.37754	0.00577014
10	chr10:100473326:A:AT	100473326	AT	A	0.00212134	1.89734	2.65476	0.474798
10	chr10:100473699:G:A	100473699	A	G	0.000212134	-16.0838	8.32845	0.0534592
10	chr10:100474648:T:C	100474648	C	T	0.000424268	2.50847	5.88137	0.669736
10	chr10:100475038:C:T	100475038	T	C	0	NA	Inf	NA
10	chr10:100475940:C:T	100475940	T	C	0	NA	Inf	NA
10	chr10:100477317:T:C	100477317	C	T	0	NA	Inf	NA
10	chr10:100478077:C:T	100478077	T	C	0.000636402	5.27169	4.81587	0.27367
10	chr10:100478850:TG:T	100478850	T	TG	0	NA	Inf	NA
10	chr10:100481759:C:A	100481759	A	C	0.00190921	-0.178755	2.7775	0.948685
10	chr10:100485586:G:T	100485586	T	G	0.000212134	5.69347	8.3297	0.494282
10	chr10:100485610:C:T	100485610	T	C	0	NA	Inf	NA
10	chr10:100486378:T:C	100486378	C	T	0.000424268	2.38635	5.89506	0.68562
10	chr10:100488332:A:G	100488332	G	A	0.00339415	-2.08957	2.10603	0.321108
10	chr10:100488845:G:T	100488845	T	G	0.000424268	-1.67195	5.88279	0.776249
10	chr10:100489445:T:C	100489445	C	T	0.000212134	3.9389	8.34117	0.636767
10	chr10:100489508:G:A	100489508	A	G	0.000848536	1.51882	4.16581	0.715417
10	chr10:100489508:GA:G	100489508	G	GA	0.000212134	-6.8311	8.33799	0.41263
10	chr10:100489789:C:T	100489789	T	C	0.000212134	6.37558	8.32265	0.443646
10	chr10:100489978:A:G	100489978	G	A	0.000636402	2.1311	4.81383	0.65798
10	chr10:100490416:A:G	100490416	G	A	0.0012728	1.91985	3.41436	0.573921
10	chr10:100490451:T:A	100490451	A	T	0.00233347	-0.57541	2.54694	0.821262
10	chr10:100491224:A:C	100491224	C	A	0.000212134	-3.72486	8.32752	0.654662
10	chr10:100491517:T:A	100491517	A	T	0.000848536	5.3927	4.16648	0.19556
10	chr10:100493848:C:T	100493848	T	C	0.000212134	10.6926	8.33426	0.199503
10	chr10:100494951:G:C	100494951	C	G	0.00106067	4.50655	3.77261	0.232264
10	chr10:100495802:T:G	100495802	G	T	0.000212134	-11.6635	8.35317	0.162627
10	chr10:100497996:C:T	100497996	T	C	0.000212134	13.5583	8.36529	0.105065
10	chr10:100498101:C:A	100498101	A	C	0.000212134	5.69347	8.3297	0.494282
10	chr10:100500311:T:C	100500311	C	T	0.000212134	-4.46423	8.36369	0.593505
10	chr10:100503022:GA:G	100503022	G	GA	0.000424268	-7.19722	5.88235	0.22113
10	chr10:100503128:C:A	100503128	A	C	0.000424268	1.27394	5.88855	0.828721
10	chr10:100503511:G:A	100503511	A	G	0.000636402	1.22719	4.82087	0.799065
10	chr10:100503662:C:G	100503662	G	C	0	NA	Inf	NA
10	chr10:100504687:C:T	100504687	T	C	0.000424268	1.27394	5.88855	0.828721
10	chr10:100505874:T:G	100505874	G	T	0.00551549	2.00017	1.64639	0.22441
10	chr10:100506044:T:C	100506044	C	T	0.000424268	1.27394	5.88855	0.828721
10	chr10:100506133:TG:T	100506133	T	TG	0.000212134	8.62423	8.33968	0.30108
10	chr10:100506341:G:A	100506341	A	G	0.000636402	-7.5847	4.81495	0.115202
10	chr10:100506619:A:AC	100506619	AC	A	0.000424268	-6.95579	5.88209	0.236992
10	chr10:100506662:C:T	100506662	T	C	0.00106067	-7.74854	3.77571	0.0401496
10	chr10:100508211:G:C	100508211	C	G	0	NA	Inf	NA
10	chr10:100508830:A:C	100508830	C	A	0	NA	Inf	NA
10	chr10:100511458:T:C	100511458	C	T	0.000212134	-15.4915	8.34284	0.0633304
10	chr10:100512104:ATGT:A	100512104	A	ATGT	0.000424268	-0.239686	5.88409	0.967508
10	chr10:100514708:A:C	100514708	C	A	0.000424268	-1.67195	5.88279	0.776249
10	chr10:100517414:T:G	100517414	G	T	0.000212134	0.0856636	8.32063	0.991786
10	chr10:100519358:C:G	100519358	G	C	0.000212134	-0.646395	8.3276	0.93813
10	chr10:100519983:A:G	100519983	G	A	0.000424268	2.9181	5.8898	0.620283
10	chr10:100522166:G:A	100522166	A	G	0.000212134	7.66423	8.33762	0.357973
10	chr10:100522838:GTTTTTTTTGT:G	100522838	G	GTTTTTTTTGT	0.000424268	-2.92905	5.88094	0.618443
10	chr10:100523986:C:T	100523986	T	C	0	NA	Inf	NA
10	chr10:100525527:G:A	100525527	A	G	0.000848536	1.51882	4.16581	0.715417
10	chr10:100526833:A:G	100526833	G	A	0.000212134	8.43514	8.33348	0.311443
10	chr10:100527429:C:A	100527429	A	C	0.000848536	0.618409	4.16249	0.881895
10	chr10:100527619:C:CA	100527619	CA	C	0.000212134	11.5117	8.33951	0.167468
10	chr10:100528940:A:AT	100528940	AT	A	0.00233347	2.96242	2.51543	0.238918
10	chr10:100530471:G:T	100530471	T	G	0.00254561	1.42633	2.41055	0.554051
10	chr10:100531320:G:A	100531320	A	G	0.000212134	1.47735	8.32995	0.85923
10	chr10:100531519:G:A	100531519	A	G	0.000212134	9.39313	8.32113	0.25897
10	chr10:100532974:T:A	100532974	A	T	0.0012728	2.84063	3.44215	0.409231
10	chr10:100537444:G:T	100537444	T	G	0.000848536	4.53087	4.23478	0.284656
10	chr10:100537717:A:C	100537717	C	A	0.00254561	-1.1787	2.40971	0.624738
10	chr10:100538160:A:G	100538160	G	A	0.000212134	-0.0861675	8.34161	0.991758
10	chr10:100538606:A:T	100538606	T	A	0.000212134	4.43495	8.33147	0.594509
10	chr10:100539008:C:T	100539008	T	C	0.000212134	11.0427	8.32888	0.184895
10	chr10:100539806:C:T	100539806	T	C	0	NA	Inf	NA
10	chr10:100540438:G:A	100540438	A	G	0.00106067	-0.46351	3.74267	0.901438
10	chr10:100541511:G:GT	100541511	GT	G	0.000212134	-0.742216	8.36329	0.929283
10	chr10:100541595:T:A	100541595	A	T	0.000212134	0.820874	8.32896	0.92149
10	chr10:100542420:CT:C	100542420	C	CT	0	NA	Inf	NA
10	chr10:100543582:C:CT	100543582	CT	C	0	NA	Inf	NA
10	chr10:100543636:G:C	100543636	C	G	0.000212134	7.32528	8.33668	0.379575
10	chr10:100544254:G:A	100544254	A	G	0.0012728	-2.19091	3.40779	0.52028
10	chr10:100545329:C:T	100545329	T	C	0	NA	Inf	NA
10	chr10:100545994:G:T	100545994	T	G	0.000212134	9.39313	8.32113	0.25897
10	chr10:100546162:A:G	100546162	G	A	0.000848536	-1.43738	4.16609	0.730081
10	chr10:100546237:A:G	100546237	G	A	0.00318201	1.74086	2.15754	0.419739
10	chr10:100546403:C:T	100546403	T	C	0.000212134	13.0501	8.34851	0.118014
10	chr10:100548304:C:T	100548304	T	C	0.000212134	-23.1267	8.37754	0.00577014
10	chr10:100548397:G:T	100548397	T	G	0.000848536	-5.78677	4.16999	0.165223
10	chr10:100550362:C:CTCA	100550362	CTCA	C	0	NA	Inf	NA
10	chr10:100550677:C:T	100550677	T	C	0.000636402	0.935023	4.81446	0.84601
10	chr10:100550724:T:C	100550724	C	T	0.00148494	-3.7486	3.15592	0.234911
10	chr10:100550950:C:T	100550950	T	C	0.000848536	0.618409	4.16249	0.881895
10	chr10:100551087:A:G	100551087	G	A	0.00106067	4.50655	3.77261	0.232264
10	chr10:100551362:C:G	100551362	G	C	0	NA	Inf	NA
10	chr10:100551414:G:A	100551414	A	G	0.0012728	1.91985	3.41436	0.573921
10	chr10:100552460:A:G	100552460	G	A	0.000212134	4.43495	8.33147	0.594509
10	chr10:100553410:C:G	100553410	G	C	0.000212134	5.24827	8.33734	0.529028
10	chr10:100553573:C:G	100553573	G	C	0.000636402	-7.5847	4.81495	0.115202
10	chr10:100555261:A:G	100555261	G	A	0	NA	Inf	NA
10	chr10:100555703:G:T	100555703	T	G	0.000212134	8.42449	8.34163	0.312527
10	chr10:100558086:G:C	100558086	C	G	0.000424268	1.27394	5.88855	0.828721
10	chr10:100558334:T:C	100558334	C	T	0.000636402	-7.5847	4.81495	0.115202
10	chr10:100558551:G:C	100558551	C	G	0.000636402	-1.58728	4.81423	0.741623
10	chr10:100560168:GCC:G	100560168	G	GCC	0.000424268	1.11953	5.89166	0.849294
10	chr10:100560596:C:T	100560596	T	C	0.00106067	-2.56115	3.7405	0.493527
10	chr10:100560680:A:G	100560680	G	A	0.000212134	1.4905	8.36913	0.858649
10	chr10:100563225:A:G	100563225	G	A	0.000212134	8.43514	8.33348	0.311443
10	chr10:100563359:G:A	100563359	A	G	0.000212134	-8.30449	8.33066	0.318834
10	chr10:100564489:G:T	100564489	T	G	0.000636402	-4.94802	4.81188	0.303812
10	chr10:100565111:C:A	100565111	A	C	0.00445482	-0.257537	1.82552	0.88781
10	chr10:100566146:A:C	100566146	C	A	0.000212134	3.66975	8.37113	0.66111
10	chr10:100566776:C:G	100566776	G	C	0.000848536	-1.14284	4.16608	0.783838
10	chr10:100567200:G:A	100567200	A	G	0.000424268	-15.1033	5.89095	0.0103527
10	chr10:100567329:G:A	100567329	A	G	0.00148494	-3.7486	3.15592	0.234911
10	chr10:100567463:G:A	100567463	A	G	0.00233347	2.96242	2.51543	0.238918
10	chr10:100570746:CTG:C	100570746	C	CTG	0.000212134	4.26397	8.33755	0.609058
10	chr10:100571076:G:T	100571076	T	G	0.000212134	6.5149	8.34067	0.434743
10	chr10:100571294:AGCGTGTGTGT:A	100571294	A	AGCGTGTGTGT	0.00106067	4.50655	3.77261	0.232264
10	chr10:100571380:T:C	100571380	C	T	0.000424268	-0.239686	5.88409	0.967508
10	chr10:100572024:C:T	100572024	T	C	0.000848536	5.14344	4.22886	0.223882
10	chr10:100572923:C:T	100572923	T	C	0.000212134	13.5583	8.36529	0.105065
10	chr10:100575055:C:T	100575055	T	C	0	NA	Inf	NA
10	chr10:100575197:G:A	100575197	A	G	0	NA	Inf	NA
10	chr10:100576086:C:CA	100576086	CA	C	0.000212134	-1.88555	8.36692	0.821701
10	chr10:100578499:C:T	100578499	T	C	0.000212134	7.32528	8.33668	0.379575
10	chr10:100578738:A:G	100578738	G	A	0.000636402	3.21747	4.90608	0.511945
10	chr10:100578934:G:A	100578934	A	G	0.00360628	-1.60789	2.02504	0.427193
10	chr10:100579419:G:A	100579419	A	G	0.00106067	0.78107	3.72689	0.833998
10	chr10:100579736:G:A	100579736	A	G	0	NA	Inf	NA
10	chr10:100579810:C:T	100579810	T	C	0.000848536	2.26127	3.40577	0.506721
10	chr10:100580310:G:A	100580310	A	G	0	NA	Inf	NA
10	chr10:100580441:T:C	100580441	C	T	0.000212134	13.5583	8.36529	0.105065
10	chr10:100580899:CT:C	100580899	C	CT	0	NA	Inf	NA
10	chr10:100584599:G:A	100584599	A	G	0.00148494	-3.7486	3.15592	0.234911
10	chr10:100586054:C:T	100586054	T	C	0.000424268	1.11953	5.89166	0.849294
10	chr10:100586260:C:T	100586260	T	C	0.000212134	-6.20586	8.32922	0.456228
10	chr10:100587606:A:T	100587606	T	A	0.0012728	3.80465	3.44104	0.26887
10	chr10:100587855:A:G	100587855	G	A	0.000212134	4.26397	8.33755	0.609058
10	chr10:100587947:AAT:A	100587947	A	AAT	0.000212134	0.489406	8.343	0.953222
10	chr10:100588463:C:A	100588463	A	C	0.00106067	3.30506	3.72527	0.374971
10	chr10:100590258:TA:T	100590258	T	TA	0.000848536	3.30597	4.17172	0.428086
10	chr10:100592687:G:T	100592687	T	G	0.000424268	2.50847	5.88137	0.669736
10	chr10:100593035:G:A	100593035	A	G	0.000212134	3.9389	8.34117	0.636767
10	chr10:100593764:A:G	100593764	G	A	0.000848536	-1.35722	4.18574	0.745751
10	chr10:100594204:T:C	100594204	C	T	0.000212134	-7.16543	8.339	0.390193
10	chr10:100594474:C:T	100594474	T	C	0.000212134	10.0246	8.36164	0.230573
10	chr10:100594659:G:A	100594659	A	G	0.0012728	1.91985	3.41436	0.573921
10	chr10:100596483:A:AT	100596483	AT	A	0.00106067	0.987139	3.73611	0.791613
10	chr10:100596606:TTCTC:T	100596606	T	TTCTC	0	NA	Inf	NA
10	chr10:100596953:T:A	100596953	A	T	0.000848536	3.22408	4.16997	0.439424
10	chr10:100597478:C:T	100597478	T	C	0.0012728	-2.19091	3.40779	0.52028
10	chr10:100598169:G:C	100598169	C	G	0.00212134	1.89734	2.65476	0.474798
10	chr10:100598431:A:G	100598431	G	A	0.0012728	2.84063	3.44215	0.409231
10	chr10:100599087:C:G	100599087	G	C	0	NA	Inf	NA
10	chr10:100600490:G:A	100600490	A	G	0.00148494	-3.7486	3.15592	0.234911
10	chr10:100600791:G:A	100600791	A	G	0.0012728	1.19692	3.4052	0.725215
10	chr10:100601177:T:C	100601177	C	T	0.000212134	-10.6923	8.32421	0.198972
10	chr10:100601481:C:CT	100601481	CT	C	0.000424268	-1.67195	5.88279	0.776249
10	chr10:100602864:T:C	100602864	C	T	0.0012728	2.84063	3.44215	0.409231
10	chr10:100603852:C:T	100603852	T	C	0.0012728	1.91985	3.41436	0.573921
10	chr10:100604066:G:A	100604066	A	G	0.000424268	1.27394	5.88855	0.828721
10	chr10:100605931:T:C	100605931	C	T	0.000848536	1.23372	4.17851	0.767801
10	chr10:100608995:A:C	100608995	C	A	0.00148494	3.87504	3.15524	0.219399
10	chr10:100610129:GA:G	100610129	G	GA	0.000212134	-6.20586	8.32922	0.456228
10	chr10:100611088:G:A	100611088	A	G	0.000212134	2.01768	8.33765	0.808783
10	chr10:100611093:C:T	100611093	T	C	0.000212134	13.5583	8.36529	0.105065
10	chr10:100611282:G:A	100611282	A	G	0.000212134	2.01768	8.33765	0.808783
10	chr10:100611511:A:G	100611511	G	A	0.000212134	0.317345	8.29865	0.969496
10	chr10:100612958:A:C	100612958	C	A	0	NA	Inf	NA
10	chr10:100613008:A:G	100613008	G	A	0.000212134	6.51499	8.29355	0.432132
10	chr10:100613084:A:G	100613084	G	A	0.000212134	-4.46423	8.36369	0.593505
10	chr10:100613136:C:T	100613136	T	C	0.000212134	12.2595	8.28495	0.138944
10	chr10:100614076:G:C	100614076	C	G	0.000212134	10.6926	8.33426	0.199503
10	chr10:100614528:G:A	100614528	A	G	0.000848536	-1.35722	4.18574	0.745751
10	chr10:100614906:TGTGTGC:T	100614906	T	TGTGTGC	0.0012728	2.84063	3.44215	0.409231
10	chr10:100615576:C:T	100615576	T	C	0	NA	Inf	NA
10	chr10:100615600:A:G	100615600	G	A	0.00275774	-0.440746	2.32377	0.849569
10	chr10:100615686:C:T	100615686	T	C	0.000424268	-2.47435	5.88435	0.674123
10	chr10:100616487:C:T	100616487	T	C	0.000212134	3.9389	8.34117	0.636767
10	chr10:100616883:A:G	100616883	G	A	0.000636402	-4.61174	4.80431	0.337097
10	chr10:100617622:T:C	100617622	C	T	0.000424268	2.50847	5.88137	0.669736
10	chr10:100618484:CA:C	100618484	C	CA	0.000212134	10.0246	8.36164	0.230573
10	chr10:100619020:G:A	100619020	A	G	0.000212134	3.26643	8.33746	0.695222
10	chr10:100619338:C:T	100619338	T	C	0.000848536	1.51882	4.16581	0.715417
10	chr10:100624037:A:T	100624037	T	A	0.000636402	1.22719	4.82087	0.799065
10	chr10:100624463:T:C	100624463	C	T	0.00254561	1.11146	2.41093	0.644793
10	chr10:100624713:G:A	100624713	A	G	0.000212134	8.42449	8.34163	0.312527
10	chr10:100625504:C:G	100625504	G	C	0.000212134	13.1609	8.33524	0.114347
10	chr10:100625567:TG:T	100625567	T	TG	0	NA	Inf	NA
10	chr10:100626520:C:T	100626520	T	C	0.000212134	-0.155977	8.34102	0.98508
10	chr10:100628223:C:A	100628223	A	C	0.000424268	1.27394	5.88855	0.828721
10	chr10:100629749:C:T	100629749	T	C	0.000212134	7.66423	8.33762	0.357973
10	chr10:100630031:G:A	100630031	A	G	0.00190921	0.972259	2.78105	0.726637
10	chr10:100630268:C:T	100630268	T	C	0.000212134	1.73064	8.33275	0.83547
10	chr10:100630424:A:G	100630424	G	A	0.00190921	0.972259	2.78105	0.726637
10	chr10:100630625:G:A	100630625	A	G	0.000212134	-7.16543	8.339	0.390193
10	chr10:100631177:G:A	100631177	A	G	0.000424268	2.50847	5.88137	0.669736
10	chr10:100631546:G:T	100631546	T	G	0.000424268	-2.66336	5.94805	0.654319
10	chr10:100631878:T:C	100631878	C	T	0.000424268	7.35443	5.86988	0.210239
10	chr10:100631903:C:T	100631903	T	C	0.000212134	1.73064	8.33275	0.83547
10	chr10:100631984:C:T	100631984	T	C	0.00233347	2.96242	2.51543	0.238918
10	chr10:100633146:G:A	100633146	A	G	0.000212134	-9.54614	8.30667	0.250468
10	chr10:100633158:C:T	100633158	T	C	0.000212134	6.80599	8.33282	0.414061
10	chr10:100633329:A:C	100633329	C	A	0.000212134	-1.88555	8.36692	0.821701
10	chr10:100633986:G:C	100633986	C	G	0.000424268	2.50847	5.88137	0.669736
10	chr10:100634253:T:C	100634253	C	T	0.000212134	8.6396	8.33674	0.300049
10	chr10:100634989:CTGTT:C	100634989	C	CTGTT	0	NA	Inf	NA
10	chr10:100635561:G:A	100635561	A	G	0.000848536	4.53087	4.23478	0.284656
10	chr10:100638119:C:T	100638119	T	C	0.000424268	-2.47435	5.88435	0.674123
10	chr10:100638199:C:T	100638199	T	C	0.000636402	-4.94802	4.81188	0.303812
10	chr10:100638702:A:T	100638702	T	A	0.00148494	-1.81851	3.15849	0.564782
10	chr10:100639191:C:T	100639191	T	C	0.000424268	-2.66336	5.94805	0.654319
10	chr10:100639380:A:C	100639380	C	A	0.00318201	2.51064	2.15853	0.24478
10	chr10:100639615:A:G	100639615	G	A	0	NA	Inf	NA
10	chr10:100640608:G:C	100640608	C	G	0.00190921	-0.725328	2.79604	0.795317
10	chr10:100642953:G:A	100642953	A	G	0	NA	Inf	NA
10	chr10:100645722:G:A	100645722	A	G	0.000212134	4.43495	8.33147	0.594509
10	chr10:100646057:G:A	100646057	A	G	0.000212134	5.24827	8.33734	0.529028
10	chr10:100646308:C:T	100646308	T	C	0.000212134	10.0246	8.36164	0.230573
10	chr10:100647013:C:T	100647013	T	C	0.000424268	2.38635	5.89506	0.68562
10	chr10:100647166:C:T	100647166	T	C	0.000848536	-1.35722	4.18574	0.745751
10	chr10:100649101:T:C	100649101	C	T	0.000212134	-2.26238	8.33077	0.785953
10	chr10:100649227:A:C	100649227	C	A	0.000636402	2.1311	4.81383	0.65798
10	chr10:100649471:G:A	100649471	A	G	0.00275774	-1.13304	2.31511	0.624549
10	chr10:100650757:A:C	100650757	C	A	0	NA	Inf	NA
10	chr10:100650874:T:TCG	100650874	TCG	T	0.00275774	-1.13304	2.31511	0.624549
10	chr10:100652081:C:CCACCACCTTCACCAGTCT	100652081	CCACCACCTTCACCAGTCT	C	0	NA	Inf	NA
10	chr10:100654711:T:C	100654711	C	T	0.000848536	1.23372	4.17851	0.767801
10	chr10:100656211:G:T	100656211	T	G	0	NA	Inf	NA
10	chr10:100656748:G:A	100656748	A	G	0.000212134	-0.155977	8.34102	0.98508
10	chr10:100657774:C:T	100657774	T	C	0.000212134	5.69347	8.3297	0.494282
10	chr10:100657886:G:T	100657886	T	G	0.00106067	0.496225	3.72555	0.894039
10	chr10:100659903:G:A	100659903	A	G	0.000848536	0.664373	4.30278	0.87729
10	chr10:100660499:T:C	100660499	C	T	0.0012728	-2.23701	3.40781	0.511544
10	chr10:100662063:C:T	100662063	T	C	0.000636402	1.70934	4.81298	0.722476
10	chr10:100663236:C:T	100663236	T	C	0.00275774	-0.422874	2.31445	0.855025
10	chr10:100663262:G:A	100663262	A	G	0.000212134	13.3495	8.33174	0.1091
10	chr10:100663569:C:T	100663569	T	C	0.000212134	-23.5378	8.33206	0.00472849
10	chr10:100663744:C:T	100663744	T	C	0.000212134	10.0246	8.36164	0.230573
10	chr10:100666088:C:T	100666088	T	C	0.00296988	0.294828	2.24263	0.895408
10	chr10:100666493:T:C	100666493	C	T	0.000636402	-1.58728	4.81423	0.741623
10	chr10:100666528:G:A	100666528	A	G	0.000848536	5.3927	4.16648	0.19556
10	chr10:100668109:G:GA	100668109	GA	G	0.000212134	6.80599	8.33282	0.414061
10	chr10:100668243:C:T	100668243	T	C	0.000424268	-0.172589	5.89103	0.976628
10	chr10:100669232:T:A	100669232	A	T	0.000212134	8.6396	8.33674	0.300049
10	chr10:100671182:GGCGGCCGCGTGCGGCCCGAGCCTCGGTCT:G	100671182	G	GGCGGCCGCGTGCGGCCCGAGCCTCGGTCT	0.000212134	12.2595	8.28495	0.138944
10	chr10:100671445:A:G	100671445	G	A	0.000848536	-3.34381	4.17104	0.422742
10	chr10:100673167:T:C	100673167	C	T	0.000212134	-0.0861675	8.34161	0.991758
10	chr10:100673553:C:T	100673553	T	C	0	NA	Inf	NA
10	chr10:100673573:C:A	100673573	A	C	0.00275774	-1.13304	2.31511	0.624549
10	chr10:100674152:T:A	100674152	A	T	0.000848536	3.30597	4.17172	0.428086
10	chr10:100675813:A:G	100675813	G	A	0.000636402	-1.58824	4.81008	0.741257
10	chr10:100675908:G:A	100675908	A	G	0.0012728	2.22919	3.40483	0.512651
10	chr10:100676114:C:T	100676114	T	C	0.000212134	-6.54839	8.325	0.43152
10	chr10:100676249:C:T	100676249	T	C	0.000212134	9.12019	8.32666	0.273385
10	chr10:100676620:CTCTCTCTCTGTGTGTGTGTG:C	100676620	C	CTCTCTCTCTGTGTGTGTGTG	0	NA	Inf	NA
10	chr10:100677183:G:A	100677183	A	G	0.00212134	2.21404	2.63856	0.40141
10	chr10:100677923:C:T	100677923	T	C	0.000212134	7.66423	8.33762	0.357973
10	chr10:100678258:G:T	100678258	T	G	0.00148494	-1.81851	3.15849	0.564782
10	chr10:100678454:G:C	100678454	C	G	0.000848536	0.548475	4.17594	0.895505
10	chr10:100679634:T:C	100679634	C	T	0.000848536	-1.43738	4.16609	0.730081
10	chr10:100680148:C:T	100680148	T	C	0.000636402	0.935023	4.81446	0.84601
10	chr10:100680429:T:C	100680429	C	T	0	NA	Inf	NA
10	chr10:100680645:T:C	100680645	C	T	0.000424268	6.469	5.88845	0.271946
10	chr10:100681954:C:T	100681954	T	C	0	NA	Inf	NA
10	chr10:100682035:GTTA:G	100682035	G	GTTA	0.00275774	-1.13304	2.31511	0.624549
10	chr10:100682908:A:T	100682908	T	A	0.000212134	2.01756	8.33397	0.808712
10	chr10:100683229:T:A	100683229	A	T	0.000212134	-3.4809	8.33092	0.676072
10	chr10:100684018:C:T	100684018	T	C	0.000636402	-7.63967	4.81463	0.112567
10	chr10:100684726:C:T	100684726	T	C	0.000424268	1.27394	5.88855	0.828721
10	chr10:100685986:G:A	100685986	A	G	0.0012728	2.84063	3.44215	0.409231
10	chr10:100686174:G:C	100686174	C	G	0.000848536	5.3927	4.16648	0.19556
10	chr10:100687558:G:A	100687558	A	G	0.000424268	-2.47435	5.88435	0.674123
10	chr10:100687738:G:A	100687738	A	G	0.0012728	-1.80221	3.40481	0.596589
10	chr10:100687941:A:G	100687941	G	A	0.000424268	1.27394	5.88855	0.828721
10	chr10:100687984:G:A	100687984	A	G	0.000636402	0.707458	4.8058	0.882967
10	chr10:100688417:T:A	100688417	A	T	0.000424268	1.11953	5.89166	0.849294
10	chr10:100688485:C:T	100688485	T	C	0.00148494	-3.7486	3.15592	0.234911
10	chr10:100689926:G:A	100689926	A	G	0.000212134	-0.0861675	8.34161	0.991758
10	chr10:100690459:T:C	100690459	C	T	0.000636402	-9.30446	4.81709	0.0534146
10	chr10:100690722:G:A	100690722	A	G	0.000424268	0.694454	5.89242	0.906182
10	chr10:100690873:G:C	100690873	C	G	0.000212134	5.32948	8.34207	0.522908
10	chr10:100691543:C:G	100691543	G	C	0.000424268	-2.23963	5.88979	0.703755
10	chr10:100691636:G:A	100691636	A	G	0.000212134	0.0779229	8.33272	0.992539
10	chr10:100693006:A:C	100693006	C	A	0.000848536	0.664373	4.30278	0.87729
10	chr10:100693477:A:C	100693477	C	A	0.0012728	2.22919	3.40483	0.512651
10	chr10:100694217:C:T	100694217	T	C	0.000212134	13.5583	8.36529	0.105065
10	chr10:100695746:A:G	100695746	G	A	0.00339415	-0.300005	2.09018	0.885871
10	chr10:100697000:A:C	100697000	C	A	0.00148494	-1.81851	3.15849	0.564782
10	chr10:100697843:G:A	100697843	A	G	0.000212134	-8.30449	8.33066	0.318834
10	chr10:100698680:G:A	100698680	A	G	0.00190921	0.972259	2.78105	0.726637
10	chr10:100699059:C:T	100699059	T	C	0.000424268	2.38635	5.89506	0.68562
10	chr10:100699348:G:A	100699348	A	G	0.000212134	3.73466	8.33679	0.654173
10	chr10:100699516:G:A	100699516	A	G	0.00106067	0.496225	3.72555	0.894039
10	chr10:100700422:A:G	100700422	G	A	0.000424268	2.50847	5.88137	0.669736
10	chr10:100700824:G:A	100700824	A	G	0.000212134	-6.57518	8.33722	0.430314
10	chr10:100701307:C:T	100701307	T	C	0	NA	Inf	NA
10	chr10:100701395:A:G	100701395	G	A	0.000424268	1.27394	5.88855	0.828721
10	chr10:100701931:A:G	100701931	G	A	0.000212134	11.0427	8.32888	0.184895
10	chr10:100703247:AT:A	100703247	A	AT	0.00106067	0.496225	3.72555	0.894039
10	chr10:100703482:C:T	100703482	T	C	0.0012728	-3.22967	3.41456	0.344224
10	chr10:100703790:T:A	100703790	A	T	0.000424268	2.38635	5.89506	0.68562
10	chr10:100704150:C:T	100704150	T	C	0.00212134	1.89734	2.65476	0.474798
10	chr10:100704287:G:A	100704287	A	G	0.000212134	-7.16543	8.339	0.390193
10	chr10:100704640:G:A	100704640	A	G	0.000212134	8.37799	8.32863	0.314451
10	chr10:100704783:C:A	100704783	A	C	0.00106067	-2.02264	3.73217	0.587855
10	chr10:100705507:G:A	100705507	A	G	0	NA	Inf	NA
10	chr10:100705517:G:C	100705517	C	G	0.00296988	0.294828	2.24263	0.895408
10	chr10:100705876:C:T	100705876	T	C	0.00106067	-0.503912	3.72927	0.892514
10	chr10:100706410:C:T	100706410	T	C	0.00106067	0.78107	3.72689	0.833998
10	chr10:100706492:G:C	100706492	C	G	0.000636402	1.70934	4.81298	0.722476
10	chr10:100707123:G:A	100707123	A	G	0	NA	Inf	NA
10	chr10:100707859:T:C	100707859	C	T	0.000212134	5.47574	8.32842	0.510875
10	chr10:100708691:C:T	100708691	T	C	0.00593975	1.03434	1.53359	0.500021
10	chr10:100709030:T:C	100709030	C	T	0.00148494	-1.81851	3.15849	0.564782
10	chr10:100709058:A:G	100709058	G	A	0.00106067	-1.6021	3.73614	0.668061
10	chr10:100709242:G:A	100709242	A	G	0.00339415	-0.300005	2.09018	0.885871
10	chr10:100709413:G:T	100709413	T	G	0	NA	Inf	NA
10	chr10:100710522:G:A	100710522	A	G	0.000212134	-5.62263	8.31214	0.498764
10	chr10:100710633:TC:T	100710633	T	TC	0	NA	Inf	NA
10	chr10:100710700:T:G	100710700	G	T	0.000212134	-11.6635	8.35317	0.162627
10	chr10:100711079:C:G	100711079	G	C	0.000212134	-2.26238	8.33077	0.785953
10	chr10:100712313:G:A	100712313	A	G	0.000848536	-0.886436	4.16339	0.831396
10	chr10:100713840:G:A	100713840	A	G	0.000212134	-6.57518	8.33722	0.430314
10	chr10:100713924:C:G	100713924	G	C	0.000636402	0.935023	4.81446	0.84601
10	chr10:100714172:G:GC	100714172	GC	G	0.000424268	6.469	5.88845	0.271946
10	chr10:100715545:C:G	100715545	G	C	0.000636402	-3.55709	4.80737	0.459346
10	chr10:100715704:G:T	100715704	T	G	0.000212134	-3.24594	8.32861	0.696733
10	chr10:100716144:G:GA	100716144	GA	G	0.00106067	-3.98554	3.72859	0.285109
10	chr10:100716227:C:T	100716227	T	C	0.000636402	-9.76303	4.80965	0.0423685
10	chr10:100716261:G:A	100716261	A	G	0.000848536	-1.15511	4.17338	0.781949
10	chr10:100717058:C:T	100717058	T	C	0.000636402	0.677503	4.80957	0.887976
10	chr10:100717064:T:C	100717064	C	T	0.00106067	-0.65586	3.73056	0.860445
10	chr10:100719581:T:C	100719581	C	T	0.000424268	2.54988	5.89679	0.665437
10	chr10:100719824:A:G	100719824	G	A	0.00106067	0.78107	3.72689	0.833998
10	chr10:100720881:C:A	100720881	A	C	0.000212134	2.84566	8.31825	0.732277
10	chr10:100721227:C:T	100721227	T	C	0.000424268	1.11953	5.89166	0.849294
10	chr10:100722123:C:G	100722123	G	C	0.000424268	2.50847	5.88137	0.669736
10	chr10:100723155:G:C	100723155	C	G	0.000424268	3.01484	5.89006	0.608754
10	chr10:100724215:T:C	100724215	C	T	0.000424268	6.469	5.88845	0.271946
10	chr10:100724311:T:A	100724311	A	T	0.000636402	4.65422	4.8092	0.333156
10	chr10:100724918:T:TA	100724918	TA	T	0	NA	Inf	NA
10	chr10:100726562:G:A	100726562	A	G	0	NA	Inf	NA
10	chr10:100727373:T:C	100727373	C	T	0.000212134	-6.34923	8.34096	0.446531
10	chr10:100732115:C:A	100732115	A	C	0.000212134	5.32948	8.34207	0.522908
10	chr10:100732479:G:A	100732479	A	G	0.000848536	-3.34381	4.17104	0.422742
10	chr10:100733942:T:C	100733942	C	T	0.000212134	10.0246	8.36164	0.230573
10	chr10:100734518:G:T	100734518	T	G	0.000636402	-1.58824	4.81008	0.741257
10	chr10:100734711:T:C	100734711	C	T	0.00106067	-3.98554	3.72859	0.285109
10	chr10:100738688:T:A	100738688	A	T	0.00360628	2.33927	1.91813	0.222633
10	chr10:100738861:G:T	100738861	T	G	0.000848536	-1.43738	4.16609	0.730081
10	chr10:100739224:T:C	100739224	C	T	0.000848536	5.3927	4.16648	0.19556
10	chr10:100739272:G:C	100739272	C	G	0	NA	Inf	NA
10	chr10:100739664:G:A	100739664	A	G	0.0012728	2.84063	3.44215	0.409231
10	chr10:100740246:A:G	100740246	G	A	0.000848536	5.3927	4.16648	0.19556
10	chr10:100740826:G:C	100740826	C	G	0.000424268	2.13657	5.88967	0.71678
10	chr10:100741532:G:T	100741532	T	G	0.000848536	-1.15511	4.17338	0.781949
10	chr10:100742240:C:A	100742240	A	C	0.00190921	-0.941241	2.79665	0.736449
10	chr10:100743227:C:T	100743227	T	C	0.000424268	2.57855	5.88995	0.66154
10	chr10:100743264:A:C	100743264	C	A	0.000636402	0.126344	4.80941	0.979042
10	chr10:100744196:C:T	100744196	T	C	0.000212134	-2.26238	8.33077	0.785953
10	chr10:100744282:C:G	100744282	G	C	0.000636402	-1.58824	4.81008	0.741257
10	chr10:100746100:C:T	100746100	T	C	0	NA	Inf	NA
10	chr10:100747365:A:G	100747365	G	A	0.000424268	3.85711	5.89604	0.512991
10	chr10:100747673:G:T	100747673	T	G	0.000636402	0.126344	4.80941	0.979042
10	chr10:100748396:C:T	100748396	T	C	0.000212134	8.42449	8.34163	0.312527
10	chr10:100748438:G:T	100748438	T	G	0.00148494	-1.81851	3.15849	0.564782
10	chr10:100749040:C:G	100749040	G	C	0.00148494	2.5303	3.15512	0.422572
10	chr10:100749207:A:AG	100749207	AG	A	0.00254561	-0.325316	2.40777	0.892524
10	chr10:100749265:G:T	100749265	T	G	0.000848536	-3.44617	4.1698	0.408544
10	chr10:100750721:G:A	100750721	A	G	0.000212134	-2.26238	8.33077	0.785953
10	chr10:100751997:A:G	100751997	G	A	0.000212134	7.46142	8.31054	0.369279
10	chr10:100753466:C:G	100753466	G	C	0.000212134	1.4905	8.36913	0.858649
10	chr10:100753771:T:C	100753771	C	T	0	NA	Inf	NA
10	chr10:100753932:C:T	100753932	T	C	0.000212134	7.46142	8.31054	0.369279
10	chr10:100754461:C:T	100754461	T	C	0.000212134	-3.9019	8.32946	0.639466
10	chr10:100755282:G:A	100755282	A	G	0.000636402	-5.31859	4.81145	0.268985
10	chr10:100755868:G:A	100755868	A	G	0.000212134	-3.4809	8.33092	0.676072
10	chr10:100756453:C:T	100756453	T	C	0.00275774	0.637786	2.31308	0.782755
10	chr10:100757828:G:T	100757828	T	G	0.00148494	-1.81851	3.15849	0.564782
10	chr10:100757977:G:C	100757977	C	G	0.000212134	8.37799	8.32863	0.314451
10	chr10:100758343:TG:T	100758343	T	TG	0.000848536	-1.43738	4.16609	0.730081
10	chr10:100759922:C:A	100759922	A	C	0.000212134	4.43495	8.33147	0.594509
10	chr10:100759942:G:A	100759942	A	G	0.00148494	2.41494	3.182	0.44789
10	chr10:100760319:G:A	100760319	A	G	0.000212134	3.26643	8.33746	0.695222
10	chr10:100760806:A:T	100760806	T	A	0.000212134	6.51499	8.29355	0.432132
10	chr10:100763050:TG:T	100763050	T	TG	0.000212134	1.4905	8.36913	0.858649
10	chr10:100763237:C:T	100763237	T	C	0.000424268	-1.67195	5.88279	0.776249
10	chr10:100763291:G:A	100763291	A	G	0.0012728	-3.22967	3.41456	0.344224
10	chr10:100764824:T:A	100764824	A	T	0.000212134	-2.13456	8.3338	0.797848
10	chr10:100766027:A:G	100766027	G	A	0.000636402	-1.58728	4.81423	0.741623
10	chr10:100766479:G:T	100766479	T	G	0	NA	Inf	NA
10	chr10:100768286:AATC:A	100768286	A	AATC	0.000848536	5.14344	4.22886	0.223882
10	chr10:100768664:AAT:A	100768664	A	AAT	0.000636402	-5.31859	4.81145	0.268985
10	chr10:100768836:A:G	100768836	G	A	0.000212134	0.00416102	8.33101	0.999601
10	chr10:100769905:G:A	100769905	A	G	0.00106067	-3.98554	3.72859	0.285109
10	chr10:100772040:C:T	100772040	T	C	0.000848536	0.548475	4.17594	0.895505
10	chr10:100772045:T:A	100772045	A	T	0.00296988	0.593077	2.22998	0.790273
10	chr10:100772532:G:C	100772532	C	G	0.000212134	11.0427	8.32888	0.184895
10	chr10:100774603:G:A	100774603	A	G	0.000424268	-7.19722	5.88235	0.22113
10	chr10:100775134:T:G	100775134	G	T	0.00190921	0.178213	2.78002	0.948887
10	chr10:100776058:G:A	100776058	A	G	0.000212134	-23.1267	8.37754	0.00577014
10	chr10:100776137:C:T	100776137	T	C	0	NA	Inf	NA
10	chr10:100776742:G:A	100776742	A	G	0.00169707	1.87039	2.95418	0.526647
10	chr10:100777023:G:A	100777023	A	G	0.000212134	0.317345	8.29865	0.969496
10	chr10:100777238:A:T	100777238	T	A	0.000212134	5.50442	8.30516	0.507477
10	chr10:100779005:A:G	100779005	G	A	0.00339415	2.0877	2.08929	0.317678
10	chr10:100779119:C:T	100779119	T	C	0.000212134	13.3495	8.33174	0.1091
10	chr10:100779906:C:T	100779906	T	C	0.000848536	-0.886436	4.16339	0.831396
10	chr10:100780311:C:T	100780311	T	C	0.000848536	5.3927	4.16648	0.19556
10	chr10:100781713:T:C	100781713	C	T	0.000212134	8.43514	8.33348	0.311443
10	chr10:100781736:A:G	100781736	G	A	0.000424268	2.54988	5.89679	0.665437
10	chr10:100784717:A:G	100784717	G	A	0.000212134	-15.4915	8.34284	0.0633304
10	chr10:100784814:C:T	100784814	T	C	0.000636402	0.24492	4.80737	0.959368
10	chr10:100785832:G:T	100785832	T	G	0.000212134	0.00416102	8.33101	0.999601
10	chr10:100786028:C:T	100786028	T	C	0.000424268	-2.23963	5.88979	0.703755
10	chr10:100786904:G:A	100786904	A	G	0.000212134	-6.30902	8.3368	0.449189
10	chr10:100787524:G:C	100787524	C	G	0.000212134	-4.46423	8.36369	0.593505
10	chr10:100787628:A:G	100787628	G	A	0.000212134	-3.72486	8.32752	0.654662
10	chr10:100788334:G:T	100788334	T	G	0.000424268	0.695987	5.89532	0.906022
10	chr10:100788355:C:T	100788355	T	C	0.000212134	13.5583	8.36529	0.105065
10	chr10:100788808:A:G	100788808	G	A	0.00296988	0.593077	2.22998	0.790273
10	chr10:100789289:A:G	100789289	G	A	0.000848536	0.548475	4.17594	0.895505
10	chr10:100789847:T:C	100789847	C	T	0.000424268	3.98806	5.88575	0.498039
10	chr10:100789925:C:T	100789925	T	C	0.000212134	6.5149	8.34067	0.434743
10	chr10:100790103:T:C	100790103	C	T	0.000212134	-15.4915	8.34284	0.0633304
10	chr10:100792170:A:T	100792170	T	A	0.000848536	-5.26906	4.16923	0.206304
10	chr10:100792479:C:T	100792479	T	C	0.000848536	-1.15511	4.17338	0.781949
10	chr10:100793241:TC:T	100793241	T	TC	0.000212134	1.4905	8.36913	0.858649
10	chr10:100793312:C:T	100793312	T	C	0.000212134	-4.46423	8.36369	0.593505
10	chr10:100793837:T:A	100793837	A	T	0.000848536	-1.15511	4.17338	0.781949
10	chr10:100794006:A:G	100794006	G	A	0	NA	Inf	NA
10	chr10:100797153:C:T	100797153	T	C	0.000212134	-4.46423	8.36369	0.593505
10	chr10:100797246:G:A	100797246	A	G	0.00190921	-0.14502	2.79678	0.958646
10	chr10:100797422:G:T	100797422	T	G	0	NA	Inf	NA
10	chr10:100800595:TACC:T	100800595	T	TACC	0	NA	Inf	NA
10	chr10:100801970:G:A	100801970	A	G	0.000212134	4.0435	8.30775	0.626461
10	chr10:100802806:G:A	100802806	A	G	0.000212134	1.4905	8.36913	0.858649
10	chr10:100802999:G:A	100802999	A	G	0.00106067	0.78107	3.72689	0.833998
10	chr10:100803893:T:A	100803893	A	T	0.0012728	1.32441	3.40652	0.697435
10	chr10:100804134:G:C	100804134	C	G	0.000212134	-3.24594	8.32861	0.696733
10	chr10:100804626:C:A	100804626	A	C	0.00148494	-2.52918	3.15288	0.422449
10	chr10:100805160:T:C	100805160	C	T	0	NA	Inf	NA
10	chr10:100805186:G:A	100805186	A	G	0.000212134	-4.14254	8.31831	0.618482
10	chr10:100806541:G:A	100806541	A	G	0.000212134	-0.155977	8.34102	0.98508
10	chr10:100807215:G:A	100807215	A	G	0.000424268	4.85339	5.88371	0.409437
10	chr10:100807240:C:T	100807240	T	C	0.000636402	9.8165	4.81304	0.0413938
10	chr10:100807262:T:C	100807262	C	T	0.000848536	3.46604	4.17118	0.406001
10	chr10:100807325:A:G	100807325	G	A	0.00296988	0.593077	2.22998	0.790273
10	chr10:100808137:C:T	100808137	T	C	0.000212134	-5.62263	8.31214	0.498764
10	chr10:100808778:C:G	100808778	G	C	0.000212134	8.42449	8.34163	0.312527
10	chr10:100809544:C:A	100809544	A	C	0.000212134	0.00416102	8.33101	0.999601
10	chr10:100809764:C:T	100809764	T	C	0.00296988	0.593077	2.22998	0.790273
10	chr10:100810024:A:T	100810024	T	A	0.000212134	0.820874	8.32896	0.92149
10	chr10:100813489:A:G	100813489	G	A	0.000212134	6.62472	8.32272	0.426043
10	chr10:100814074:C:T	100814074	T	C	0.000848536	-0.886436	4.16339	0.831396
10	chr10:100814225:G:A	100814225	A	G	0.000636402	-8.31113	4.81259	0.0841759
10	chr10:100814592:A:C	100814592	C	A	0.000212134	-9.54614	8.30667	0.250468
10	chr10:100815935:T:A	100815935	A	T	0.000424268	3.09077	5.85789	0.59776
10	chr10:100816014:C:T	100816014	T	C	0	NA	Inf	NA
10	chr10:100816161:G:A	100816161	A	G	0.00403055	1.27387	1.92883	0.508973
10	chr10:100816818:C:T	100816818	T	C	0.000212134	-6.57518	8.33722	0.430314
10	chr10:100816949:C:T	100816949	T	C	0.000212134	5.32948	8.34207	0.522908
10	chr10:100817471:C:T	100817471	T	C	0.000848536	3.46604	4.17118	0.406001
10	chr10:100817549:G:A	100817549	A	G	0.000212134	-7.33165	8.33284	0.378941
10	chr10:100819044:C:T	100819044	T	C	0.000636402	-1.58728	4.81423	0.741623
10	chr10:100819120:C:T	100819120	T	C	0.000212134	8.43514	8.33348	0.311443
10	chr10:100819416:A:G	100819416	G	A	0.000212134	-11.5935	8.34139	0.164566
10	chr10:100820105:A:G	100820105	G	A	0.000212134	5.69347	8.3297	0.494282
10	chr10:100820342:T:C	100820342	C	T	0.0012728	1.32441	3.40652	0.697435
10	chr10:100821079:C:A	100821079	A	C	0.000212134	8.42449	8.34163	0.312527
10	chr10:100821943:C:CT	100821943	CT	C	0.000212134	1.73064	8.33275	0.83547
10	chr10:100823034:G:A	100823034	A	G	0.000212134	-4.46423	8.36369	0.593505
10	chr10:100823370:C:T	100823370	T	C	0.000424268	0.694454	5.89242	0.906182
10	chr10:100823371:G:A	100823371	A	G	0	NA	Inf	NA
10	chr10:100823383:G:A	100823383	A	G	0	NA	Inf	NA
10	chr10:100823573:T:C	100823573	C	T	0.000212134	-3.24594	8.32861	0.696733
10	chr10:100824890:C:A	100824890	A	C	0.000848536	-1.35722	4.18574	0.745751
10	chr10:100826157:G:A	100826157	A	G	0.000424268	0.694454	5.89242	0.906182
10	chr10:100826498:G:C	100826498	C	G	0	NA	Inf	NA
10	chr10:100828155:G:A	100828155	A	G	0.000636402	0.935023	4.81446	0.84601
10	chr10:100828349:C:G	100828349	G	C	0.000424268	-4.23727	5.89213	0.472054
10	chr10:100829674:T:A	100829674	A	T	0.000212134	1.47735	8.32995	0.85923
10	chr10:100829722:CG:C	100829722	C	CG	0.000636402	-4.94802	4.81188	0.303812
10	chr10:100830790:T:C	100830790	C	T	0.00106067	0.78107	3.72689	0.833998
10	chr10:100831276:C:T	100831276	T	C	0.000212134	8.43514	8.33348	0.311443
10	chr10:100831404:T:A	100831404	A	T	0.00318201	-1.7733	2.15823	0.411279
10	chr10:100831604:C:T	100831604	T	C	0.00233347	0.88177	2.51538	0.725925
10	chr10:100832046:T:C	100832046	C	T	0.00148494	-3.7486	3.15592	0.234911
10	chr10:100832095:C:A	100832095	A	C	0.000212134	9.39313	8.32113	0.25897
10	chr10:100832563:C:T	100832563	T	C	0.0012728	2.84063	3.44215	0.409231
10	chr10:100833086:C:G	100833086	G	C	0.00233347	0.88177	2.51538	0.725925
10	chr10:100833098:A:G	100833098	G	A	0.000212134	3.66975	8.37113	0.66111
10	chr10:100833831:C:T	100833831	T	C	0.000212134	-3.72486	8.32752	0.654662
10	chr10:100833875:GCT:G	100833875	G	GCT	0.000848536	5.3927	4.16648	0.19556
10	chr10:100833893:G:A	100833893	A	G	0.000212134	13.0501	8.34851	0.118014
10	chr10:100834028:G:A	100834028	A	G	0.000212134	3.26643	8.33746	0.695222
10	chr10:100834161:A:G	100834161	G	A	0.000212134	6.62472	8.32272	0.426043
10	chr10:100834168:C:A	100834168	A	C	0.000212134	3.26643	8.33746	0.695222
10	chr10:100834214:A:G	100834214	G	A	0.000212134	0.0779229	8.33272	0.992539
10	chr10:100834407:A:T	100834407	T	A	0.000212134	-3.72486	8.32752	0.654662
10	chr10:100836939:A:T	100836939	T	A	0.000848536	-0.886436	4.16339	0.831396
10	chr10:100837242:A:T	100837242	T	A	0	NA	Inf	NA
10	chr10:100837757:A:G	100837757	G	A	0.000212134	-6.54839	8.325	0.43152
10	chr10:100838630:A:G	100838630	G	A	0.000212134	7.90063	8.37219	0.345335
10	chr10:100839604:A:G	100839604	G	A	0.000424268	3.98806	5.88575	0.498039
10	chr10:100841206:C:G	100841206	G	C	0.000424268	1.27394	5.88855	0.828721
10	chr10:100841324:A:G	100841324	G	A	0.000212134	-9.54614	8.30667	0.250468
10	chr10:100841682:C:T	100841682	T	C	0.000636402	-7.5847	4.81495	0.115202
10	chr10:100841745:A:T	100841745	T	A	0.00360628	-0.219383	2.03086	0.913976
10	chr10:100843076:A:G	100843076	G	A	0.000212134	-5.62263	8.31214	0.498764
10	chr10:100843745:C:T	100843745	T	C	0.000848536	-1.35722	4.18574	0.745751
10	chr10:100844399:T:A	100844399	A	T	0	NA	Inf	NA
10	chr10:100844795:T:C	100844795	C	T	0.00169707	-0.152359	2.9675	0.959052
10	chr10:100845785:G:A	100845785	A	G	0.000212134	7.66423	8.33762	0.357973
10	chr10:100846778:G:A	100846778	A	G	0.000212134	11.0427	8.32888	0.184895
10	chr10:100848702:G:T	100848702	T	G	0.000212134	10.0246	8.36164	0.230573
10	chr10:100849721:G:C	100849721	C	G	0.000212134	-3.72486	8.32752	0.654662
10	chr10:100850528:C:T	100850528	T	C	0.000212134	5.32948	8.34207	0.522908
10	chr10:100850969:C:T	100850969	T	C	0	NA	Inf	NA
10	chr10:100851615:C:G	100851615	G	C	0.00148494	1.60223	3.18073	0.614452
10	chr10:100852317:C:T	100852317	T	C	0.000212134	-1.88555	8.36692	0.821701
10	chr10:100853848:A:G	100853848	G	A	0.000848536	5.14344	4.22886	0.223882
10	chr10:100853860:G:A	100853860	A	G	0.000636402	-1.58728	4.81423	0.741623
10	chr10:100854295:G:A	100854295	A	G	0.000848536	-3.27114	4.16042	0.43172
10	chr10:100854872:A:G	100854872	G	A	0.000212134	-15.4915	8.34284	0.0633304
10	chr10:100854892:G:T	100854892	T	G	0.000424268	0.694454	5.89242	0.906182
10	chr10:100855129:A:G	100855129	G	A	0.000212134	-5.62263	8.31214	0.498764
10	chr10:100855177:G:A	100855177	A	G	0.000212134	-15.4915	8.34284	0.0633304
10	chr10:100855908:C:A	100855908	A	C	0.000848536	-3.27114	4.16042	0.43172
10	chr10:100856226:C:A	100856226	A	C	0.000212134	1.73064	8.33275	0.83547
10	chr10:100857741:A:G	100857741	G	A	0.000212134	1.4905	8.36913	0.858649
10	chr10:100857933:T:C	100857933	C	T	0.000212134	5.2499	8.34786	0.52942
10	chr10:100857967:G:C	100857967	C	G	0.000212134	5.32948	8.34207	0.522908
10	chr10:100858976:C:A	100858976	A	C	0.000212134	-3.4809	8.33092	0.676072
10	chr10:100859186:G:A	100859186	A	G	0.000424268	-0.172589	5.89103	0.976628
10	chr10:100861374:C:A	100861374	A	C	0.00233347	-2.61232	2.51758	0.299442
10	chr10:100861929:C:A	100861929	A	C	0.000424268	3.48464	5.89691	0.55457
10	chr10:100862086:A:G	100862086	G	A	0.000212134	2.84566	8.31825	0.732277
10	chr10:100862868:G:GT	100862868	GT	G	0.000212134	7.66423	8.33762	0.357973
10	chr10:100863497:C:A	100863497	A	C	0.000424268	5.26013	5.89537	0.37226
10	chr10:100864538:G:A	100864538	A	G	0.000424268	7.35443	5.86988	0.210239
10	chr10:100864869:G:A	100864869	A	G	0.000212134	13.3495	8.33174	0.1091
10	chr10:100865179:G:A	100865179	A	G	0.000848536	1.12383	4.17701	0.787891
10	chr10:100866030:A:T	100866030	T	A	0.000424268	2.50847	5.88137	0.669736
10	chr10:100866092:C:T	100866092	T	C	0.00148494	-2.61273	3.15917	0.408219
10	chr10:100867201:C:T	100867201	T	C	0.000212134	-1.51747	8.3321	0.855486
10	chr10:100867419:G:A	100867419	A	G	0.000212134	-5.62263	8.31214	0.498764
10	chr10:100868701:C:A	100868701	A	C	0.000424268	1.21748	5.89844	0.836473
10	chr10:100868702:C:G	100868702	G	C	0.000424268	-7.19722	5.88235	0.22113
10	chr10:100869721:T:A	100869721	A	T	0.000848536	-0.886436	4.16339	0.831396
10	chr10:100869807:T:C	100869807	C	T	0.00148494	0.486556	3.15779	0.877546
10	chr10:100869852:G:A	100869852	A	G	0.000212134	0.00416102	8.33101	0.999601
10	chr10:100870685:G:T	100870685	T	G	0.000212134	5.32948	8.34207	0.522908
10	chr10:100871518:A:G	100871518	G	A	0.000212134	-11.6635	8.35317	0.162627
10	chr10:100872509:C:T	100872509	T	C	0.00190921	-0.0324916	2.80145	0.990746
10	chr10:100872658:A:G	100872658	G	A	0.000212134	7.32528	8.33668	0.379575
10	chr10:100872958:G:C	100872958	C	G	0.00148494	-0.821542	3.15312	0.794441
10	chr10:100875396:A:G	100875396	G	A	0.0012728	-1.85758	3.40112	0.58495
10	chr10:100876144:C:G	100876144	G	C	0.000848536	-3.34381	4.17104	0.422742
10	chr10:100876373:T:C	100876373	C	T	0.000424268	-15.1033	5.89095	0.0103527
10	chr10:100876577:C:A	100876577	A	C	0.000636402	-1.58728	4.81423	0.741623
10	chr10:100877028:G:A	100877028	A	G	0.00403055	0.319899	1.91666	0.867445
10	chr10:100877881:G:A	100877881	A	G	0.000212134	4.26397	8.33755	0.609058
10	chr10:100877926:GTCTC:G	100877926	G	GTCTC	0.000424268	0.40797	5.88223	0.944706
10	chr10:100878651:G:T	100878651	T	G	0.000424268	-0.172589	5.89103	0.976628
10	chr10:100879649:G:T	100879649	T	G	0.000636402	2.1311	4.81383	0.65798
10	chr10:100880033:G:A	100880033	A	G	0.00254561	2.14445	2.41108	0.37378
10	chr10:100880171:C:T	100880171	T	C	0.000636402	2.23356	4.81352	0.642635
10	chr10:100880613:T:C	100880613	C	T	0.000636402	2.23356	4.81352	0.642635
10	chr10:100880769:G:A	100880769	A	G	0	NA	Inf	NA
10	chr10:100880928:C:T	100880928	T	C	0.000212134	1.05363	8.32085	0.899237
10	chr10:100881405:C:G	100881405	G	C	0.000212134	5.24827	8.33734	0.529028
10	chr10:100881731:T:G	100881731	G	T	0.000212134	-1.51747	8.3321	0.855486
10	chr10:100882959:T:C	100882959	C	T	0.0012728	2.84063	3.44215	0.409231
10	chr10:100883242:A:G	100883242	G	A	0.000212134	0.00416102	8.33101	0.999601
10	chr10:100885246:C:T	100885246	T	C	0.000424268	-2.66336	5.94805	0.654319
10	chr10:100885541:T:C	100885541	C	T	0	NA	Inf	NA
10	chr10:100885734:C:T	100885734	T	C	0.000212134	4.0435	8.30775	0.626461
10	chr10:100887911:C:T	100887911	T	C	0.00106067	0.78107	3.72689	0.833998
10	chr10:100888412:C:T	100888412	T	C	0.000212134	2.01768	8.33765	0.808783
10	chr10:100889379:A:G	100889379	G	A	0.000212134	0.713407	8.33378	0.931781
10	chr10:100890197:A:G	100890197	G	A	0.000636402	2.1311	4.81383	0.65798
10	chr10:100891158:T:C	100891158	C	T	0.000212134	-6.30902	8.3368	0.449189
10	chr10:100891299:G:A	100891299	A	G	0	NA	Inf	NA
10	chr10:100891992:G:A	100891992	A	G	0	NA	Inf	NA
10	chr10:100892597:C:T	100892597	T	C	0.000212134	8.29509	8.33157	0.319435
10	chr10:100893390:A:G	100893390	G	A	0.000212134	-5.62263	8.31214	0.498764
10	chr10:100893607:A:T	100893607	T	A	0.000636402	-9.52917	4.85185	0.0495269
10	chr10:100893669:C:T	100893669	T	C	0.00233347	1.41868	2.51766	0.573102
10	chr10:100894994:T:C	100894994	C	T	0.000424268	2.50847	5.88137	0.669736
10	chr10:100896640:T:C	100896640	C	T	0	NA	Inf	NA
10	chr10:100898299:T:C	100898299	C	T	0	NA	Inf	NA
10	chr10:100898416:T:G	100898416	G	T	0.000636402	2.1311	4.81383	0.65798
10	chr10:100899119:C:T	100899119	T	C	0.000212134	1.05363	8.32085	0.899237
10	chr10:100899909:C:T	100899909	T	C	0.000424268	2.50847	5.88137	0.669736
10	chr10:100900319:A:G	100900319	G	A	0.000424268	7.35443	5.86988	0.210239
10	chr10:100900549:G:A	100900549	A	G	0.00233347	1.41868	2.51766	0.573102
10	chr10:100901058:T:A	100901058	A	T	0.000212134	-23.1267	8.37754	0.00577014
10	chr10:100902865:C:T	100902865	T	C	0.000424268	-1.67195	5.88279	0.776249
10	chr10:100903014:C:T	100903014	T	C	0.000212134	-3.24594	8.32861	0.696733
10	chr10:100903044:AACAG:A	100903044	A	AACAG	0.000212134	4.26397	8.33755	0.609058
10	chr10:100903767:C:T	100903767	T	C	0.000212134	-5.62263	8.31214	0.498764
10	chr10:100904868:CAGAG:C	100904868	C	CAGAG	0.00106067	0.78107	3.72689	0.833998
10	chr10:100905590:G:A	100905590	A	G	0.000636402	-1.87039	4.80867	0.697304
10	chr10:100906502:C:A	100906502	A	C	0	NA	Inf	NA
10	chr10:100906906:C:A	100906906	A	C	0.000424268	0.695987	5.89532	0.906022
10	chr10:100907210:G:C	100907210	C	G	0.0012728	2.84063	3.44215	0.409231
10	chr10:100907555:G:A	100907555	A	G	0.000424268	2.50847	5.88137	0.669736
10	chr10:100908644:C:T	100908644	T	C	0.000212134	4.0435	8.30775	0.626461
10	chr10:100908991:AC:A	100908991	A	AC	0.000212134	-6.57518	8.33722	0.430314
10	chr10:100912144:A:G	100912144	G	A	0.000212134	7.32528	8.33668	0.379575
10	chr10:100913395:C:T	100913395	T	C	0.000636402	-7.63967	4.81463	0.112567
10	chr10:100913543:C:A	100913543	A	C	0.000212134	-8.30449	8.33066	0.318834
10	chr10:100913629:T:C	100913629	C	T	0.000212134	11.0427	8.32888	0.184895
10	chr10:100916793:G:C	100916793	C	G	0.000212134	6.2899	8.31828	0.449557
10	chr10:100918832:C:G	100918832	G	C	0.00148494	-3.7486	3.15592	0.234911
10	chr10:100919134:C:A	100919134	A	C	0.000636402	4.13745	4.80755	0.38945
10	chr10:100919881:T:A	100919881	A	T	0.000212134	8.43514	8.33348	0.311443
10	chr10:100920376:A:G	100920376	G	A	0.000848536	-0.886436	4.16339	0.831396
10	chr10:100920701:G:A	100920701	A	G	0.000636402	0.935023	4.81446	0.84601
10	chr10:100922393:G:C	100922393	C	G	0.000212134	-23.1267	8.37754	0.00577014
10	chr10:100923004:G:A	100923004	A	G	0.0012728	-4.65588	3.4052	0.171536
10	chr10:100924969:T:C	100924969	C	T	0.000212134	3.26643	8.33746	0.695222
10	chr10:100925045:C:T	100925045	T	C	0.00148494	-2.61273	3.15917	0.408219
10	chr10:100925243:T:C	100925243	C	T	0.000212134	-1.88555	8.36692	0.821701
10	chr10:100925301:GGAA:G	100925301	G	GGAA	0.000636402	-3.68216	4.80994	0.443955
10	chr10:100927087:T:C	100927087	C	T	0.000212134	1.4905	8.36913	0.858649
10	chr10:100927426:C:T	100927426	T	C	0.00233347	2.96242	2.51543	0.238918
10	chr10:100928334:T:A	100928334	A	T	0.00148494	-2.61273	3.15917	0.408219
10	chr10:100928749:T:C	100928749	C	T	0.00190921	-0.598209	2.78066	0.829664
10	chr10:100930979:G:A	100930979	A	G	0.000212134	5.32948	8.34207	0.522908
10	chr10:100932026:G:C	100932026	C	G	0.000212134	0.820874	8.32896	0.92149
10	chr10:100932212:G:C	100932212	C	G	0.000212134	-11.5935	8.34139	0.164566
10	chr10:100932356:A:G	100932356	G	A	0.000848536	-3.34381	4.17104	0.422742
10	chr10:100933586:CTTTT:C	100933586	C	CTTTT	0	NA	Inf	NA
10	chr10:100934571:G:A	100934571	A	G	0	NA	Inf	NA
10	chr10:100935049:A:T	100935049	T	A	0.00106067	1.28557	3.73936	0.731
10	chr10:100936030:T:C	100936030	C	T	0.000424268	-2.23963	5.88979	0.703755
10	chr10:100937279:A:G	100937279	G	A	0	NA	Inf	NA
10	chr10:100938217:A:G	100938217	G	A	0.000212134	5.2499	8.34786	0.52942
10	chr10:100938898:C:G	100938898	G	C	0	NA	Inf	NA
10	chr10:100941451:C:T	100941451	T	C	0	NA	Inf	NA
10	chr10:100941677:T:C	100941677	C	T	0.000212134	5.69347	8.3297	0.494282
10	chr10:100942238:G:A	100942238	A	G	0	NA	Inf	NA
10	chr10:100943246:T:C	100943246	C	T	0.000636402	2.1311	4.81383	0.65798
10	chr10:100943910:T:C	100943910	C	T	0.00233347	2.96242	2.51543	0.238918
10	chr10:100946159:A:G	100946159	G	A	0	NA	Inf	NA
10	chr10:100946716:A:C	100946716	C	A	0	NA	Inf	NA
10	chr10:100946906:A:G	100946906	G	A	0	NA	Inf	NA
10	chr10:100950574:C:T	100950574	T	C	0.000212134	3.73466	8.33679	0.654173
10	chr10:100951364:A:G	100951364	G	A	0.000424268	0.695987	5.89532	0.906022
10	chr10:100952226:A:G	100952226	G	A	0.00190921	-0.0324916	2.80145	0.990746
10	chr10:100952339:C:T	100952339	T	C	0.000212134	10.0246	8.36164	0.230573
10	chr10:100952716:A:C	100952716	C	A	0.000636402	-1.58728	4.81423	0.741623
10	chr10:100953657:A:T	100953657	T	A	0.0012728	-0.798754	3.40219	0.814382
10	chr10:100953756:G:A	100953756	A	G	0.000212134	-1.51747	8.3321	0.855486
10	chr10:100955516:T:C	100955516	C	T	0	NA	Inf	NA
10	chr10:100956795:A:C	100956795	C	A	0.000424268	6.469	5.88845	0.271946
10	chr10:100956881:A:G	100956881	G	A	0.000212134	-23.1267	8.37754	0.00577014
10	chr10:100956882:C:T	100956882	T	C	0.0012728	-0.798754	3.40219	0.814382
10	chr10:100958040:C:G	100958040	G	C	0.00254561	-0.494754	2.41901	0.837941
10	chr10:100961300:G:A	100961300	A	G	0.000848536	3.71142	4.16239	0.372578
10	chr10:100961404:A:G	100961404	G	A	0.000848536	-1.15511	4.17338	0.781949
10	chr10:100961856:T:G	100961856	G	T	0.000848536	-1.15511	4.17338	0.781949
10	chr10:100962213:C:T	100962213	T	C	0.00445482	1.05902	1.8306	0.562921
10	chr10:100964526:CT:C	100964526	C	CT	0.000212134	-23.1267	8.37754	0.00577014
10	chr10:100964939:C:T	100964939	T	C	0.00296988	1.51288	2.24317	0.500032
10	chr10:100966192:G:A	100966192	A	G	0.000212134	-11.5935	8.34139	0.164566
10	chr10:100967191:G:A	100967191	A	G	0.000636402	4.65422	4.8092	0.333156
10	chr10:100967583:C:T	100967583	T	C	0	NA	Inf	NA
10	chr10:100968402:C:G	100968402	G	C	0	NA	Inf	NA
10	chr10:100968511:T:A	100968511	A	T	0.00233347	1.41868	2.51766	0.573102
10	chr10:100969012:A:C	100969012	C	A	0.000424268	0.694454	5.89242	0.906182
10	chr10:100969354:T:A	100969354	A	T	0.000212134	-3.4809	8.33092	0.676072
10	chr10:100970824:A:G	100970824	G	A	0.000636402	-5.92634	4.81904	0.21878
10	chr10:100970988:C:A	100970988	A	C	0.0012728	-1.83688	3.43479	0.592798
10	chr10:100971906:G:C	100971906	C	G	0.000212134	5.24827	8.33734	0.529028
10	chr10:100972990:G:A	100972990	A	G	0.000212134	6.37558	8.32265	0.443646
10	chr10:100974287:G:A	100974287	A	G	0.000212134	-8.4328	8.31193	0.310324
10	chr10:100974355:C:T	100974355	T	C	0	NA	Inf	NA
10	chr10:100974683:G:A	100974683	A	G	0.000424268	-2.23963	5.88979	0.703755
10	chr10:100975825:G:A	100975825	A	G	0.000212134	7.46142	8.31054	0.369279
10	chr10:100977664:G:A	100977664	A	G	0.000424268	-0.470955	5.89677	0.936343
10	chr10:100977748:G:T	100977748	T	G	0.000424268	-0.470955	5.89677	0.936343
10	chr10:100977757:C:G	100977757	G	C	0.000212134	12.2595	8.28495	0.138944
10	chr10:100978062:T:C	100978062	C	T	0.000212134	5.50442	8.30516	0.507477
10	chr10:100978815:G:A	100978815	A	G	0.000212134	1.4905	8.36913	0.858649
10	chr10:100978999:G:A	100978999	A	G	0.000212134	-4.46423	8.36369	0.593505
10	chr10:100979011:T:A	100979011	A	T	0.000212134	6.2899	8.31828	0.449557
10	chr10:100979736:G:A	100979736	A	G	0.00148494	0.152644	3.15264	0.961383
10	chr10:100980067:G:A	100980067	A	G	0.000212134	-5.23974	8.33199	0.529434
10	chr10:100980117:G:A	100980117	A	G	0	NA	Inf	NA
10	chr10:100980956:C:T	100980956	T	C	0.000848536	2.26127	3.40577	0.506721
10	chr10:100982414:G:C	100982414	C	G	0.000212134	-3.24594	8.32861	0.696733
10	chr10:100984095:G:A	100984095	A	G	0.000212134	3.73466	8.33679	0.654173
10	chr10:100984599:C:T	100984599	T	C	0.00106067	2.89868	3.71908	0.43574
10	chr10:100985367:T:A	100985367	A	T	0.00296988	1.51288	2.24317	0.500032
10	chr10:100985586:C:T	100985586	T	C	0.000424268	-0.470955	5.89677	0.936343
10	chr10:100986309:A:T	100986309	T	A	0.00106067	-7.74854	3.77571	0.0401496
10	chr10:100987445:G:A	100987445	A	G	0.000212134	5.69347	8.3297	0.494282
10	chr10:100988285:G:A	100988285	A	G	0.000212134	-6.57518	8.33722	0.430314
10	chr10:100988812:C:T	100988812	T	C	0.000212134	-6.30902	8.3368	0.449189
10	chr10:100990121:T:C	100990121	C	T	0.000212134	-2.13456	8.3338	0.797848
10	chr10:100990403:A:G	100990403	G	A	0.000212134	0.0779229	8.33272	0.992539
10	chr10:100991080:A:G	100991080	G	A	0.000212134	-5.62263	8.31214	0.498764
10	chr10:100994084:C:T	100994084	T	C	0.000212134	11.0427	8.32888	0.184895
10	chr10:100994427:T:C	100994427	C	T	0	NA	Inf	NA
10	chr10:100994589:G:A	100994589	A	G	0.000212134	-11.5935	8.34139	0.164566
10	chr10:100995991:C:T	100995991	T	C	0.000848536	-1.15511	4.17338	0.781949
10	chr10:100996373:G:T	100996373	T	G	0	NA	Inf	NA
10	chr10:100998632:T:C	100998632	C	T	0.000424268	0.694454	5.89242	0.906182
10	chr10:100998633:C:T	100998633	T	C	0.000424268	0.694454	5.89242	0.906182
10	chr10:100999327:G:A	100999327	A	G	0.000212134	3.26643	8.33746	0.695222
10	chr10:101001026:A:G	101001026	G	A	0.00254561	-1.1787	2.40971	0.624738
10	chr10:101002976:G:A	101002976	A	G	0.000424268	-0.470955	5.89677	0.936343
10	chr10:101003408:A:G	101003408	G	A	0.000424268	-2.47435	5.88435	0.674123
10	chr10:101004359:C:T	101004359	T	C	0.000424268	2.50847	5.88137	0.669736
10	chr10:101004830:A:G	101004830	G	A	0.000212134	-1.38934	8.31727	0.867337
10	chr10:101005233:C:G	101005233	G	C	0.000848536	-3.44617	4.1698	0.408544
10	chr10:101006175:C:T	101006175	T	C	0.000212134	5.69347	8.3297	0.494282
10	chr10:101006609:C:T	101006609	T	C	0.000424268	4.85339	5.88371	0.409437
10	chr10:101006635:C:T	101006635	T	C	0	NA	Inf	NA
10	chr10:101006748:G:A	101006748	A	G	0.00148494	0.905833	3.1511	0.773756
10	chr10:101007125:C:T	101007125	T	C	0.000212134	6.2899	8.31828	0.449557
10	chr10:101007296:C:T	101007296	T	C	0	NA	Inf	NA
10	chr10:101008718:CG:C	101008718	C	CG	0	NA	Inf	NA
10	chr10:101008995:T:A	101008995	A	T	0.00169707	3.08006	2.96105	0.298251
10	chr10:101009969:C:T	101009969	T	C	0.00190921	3.86968	2.80013	0.166983
10	chr10:101010163:G:A	101010163	A	G	0.000848536	-1.15511	4.17338	0.781949
10	chr10:101011669:G:A	101011669	A	G	0.0012728	-3.74778	3.40405	0.270906
10	chr10:101011797:C:A	101011797	A	C	0.000636402	-1.58728	4.81423	0.741623
10	chr10:101011827:A:C	101011827	C	A	0	NA	Inf	NA
10	chr10:101012100:G:A	101012100	A	G	0.000424268	-0.293824	5.89141	0.960223
10	chr10:101012145:C:A	101012145	A	C	0.000424268	1.11953	5.89166	0.849294
10	chr10:101012351:A:C	101012351	C	A	0.000212134	-7.16543	8.339	0.390193
10	chr10:101012659:G:A	101012659	A	G	0.000212134	-8.4328	8.31193	0.310324
10	chr10:101012891:G:A	101012891	A	G	0.00148494	0.486556	3.15779	0.877546
10	chr10:101013826:G:C	101013826	C	G	0.000424268	2.50847	5.88137	0.669736
10	chr10:101013838:G:T	101013838	T	G	0.000848536	4.53087	4.23478	0.284656
10	chr10:101014482:C:T	101014482	T	C	0.000636402	-7.63967	4.81463	0.112567
10	chr10:101014856:A:G	101014856	G	A	0.000212134	-0.155977	8.34102	0.98508
10	chr10:101016856:G:A	101016856	A	G	0.000424268	2.57855	5.88995	0.66154
10	chr10:101016967:C:A	101016967	A	C	0.0012728	4.22418	3.39937	0.214002
10	chr10:101017107:A:T	101017107	T	A	0.00424268	3.93361	1.78246	0.0273246
10	chr10:101017670:C:G	101017670	G	C	0	NA	Inf	NA
10	chr10:101017991:T:C	101017991	C	T	0.00148494	-3.7486	3.15592	0.234911
10	chr10:101019845:C:T	101019845	T	C	0.00148494	-0.47544	3.1689	0.880738
10	chr10:101020476:G:A	101020476	A	G	0.000212134	4.25252	8.32619	0.609533
10	chr10:101022068:C:G	101022068	G	C	0.000212134	8.37799	8.32863	0.314451
10	chr10:101022398:A:AG	101022398	AG	A	0.000212134	-5.62263	8.31214	0.498764
10	chr10:101025313:G:A	101025313	A	G	0.000212134	-4.14254	8.31831	0.618482
10	chr10:101025599:C:G	101025599	G	C	0.000424268	6.469	5.88845	0.271946
10	chr10:101026067:G:A	101026067	A	G	0	NA	Inf	NA
10	chr10:101026326:G:A	101026326	A	G	0.000212134	11.5117	8.33951	0.167468
10	chr10:101026551:C:T	101026551	T	C	0.0012728	-3.22967	3.41456	0.344224
10	chr10:101027477:G:C	101027477	C	G	0.000424268	-3.49204	5.8858	0.552981
10	chr10:101027490:G:A	101027490	A	G	0.000212134	0.317345	8.29865	0.969496
10	chr10:101028844:G:T	101028844	T	G	0	NA	Inf	NA
10	chr10:101029107:G:C	101029107	C	G	0.000848536	-1.15511	4.17338	0.781949
10	chr10:101030290:G:A	101030290	A	G	0.00106067	1.28557	3.73936	0.731
10	chr10:101030472:A:C	101030472	C	A	0	NA	Inf	NA
10	chr10:101031250:T:A	101031250	A	T	0.000212134	1.19246	8.3167	0.885989
10	chr10:101032064:C:T	101032064	T	C	0.0012728	-3.22967	3.41456	0.344224
10	chr10:101032855:A:G	101032855	G	A	0.000212134	-1.51747	8.3321	0.855486
10	chr10:101033410:A:C	101033410	C	A	0.00233347	2.96242	2.51543	0.238918
10	chr10:101033526:A:C	101033526	C	A	0.000212134	3.26643	8.33746	0.695222
10	chr10:101033576:A:C	101033576	C	A	0	NA	Inf	NA
10	chr10:101033625:T:C	101033625	C	T	0	NA	Inf	NA
10	chr10:101033971:A:G	101033971	G	A	0.00106067	-1.3431	3.72953	0.718754
10	chr10:101034125:C:T	101034125	T	C	0.000212134	-5.42788	8.33086	0.514699
10	chr10:101034345:G:A	101034345	A	G	0.00106067	-1.07988	3.74218	0.772912
10	chr10:101035027:A:T	101035027	T	A	0	NA	Inf	NA
10	chr10:101035058:T:C	101035058	C	T	0.000212134	0.00416102	8.33101	0.999601
10	chr10:101035427:G:A	101035427	A	G	0	NA	Inf	NA
10	chr10:101036093:C:T	101036093	T	C	0.000212134	5.69347	8.3297	0.494282
10	chr10:101036346:C:T	101036346	T	C	0.000848536	5.1832	4.17419	0.214338
10	chr10:101038646:C:T	101038646	T	C	0.000212134	4.96167	8.33607	0.551706
10	chr10:101039465:C:T	101039465	T	C	0	NA	Inf	NA
10	chr10:101039927:T:G	101039927	G	T	0.000212134	5.2499	8.34786	0.52942
10	chr10:101041263:C:T	101041263	T	C	0.000212134	9.12019	8.32666	0.273385
10	chr10:101044469:C:T	101044469	T	C	0.000212134	-1.88555	8.36692	0.821701
10	chr10:101045931:T:C	101045931	C	T	0	NA	Inf	NA
10	chr10:101046138:C:A	101046138	A	C	0.000212134	13.4832	8.33306	0.105656
10	chr10:101046895:C:T	101046895	T	C	0.000212134	3.26643	8.33746	0.695222
10	chr10:101047863:C:T	101047863	T	C	0.00212134	-0.280966	2.63956	0.91523
10	chr10:101048314:A:G	101048314	G	A	0.000848536	-5.50074	4.16797	0.186914
10	chr10:101049018:CATG:C	101049018	C	CATG	0.000212134	2.01756	8.33397	0.808712
10	chr10:101049707:C:T	101049707	T	C	0.000212134	2.51718	8.33746	0.762719
10	chr10:101050585:G:C	101050585	C	G	0.00106067	-1.3431	3.72953	0.718754
10	chr10:101051230:T:C	101051230	C	T	0.000212134	3.26643	8.33746	0.695222
10	chr10:101051344:G:A	101051344	A	G	0	NA	Inf	NA
10	chr10:101051470:G:A	101051470	A	G	0.000212134	8.29509	8.33157	0.319435
10	chr10:101052961:CA:C	101052961	C	CA	0.000212134	9.12019	8.32666	0.273385
10	chr10:101053938:C:T	101053938	T	C	0.000848536	0.664373	4.30278	0.87729
10	chr10:101054283:A:G	101054283	G	A	0.000636402	4.65422	4.8092	0.333156
10	chr10:101055644:C:T	101055644	T	C	0.000848536	1.23372	4.17851	0.767801
10	chr10:101056200:T:C	101056200	C	T	0	NA	Inf	NA
10	chr10:101057526:G:A	101057526	A	G	0.000212134	-1.88555	8.36692	0.821701
10	chr10:101058864:G:A	101058864	A	G	0.00254561	-0.615012	2.41208	0.798745
10	chr10:101059191:C:T	101059191	T	C	0.00106067	3.18501	3.72892	0.393028
10	chr10:101059790:AT:A	101059790	A	AT	0.000848536	5.12409	4.16965	0.219108
10	chr10:101060668:C:T	101060668	T	C	0.000212134	8.51436	8.331	0.306777
10	chr10:101060715:T:C	101060715	C	T	0.000424268	1.88871	5.89369	0.748618
10	chr10:101061165:C:T	101061165	T	C	0.00169707	3.44169	2.94902	0.243185
10	chr10:101061368:C:T	101061368	T	C	0.000848536	4.53087	4.23478	0.284656
10	chr10:101061485:A:G	101061485	G	A	0	NA	Inf	NA
10	chr10:101061940:G:A	101061940	A	G	0.000212134	-1.38934	8.31727	0.867337
10	chr10:101062314:C:T	101062314	T	C	0.000212134	-1.38934	8.31727	0.867337
10	chr10:101063293:G:A	101063293	A	G	0.000212134	0.820874	8.32896	0.92149
10	chr10:101064138:T:C	101064138	C	T	0.0131523	0.675822	1.05628	0.522292
10	chr10:101064582:C:T	101064582	T	C	0.000212134	-3.4809	8.33092	0.676072
10	chr10:101066229:C:A	101066229	A	C	0	NA	Inf	NA
10	chr10:101066684:A:G	101066684	G	A	0.000424268	-0.470955	5.89677	0.936343
10	chr10:101067600:C:T	101067600	T	C	0	NA	Inf	NA
10	chr10:101068533:T:A	101068533	A	T	0.0012728	-1.83688	3.43479	0.592798
10	chr10:101068539:G:A	101068539	A	G	0	NA	Inf	NA
10	chr10:101068608:T:C	101068608	C	T	0	NA	Inf	NA
10	chr10:101070554:C:G	101070554	G	C	0.0012728	2.84063	3.44215	0.409231
10	chr10:101072169:G:T	101072169	T	G	0.000636402	-1.58728	4.81423	0.741623
10	chr10:101072204:G:A	101072204	A	G	0.000212134	5.50442	8.30516	0.507477
10	chr10:101072345:C:T	101072345	T	C	0.00169707	-0.152359	2.9675	0.959052
10	chr10:101073434:C:T	101073434	T	C	0	NA	Inf	NA
10	chr10:101073542:C:T	101073542	T	C	0.000212134	-0.155977	8.34102	0.98508
10	chr10:101073580:C:T	101073580	T	C	0.000424268	-2.66336	5.94805	0.654319
10	chr10:101073712:G:T	101073712	T	G	0.000212134	11.0427	8.32888	0.184895
10	chr10:101073716:G:C	101073716	C	G	0.000212134	8.51436	8.331	0.306777
10	chr10:101074348:T:C	101074348	C	T	0.000424268	-2.23963	5.88979	0.703755
10	chr10:101074945:G:A	101074945	A	G	0.000212134	7.32528	8.33668	0.379575
10	chr10:101075915:G:A	101075915	A	G	0.000212134	6.6859	8.33837	0.422655
10	chr10:101076099:C:G	101076099	G	C	0.0012728	-4.58831	3.40477	0.177783
10	chr10:101077006:C:T	101077006	T	C	0.000636402	-12.1512	4.81246	0.0115718
10	chr10:101077332:G:A	101077332	A	G	0.000636402	0.484832	4.81074	0.919724
10	chr10:101079477:G:T	101079477	T	G	0.00106067	3.18501	3.72892	0.393028
10	chr10:101079846:C:T	101079846	T	C	0	NA	Inf	NA
10	chr10:101080057:C:G	101080057	G	C	0.0012728	-3.22967	3.41456	0.344224
10	chr10:101080495:G:C	101080495	C	G	0	NA	Inf	NA
10	chr10:101080877:C:T	101080877	T	C	0	NA	Inf	NA
10	chr10:101081893:C:T	101081893	T	C	0.00169707	-0.886886	2.94825	0.763554
10	chr10:101082074:G:A	101082074	A	G	0.000848536	5.14344	4.22886	0.223882
10	chr10:101082113:A:G	101082113	G	A	0.000424268	1.88871	5.89369	0.748618
10	chr10:101083802:G:A	101083802	A	G	0.000212134	-3.98159	8.3289	0.632618
10	chr10:101085748:G:A	101085748	A	G	0.000212134	5.24827	8.33734	0.529028
10	chr10:101086611:C:A	101086611	A	C	0.000636402	-1.72291	4.80948	0.72017
10	chr10:101087657:C:T	101087657	T	C	0.000212134	-7.18918	8.33557	0.388429
10	chr10:101088205:G:C	101088205	C	G	0.000212134	-3.98159	8.3289	0.632618
10	chr10:101088269:C:A	101088269	A	C	0.00254561	-0.615012	2.41208	0.798745
10	chr10:101089024:TAAG:T	101089024	T	TAAG	0	NA	Inf	NA
10	chr10:101089376:A:C	101089376	C	A	0.000212134	7.46142	8.31054	0.369279
10	chr10:101089480:C:T	101089480	T	C	0.000848536	4.53087	4.23478	0.284656
10	chr10:101089667:T:G	101089667	G	T	0.000212134	-6.21447	8.33626	0.455985
10	chr10:101090437:G:A	101090437	A	G	0.00212134	2.30733	2.64307	0.382677
10	chr10:101091122:C:T	101091122	T	C	0.000636402	2.1311	4.81383	0.65798
10	chr10:101091991:TAA:T	101091991	T	TAA	0.0012728	2.84063	3.44215	0.409231
10	chr10:101093103:C:T	101093103	T	C	0	NA	Inf	NA
10	chr10:101093243:C:T	101093243	T	C	0.00551549	1.17249	1.58735	0.460121
10	chr10:101093752:C:A	101093752	A	C	0.000212134	11.0427	8.32888	0.184895
10	chr10:101093856:C:T	101093856	T	C	0.000212134	10.0246	8.36164	0.230573
10	chr10:101094426:G:A	101094426	A	G	0.000848536	4.53087	4.23478	0.284656
10	chr10:101095818:C:CAGT	101095818	CAGT	C	0	NA	Inf	NA
10	chr10:101096195:T:C	101096195	C	T	0.000212134	2.08971	8.31496	0.801568
10	chr10:101100031:C:T	101100031	T	C	0.000212134	0.317345	8.29865	0.969496
10	chr10:101100556:C:G	101100556	G	C	0.00169707	-3.44478	2.95646	0.243951
10	chr10:101100653:C:T	101100653	T	C	0.000636402	-7.5847	4.81495	0.115202
10	chr10:101101258:T:G	101101258	G	T	0.000212134	9.18473	8.33906	0.270718
10	chr10:101101874:G:A	101101874	A	G	0	NA	Inf	NA
10	chr10:101102382:C:T	101102382	T	C	0.000212134	9.39313	8.32113	0.25897
10	chr10:101103579:C:T	101103579	T	C	0	NA	Inf	NA
10	chr10:101104507:C:T	101104507	T	C	0.000212134	-4.46423	8.36369	0.593505
10	chr10:101105199:T:G	101105199	G	T	0.000848536	-1.35722	4.18574	0.745751
10	chr10:101106448:G:A	101106448	A	G	0.0012728	-4.58831	3.40477	0.177783
10	chr10:101107168:T:C	101107168	C	T	0.000848536	-1.35722	4.18574	0.745751
10	chr10:101107332:G:A	101107332	A	G	0.000212134	5.69347	8.3297	0.494282
10	chr10:101108569:C:T	101108569	T	C	0.000212134	6.80599	8.33282	0.414061
10	chr10:101110447:G:A	101110447	A	G	0	NA	Inf	NA
10	chr10:101111502:C:G	101111502	G	C	0	NA	Inf	NA
10	chr10:101112345:C:T	101112345	T	C	0.000424268	-2.66336	5.94805	0.654319
10	chr10:101113132:C:T	101113132	T	C	0.000212134	10.0246	8.36164	0.230573
10	chr10:101113583:G:A	101113583	A	G	0.000424268	-2.47435	5.88435	0.674123
10	chr10:101114141:C:T	101114141	T	C	0.00275774	2.05307	2.31377	0.374902
10	chr10:101115901:G:A	101115901	A	G	0.000212134	-5.62263	8.31214	0.498764
10	chr10:101115927:C:T	101115927	T	C	0.000424268	4.85339	5.88371	0.409437
10	chr10:101116455:C:A	101116455	A	C	0	NA	Inf	NA
10	chr10:101116485:T:A	101116485	A	T	0.000212134	4.26397	8.33755	0.609058
10	chr10:101117207:T:A	101117207	A	T	0.0012728	-3.07722	3.40509	0.366149
10	chr10:101117326:C:T	101117326	T	C	0.00148494	2.95859	3.15234	0.347968
10	chr10:101118226:A:G	101118226	G	A	0.000212134	4.25252	8.32619	0.609533
10	chr10:101119030:T:C	101119030	C	T	0.000212134	5.69347	8.3297	0.494282
10	chr10:101120332:G:A	101120332	A	G	0.000212134	-11.5935	8.34139	0.164566
10	chr10:101120988:C:G	101120988	G	C	0.000212134	0.820874	8.32896	0.92149
10	chr10:101122125:C:T	101122125	T	C	0.000424268	4.85339	5.88371	0.409437
10	chr10:101123263:T:C	101123263	C	T	0.000848536	5.3927	4.16648	0.19556
10	chr10:101123497:T:C	101123497	C	T	0.000848536	4.53087	4.23478	0.284656
10	chr10:101123531:G:A	101123531	A	G	0.000636402	-1.58824	4.81008	0.741257
10	chr10:101126716:G:A	101126716	A	G	0.0012728	2.84063	3.44215	0.409231
10	chr10:101128602:G:C	101128602	C	G	0.000212134	3.26643	8.33746	0.695222
10	chr10:101129193:C:T	101129193	T	C	0.000212134	-10.4551	8.32945	0.209405
10	chr10:101129307:A:G	101129307	G	A	0.000212134	5.2499	8.34786	0.52942
10	chr10:101130221:A:G	101130221	G	A	0.000636402	-1.58728	4.81423	0.741623
10	chr10:101131260:C:T	101131260	T	C	0.00466695	1.24253	1.78973	0.48752
10	chr10:101131592:T:C	101131592	C	T	0	NA	Inf	NA
10	chr10:101132088:T:A	101132088	A	T	0.000424268	-0.172589	5.89103	0.976628
10	chr10:101132158:G:A	101132158	A	G	0.00445482	0.611487	1.82554	0.737653
10	chr10:101132845:C:T	101132845	T	C	0.000848536	3.30597	4.17172	0.428086
10	chr10:101133155:G:A	101133155	A	G	0	NA	Inf	NA
10	chr10:101133671:C:A	101133671	A	C	0.00233347	1.41868	2.51766	0.573102
10	chr10:101135311:G:T	101135311	T	G	0.000848536	-1.15511	4.17338	0.781949
10	chr10:101136349:G:T	101136349	T	G	0.00551549	1.17249	1.58735	0.460121
10	chr10:101136545:C:T	101136545	T	C	0.000212134	5.47574	8.32842	0.510875
10	chr10:101137710:A:C	101137710	C	A	0.000212134	6.2899	8.31828	0.449557
10	chr10:101138981:T:C	101138981	C	T	0.000212134	10.0246	8.36164	0.230573
10	chr10:101139251:C:A	101139251	A	C	0.000636402	-1.72291	4.80948	0.72017
10	chr10:101139491:G:A	101139491	A	G	0.000212134	9.56251	8.38291	0.253989
10	chr10:101140300:T:G	101140300	G	T	0.000212134	-8.15349	8.33379	0.327894
10	chr10:101141954:C:T	101141954	T	C	0.000424268	0.694454	5.89242	0.906182
10	chr10:101142739:GT:G	101142739	G	GT	0	NA	Inf	NA
10	chr10:101143274:G:T	101143274	T	G	0.000212134	-3.24594	8.32861	0.696733
10	chr10:101143275:C:T	101143275	T	C	0.000212134	-3.24594	8.32861	0.696733
10	chr10:101143685:G:T	101143685	T	G	0	NA	Inf	NA
10	chr10:101143754:G:A	101143754	A	G	0	NA	Inf	NA
10	chr10:101144043:G:A	101144043	A	G	0.000424268	7.13659	5.88513	0.225265
10	chr10:101145328:G:A	101145328	A	G	0.00148494	2.95859	3.15234	0.347968
10	chr10:101146941:C:G	101146941	G	C	0.000424268	-0.470955	5.89677	0.936343
10	chr10:101147170:C:T	101147170	T	C	0.00296988	-0.30551	2.23791	0.891414
10	chr10:101147924:G:A	101147924	A	G	0.000636402	-1.58728	4.81423	0.741623
10	chr10:101148990:TC:T	101148990	T	TC	0.00106067	1.28557	3.73936	0.731
10	chr10:101149286:C:T	101149286	T	C	0.000212134	-11.5935	8.34139	0.164566
10	chr10:101150378:T:A	101150378	A	T	0.000212134	-3.24594	8.32861	0.696733
10	chr10:101152455:T:C	101152455	C	T	0.000212134	-6.76509	8.33688	0.417098
10	chr10:101152959:G:A	101152959	A	G	0.000212134	-1.51747	8.3321	0.855486
10	chr10:101153721:T:C	101153721	C	T	0.000212134	-0.0861675	8.34161	0.991758
10	chr10:101153923:G:A	101153923	A	G	0	NA	Inf	NA
10	chr10:101154583:C:T	101154583	T	C	0.00254561	2.58332	2.23385	0.247501
10	chr10:101154957:G:A	101154957	A	G	0.000212134	-6.21447	8.33626	0.455985
10	chr10:101156045:G:A	101156045	A	G	0.000212134	5.69347	8.3297	0.494282
10	chr10:101156671:G:A	101156671	A	G	0.00148494	-0.643554	3.15635	0.838438
10	chr10:101157439:C:T	101157439	T	C	0.000424268	-2.66336	5.94805	0.654319
10	chr10:101157470:T:C	101157470	C	T	0.000848536	-1.35722	4.18574	0.745751
10	chr10:101158681:A:G	101158681	G	A	0.000212134	13.3495	8.33174	0.1091
10	chr10:101159374:C:T	101159374	T	C	0.000424268	7.42933	5.90592	0.208411
10	chr10:101160920:C:T	101160920	T	C	0.000212134	-5.62263	8.31214	0.498764
10	chr10:101161165:G:A	101161165	A	G	0.000424268	-3.49204	5.8858	0.552981
10	chr10:101161257:C:T	101161257	T	C	0.00190921	-2.23624	2.78728	0.422377
10	chr10:101162767:C:T	101162767	T	C	0	NA	Inf	NA
10	chr10:101162790:T:G	101162790	G	T	0.0099703	-0.0831742	1.2017	0.944819
10	chr10:101163129:A:C	101163129	C	A	0.00551549	1.17249	1.58735	0.460121
10	chr10:101164901:T:C	101164901	C	T	0	NA	Inf	NA
10	chr10:101165448:G:A	101165448	A	G	0.00148494	2.95859	3.15234	0.347968
10	chr10:101165625:C:T	101165625	T	C	0.000212134	2.01756	8.33397	0.808712
10	chr10:101165862:C:CT	101165862	CT	C	0.00106067	0.78107	3.72689	0.833998
10	chr10:101166214:G:T	101166214	T	G	0.0012728	-1.87183	3.40486	0.582488
10	chr10:101166938:C:T	101166938	T	C	0.000212134	-23.1267	8.37754	0.00577014
10	chr10:101167744:C:T	101167744	T	C	0	NA	Inf	NA
10	chr10:101168089:C:T	101168089	T	C	0.000212134	8.42449	8.34163	0.312527
10	chr10:101168871:G:A	101168871	A	G	0.000636402	-7.5847	4.81495	0.115202
10	chr10:101169741:A:T	101169741	T	A	0.000212134	7.46142	8.31054	0.369279
10	chr10:101170298:C:T	101170298	T	C	0.000848536	-1.35722	4.18574	0.745751
10	chr10:101172266:T:C	101172266	C	T	0.000636402	-1.58728	4.81423	0.741623
10	chr10:101172949:AC:A	101172949	A	AC	0.000212134	-0.0861675	8.34161	0.991758
10	chr10:101173332:G:A	101173332	A	G	0.000212134	1.47735	8.32995	0.85923
10	chr10:101174069:G:C	101174069	C	G	0.000212134	-2.13456	8.3338	0.797848
10	chr10:101174903:T:A	101174903	A	T	0	NA	Inf	NA
10	chr10:101175141:C:T	101175141	T	C	0.000424268	0.694454	5.89242	0.906182
10	chr10:101175285:A:AT	101175285	AT	A	0.000212134	13.4832	8.33306	0.105656
10	chr10:101175942:C:G	101175942	G	C	0.000636402	0.572562	4.80632	0.905175
10	chr10:101176627:G:A	101176627	A	G	0.000212134	-7.16543	8.339	0.390193
10	chr10:101176871:G:A	101176871	A	G	0.00106067	0.78107	3.72689	0.833998
10	chr10:101177058:C:T	101177058	T	C	0.000848536	2.69275	4.17366	0.518812
10	chr10:101177349:G:A	101177349	A	G	0	NA	Inf	NA
10	chr10:101182998:G:A	101182998	A	G	0.0012728	2.84063	3.44215	0.409231
10	chr10:101184524:T:G	101184524	G	T	0.000424268	6.469	5.88845	0.271946
10	chr10:101185106:C:T	101185106	T	C	0.000424268	-1.21188	5.90368	0.837357
10	chr10:101186523:A:G	101186523	G	A	0.000212134	0.713407	8.33378	0.931781
10	chr10:101186613:G:T	101186613	T	G	0.00169707	-3.43425	2.95519	0.245191
10	chr10:101186615:C:T	101186615	T	C	0.000848536	3.96144	4.17217	0.34237
10	chr10:101187436:A:G	101187436	G	A	0.000636402	-7.5847	4.81495	0.115202
10	chr10:101187460:C:T	101187460	T	C	0.000424268	1.11953	5.89166	0.849294
10	chr10:101187822:A:G	101187822	G	A	0	NA	Inf	NA
10	chr10:101188638:G:C	101188638	C	G	0.000424268	7.13659	5.88513	0.225265
10	chr10:101189374:C:A	101189374	A	C	0.000212134	-2.05343	8.34296	0.805584
10	chr10:101189402:TTTTGC:T	101189402	T	TTTTGC	0.00106067	2.07162	3.73571	0.579206
10	chr10:101189498:A:G	101189498	G	A	0.0159101	-0.353272	0.966023	0.714591
10	chr10:101189647:G:A	101189647	A	G	0.000636402	-7.63967	4.81463	0.112567
10	chr10:101189796:G:A	101189796	A	G	0.000848536	-5.25686	4.17056	0.2075
10	chr10:101190723:G:T	101190723	T	G	0	NA	Inf	NA
10	chr10:101191928:T:A	101191928	A	T	0.000424268	5.57448	5.89423	0.344275
10	chr10:101192482:T:G	101192482	G	T	0.00148494	3.39118	2.78381	0.223157
10	chr10:101192673:A:T	101192673	T	A	0.00233347	-2.37157	2.51962	0.34658
10	chr10:101193245:C:T	101193245	T	C	0.00106067	-4.15618	3.72712	0.2648
10	chr10:101193522:C:A	101193522	A	C	0.00403055	0.698384	1.92078	0.716162
10	chr10:101194345:G:A	101194345	A	G	0.000212134	4.96167	8.33607	0.551706
10	chr10:101194484:G:A	101194484	A	G	0.00296988	2.83257	2.23998	0.206031
10	chr10:101194785:G:A	101194785	A	G	0	NA	Inf	NA
10	chr10:101194812:G:C	101194812	C	G	0.000424268	-6.97761	5.89163	0.236284
10	chr10:101195517:T:C	101195517	C	T	0.000212134	6.2899	8.31828	0.449557
10	chr10:101196380:G:A	101196380	A	G	0.000212134	7.32528	8.33668	0.379575
10	chr10:101196433:C:T	101196433	T	C	0.000848536	-3.34381	4.17104	0.422742
10	chr10:101196755:C:T	101196755	T	C	0.000212134	0.209023	8.29156	0.979888
10	chr10:101198578:A:G	101198578	G	A	0	NA	Inf	NA
10	chr10:101198896:G:C	101198896	C	G	0.000848536	5.1832	4.17419	0.214338
10	chr10:101199787:C:T	101199787	T	C	0.000212134	10.6926	8.33426	0.199503
10	chr10:101200218:A:C	101200218	C	A	0.000424268	-0.470955	5.89677	0.936343
10	chr10:101202868:C:G	101202868	G	C	0	NA	Inf	NA
10	chr10:101203016:G:T	101203016	T	G	0.00572762	1.21047	1.6112	0.45248
10	chr10:101204168:G:A	101204168	A	G	0.000848536	2.93579	4.16401	0.480785
10	chr10:101204215:G:A	101204215	A	G	0.000212134	0.713407	8.33378	0.931781
10	chr10:101205424:C:T	101205424	T	C	0.000212134	5.32948	8.34207	0.522908
10	chr10:101206053:C:T	101206053	T	C	0.000424268	-6.97761	5.89163	0.236284
10	chr10:101206470:A:T	101206470	T	A	0.000212134	7.32528	8.33668	0.379575
10	chr10:101207209:C:T	101207209	T	C	0.000212134	1.73064	8.33275	0.83547
10	chr10:101207439:C:T	101207439	T	C	0.000212134	-7.16543	8.339	0.390193
10	chr10:101208873:G:C	101208873	C	G	0.000848536	3.71142	4.16239	0.372578
10	chr10:101209305:C:T	101209305	T	C	0.000636402	-5.31859	4.81145	0.268985
10	chr10:101209365:C:T	101209365	T	C	0.000212134	12.2595	8.28495	0.138944
10	chr10:101210295:C:T	101210295	T	C	0.000424268	-2.92905	5.88094	0.618443
10	chr10:101210544:C:T	101210544	T	C	0.000212134	6.51499	8.29355	0.432132
10	chr10:101210582:A:G	101210582	G	A	0.00106067	0.465819	3.72942	0.9006
10	chr10:101211404:C:G	101211404	G	C	0.00254561	3.27121	2.40869	0.174436
10	chr10:101212112:G:A	101212112	A	G	0.00106067	3.18501	3.72892	0.393028
10	chr10:101212174:G:A	101212174	A	G	0.00169707	-0.152359	2.9675	0.959052
10	chr10:101212349:G:A	101212349	A	G	0.000212134	-2.05343	8.34296	0.805584
10	chr10:101212833:CATTT:C	101212833	C	CATTT	0.00572762	1.39743	1.6116	0.385884
10	chr10:101213286:C:T	101213286	T	C	0.000636402	-2.94201	4.81376	0.541089
10	chr10:101213835:T:C	101213835	C	T	0.0108188	0.936856	1.17773	0.426336
10	chr10:101213903:A:T	101213903	T	A	0.000212134	-6.34923	8.34096	0.446531
10	chr10:101213996:C:G	101213996	G	C	0.000212134	-7.18918	8.33557	0.388429
10	chr10:101214321:C:T	101214321	T	C	0	NA	Inf	NA
10	chr10:101214494:G:A	101214494	A	G	0.000636402	1.70934	4.81298	0.722476
10	chr10:101215070:G:A	101215070	A	G	0.000636402	-7.5847	4.81495	0.115202
10	chr10:101215524:C:T	101215524	T	C	0.000212134	5.47574	8.32842	0.510875
10	chr10:101216747:A:C	101216747	C	A	0.000212134	10.0246	8.36164	0.230573
10	chr10:101217751:G:A	101217751	A	G	0.00572762	1.39743	1.6116	0.385884
10	chr10:101218037:C:T	101218037	T	C	0.000212134	7.46142	8.31054	0.369279
10	chr10:101218587:GTC:G	101218587	G	GTC	0.000424268	6.469	5.88845	0.271946
10	chr10:101218771:G:A	101218771	A	G	0.00190921	2.38087	2.80225	0.395532
10	chr10:101218889:A:G	101218889	G	A	0.00233347	-2.37157	2.51962	0.34658
10	chr10:101219113:C:T	101219113	T	C	0.00233347	2.96242	2.51543	0.238918
10	chr10:101220116:G:A	101220116	A	G	0.011031	1.13241	1.16721	0.331951
10	chr10:101220543:G:T	101220543	T	G	0.00190921	-2.38345	2.78648	0.392349
10	chr10:101220592:G:C	101220592	C	G	0.0086975	1.72333	1.25571	0.169939
10	chr10:101221576:C:T	101221576	T	C	0.000424268	0.694454	5.89242	0.906182
10	chr10:101222555:G:A	101222555	A	G	0.000212134	13.0501	8.34851	0.118014
10	chr10:101224773:G:C	101224773	C	G	0.000424268	3.29667	5.89357	0.575911
10	chr10:101225620:C:T	101225620	T	C	0.000212134	12.2595	8.28495	0.138944
10	chr10:101226885:C:T	101226885	T	C	0.000636402	-1.58824	4.81008	0.741257
10	chr10:101228123:C:T	101228123	T	C	0.000424268	0.816162	5.88721	0.88974
10	chr10:101228478:C:T	101228478	T	C	0.000212134	-8.4328	8.31193	0.310324
10	chr10:101229055:C:T	101229055	T	C	0	NA	Inf	NA
10	chr10:101230027:G:T	101230027	T	G	0.000212134	-4.46423	8.36369	0.593505
10	chr10:101230672:T:C	101230672	C	T	0.000636402	1.70934	4.81298	0.722476
10	chr10:101230946:A:G	101230946	G	A	0.000424268	0.695987	5.89532	0.906022
10	chr10:101231374:G:A	101231374	A	G	0.00275774	1.64603	2.31506	0.477077
10	chr10:101232586:T:C	101232586	C	T	0.000212134	12.2595	8.28495	0.138944
10	chr10:101232872:G:A	101232872	A	G	0.000424268	0.695987	5.89532	0.906022
10	chr10:101235434:C:T	101235434	T	C	0.000212134	-16.0838	8.32845	0.0534592
10	chr10:101236799:C:T	101236799	T	C	0.000424268	2.38726	5.8881	0.685155
10	chr10:101237391:AGC:A	101237391	A	AGC	0.000424268	-2.66336	5.94805	0.654319
10	chr10:101237517:G:T	101237517	T	G	0.000212134	4.43495	8.33147	0.594509
10	chr10:101237626:G:A	101237626	A	G	0.000212134	-8.4328	8.31193	0.310324
10	chr10:101237747:A:G	101237747	G	A	0.00233347	-2.37157	2.51962	0.34658
10	chr10:101238112:A:G	101238112	G	A	0.000212134	5.69347	8.3297	0.494282
10	chr10:101238187:C:A	101238187	A	C	0.000212134	10.6926	8.33426	0.199503
10	chr10:101238233:A:G	101238233	G	A	0	NA	Inf	NA
10	chr10:101238731:GT:G	101238731	G	GT	0.00233347	1.41868	2.51766	0.573102
10	chr10:101238969:G:T	101238969	T	G	0.00106067	-3.98554	3.72859	0.285109
10	chr10:101239344:G:C	101239344	C	G	0.000212134	-11.5935	8.34139	0.164566
10	chr10:101241703:G:A	101241703	A	G	0.000636402	2.1311	4.81383	0.65798
10	chr10:101242055:G:A	101242055	A	G	0.00254561	-0.0829579	2.43693	0.972844
10	chr10:101242348:G:A	101242348	A	G	0.00551549	1.50872	1.64153	0.358047
10	chr10:101242385:G:A	101242385	A	G	0.000212134	13.3495	8.33174	0.1091
10	chr10:101242730:C:A	101242730	A	C	0.00763683	2.2049	1.40462	0.116474
10	chr10:101242791:C:G	101242791	G	C	0.00106067	1.28557	3.73936	0.731
10	chr10:101243680:A:G	101243680	G	A	0.000212134	7.32528	8.33668	0.379575
10	chr10:101245390:AAGG:A	101245390	A	AAGG	0.000424268	-0.172589	5.89103	0.976628
10	chr10:101245681:C:T	101245681	T	C	0.000212134	5.69347	8.3297	0.494282
10	chr10:101245878:T:C	101245878	C	T	0.000424268	-2.92905	5.88094	0.618443
10	chr10:101247348:A:G	101247348	G	A	0.000212134	-23.1267	8.37754	0.00577014
10	chr10:101247476:T:G	101247476	G	T	0.00106067	3.18501	3.72892	0.393028
10	chr10:101248049:G:T	101248049	T	G	0.000424268	0.694454	5.89242	0.906182
10	chr10:101248499:T:C	101248499	C	T	0	NA	Inf	NA
10	chr10:101248611:C:T	101248611	T	C	0.000424268	1.88871	5.89369	0.748618
10	chr10:101249003:A:C	101249003	C	A	0.000424268	2.50847	5.88137	0.669736
10	chr10:101249062:C:G	101249062	G	C	0.000636402	-6.05747	4.80959	0.207865
10	chr10:101249635:T:C	101249635	C	T	0.000212134	5.69347	8.3297	0.494282
10	chr10:101250991:G:C	101250991	C	G	0.00318201	3.39169	2.15735	0.115915
10	chr10:101251066:C:T	101251066	T	C	0.00169707	1.05367	2.9497	0.720933
10	chr10:101251722:G:A	101251722	A	G	0.000424268	-0.470955	5.89677	0.936343
10	chr10:101252399:C:A	101252399	A	C	0.000424268	1.27394	5.88855	0.828721
10	chr10:101252714:C:A	101252714	A	C	0.00106067	3.18501	3.72892	0.393028
10	chr10:101252947:C:T	101252947	T	C	0.000212134	-10.6923	8.32421	0.198972
10	chr10:101253438:C:T	101253438	T	C	0.000848536	3.30597	4.17172	0.428086
10	chr10:101253776:T:C	101253776	C	T	0	NA	Inf	NA
10	chr10:101254182:C:T	101254182	T	C	0	NA	Inf	NA
10	chr10:101254788:A:T	101254788	T	A	0.00233347	-2.37157	2.51962	0.34658
10	chr10:101254926:G:A	101254926	A	G	0.00106067	1.93627	3.72837	0.603527
10	chr10:101254987:A:G	101254987	G	A	0.000424268	0.695987	5.89532	0.906022
10	chr10:101255471:C:T	101255471	T	C	0.0012728	4.22418	3.39937	0.214002
10	chr10:101256143:T:A	101256143	A	T	0.000424268	1.42448	5.89527	0.809066
10	chr10:101257119:A:G	101257119	G	A	0.000212134	13.3495	8.33174	0.1091
10	chr10:101257733:G:A	101257733	A	G	0.00233347	1.41868	2.51766	0.573102
10	chr10:101258038:G:A	101258038	A	G	0.000212134	-6.54839	8.325	0.43152
10	chr10:101258352:A:G	101258352	G	A	0.00403055	2.24694	1.91768	0.241318
10	chr10:101258612:G:A	101258612	A	G	0.000636402	-1.58824	4.81008	0.741257
10	chr10:101258797:T:C	101258797	C	T	0.00233347	1.41868	2.51766	0.573102
10	chr10:101259733:G:A	101259733	A	G	0.000212134	-10.9094	8.33115	0.190373
10	chr10:101259875:G:A	101259875	A	G	0	NA	Inf	NA
10	chr10:101260049:C:T	101260049	T	C	0.000212134	13.3495	8.33174	0.1091
10	chr10:101261447:G:A	101261447	A	G	0.00106067	0.78107	3.72689	0.833998
10	chr10:101261507:G:T	101261507	T	G	0.00296988	3.36282	2.23201	0.131906
10	chr10:101261863:T:C	101261863	C	T	0.000212134	0.209023	8.29156	0.979888
10	chr10:101262254:C:T	101262254	T	C	0.00233347	1.41868	2.51766	0.573102
10	chr10:101262273:C:T	101262273	T	C	0.000424268	5.57448	5.89423	0.344275
10	chr10:101264118:G:A	101264118	A	G	0.000212134	-7.25511	8.33518	0.384071
10	chr10:101264791:G:T	101264791	T	G	0.000212134	-6.54839	8.325	0.43152
10	chr10:101265164:C:T	101265164	T	C	0	NA	Inf	NA
10	chr10:101266064:G:A	101266064	A	G	0.000212134	5.47574	8.32842	0.510875
10	chr10:101266534:G:A	101266534	A	G	0.000636402	1.70934	4.81298	0.722476
10	chr10:101266614:C:T	101266614	T	C	0	NA	Inf	NA
10	chr10:101267082:C:T	101267082	T	C	0.000848536	0.0799331	4.17138	0.984712
10	chr10:101267582:G:A	101267582	A	G	0.0012728	1.41621	3.43037	0.67972
10	chr10:101267597:G:A	101267597	A	G	0.000212134	-6.54839	8.325	0.43152
10	chr10:101267734:G:A	101267734	A	G	0.00763683	2.2049	1.40462	0.116474
10	chr10:101269911:T:C	101269911	C	T	0.00254561	-0.346296	2.42408	0.886403
10	chr10:101271322:C:T	101271322	T	C	0.000636402	-4.94802	4.81188	0.303812
10	chr10:101271390:G:A	101271390	A	G	0.00954603	1.47384	1.20474	0.22119
10	chr10:101271731:G:A	101271731	A	G	0.000636402	-1.58728	4.81423	0.741623
10	chr10:101271953:G:A	101271953	A	G	0.000212134	-0.0861675	8.34161	0.991758
10	chr10:101272407:G:A	101272407	A	G	0.000212134	10.0246	8.36164	0.230573
10	chr10:101273540:C:A	101273540	A	C	0.000848536	-1.35722	4.18574	0.745751
10	chr10:101273543:A:T	101273543	T	A	0.000636402	-1.58824	4.81008	0.741257
10	chr10:101274687:G:T	101274687	T	G	0.000212134	4.96167	8.33607	0.551706
10	chr10:101274835:G:A	101274835	A	G	0	NA	Inf	NA
10	chr10:101276622:G:A	101276622	A	G	0.000212134	-10.4551	8.32945	0.209405
10	chr10:101277331:A:T	101277331	T	A	0.000848536	-1.35722	4.18574	0.745751
10	chr10:101277398:C:T	101277398	T	C	0.00466695	-0.721132	1.78188	0.685695
10	chr10:101277795:C:G	101277795	G	C	0.000636402	-1.58824	4.81008	0.741257
10	chr10:101278262:A:C	101278262	C	A	0.000848536	3.98022	4.16621	0.339396
10	chr10:101278379:G:A	101278379	A	G	0.000212134	-0.742216	8.36329	0.929283
10	chr10:101278510:C:T	101278510	T	C	0.00275774	-0.679139	2.31598	0.769338
10	chr10:101278613:G:A	101278613	A	G	0.000212134	8.43514	8.33348	0.311443
10	chr10:101278712:G:A	101278712	A	G	0.000212134	11.0427	8.32888	0.184895
10	chr10:101279212:A:G	101279212	G	A	0.000848536	3.98022	4.16621	0.339396
10	chr10:101279338:C:T	101279338	T	C	0.00106067	0.78107	3.72689	0.833998
10	chr10:101279601:C:T	101279601	T	C	0	NA	Inf	NA
10	chr10:101280006:T:C	101280006	C	T	0	NA	Inf	NA
10	chr10:101280085:C:T	101280085	T	C	0.000636402	-2.05216	4.79279	0.668523
10	chr10:101280215:G:A	101280215	A	G	0.000424268	5.57448	5.89423	0.344275
10	chr10:101280348:T:C	101280348	C	T	0.00106067	2.3693	3.73425	0.525769
10	chr10:101280428:A:C	101280428	C	A	0.000424268	7.35443	5.86988	0.210239
10	chr10:101281991:A:C	101281991	C	A	0.000848536	-3.34381	4.17104	0.422742
10	chr10:101282566:G:C	101282566	C	G	0.000636402	-7.5847	4.81495	0.115202
10	chr10:101284530:G:A	101284530	A	G	0.00551549	1.50872	1.64153	0.358047
10	chr10:101284964:C:T	101284964	T	C	0.000212134	-3.24594	8.32861	0.696733
10	chr10:101284988:G:A	101284988	A	G	0	NA	Inf	NA
10	chr10:101285550:G:T	101285550	T	G	0.000424268	7.35443	5.86988	0.210239
10	chr10:101285834:C:G	101285834	G	C	0.00169707	-1.2089	2.97342	0.684325
10	chr10:101285920:C:A	101285920	A	C	0.00148494	-0.643554	3.15635	0.838438
10	chr10:101286433:C:A	101286433	A	C	0.000212134	4.26397	8.33755	0.609058
10	chr10:101286469:G:A	101286469	A	G	0	NA	Inf	NA
10	chr10:101286475:G:A	101286475	A	G	0.000424268	0.694454	5.89242	0.906182
10	chr10:101286644:C:G	101286644	G	C	0.000636402	-4.94802	4.81188	0.303812
10	chr10:101287023:T:C	101287023	C	T	0.000212134	2.29597	8.31431	0.782435
10	chr10:101287024:G:A	101287024	A	G	0.000212134	2.29597	8.31431	0.782435
10	chr10:101287031:T:A	101287031	A	T	0.000212134	2.29597	8.31431	0.782435
10	chr10:101287620:C:T	101287620	T	C	0.000212134	7.46142	8.31054	0.369279
10	chr10:101287659:T:TGC	101287659	TGC	T	0.000212134	-6.76509	8.33688	0.417098
10	chr10:101287806:C:A	101287806	A	C	0.000848536	-1.15511	4.17338	0.781949
10	chr10:101288150:G:C	101288150	C	G	0.000424268	-2.66336	5.94805	0.654319
10	chr10:101288994:A:G	101288994	G	A	0.00190921	1.66774	2.78317	0.549026
10	chr10:101290185:C:T	101290185	T	C	0.00212134	1.89734	2.65476	0.474798
10	chr10:101290382:C:G	101290382	G	C	0.000424268	3.06519	5.89669	0.603193
10	chr10:101290491:CT:C	101290491	C	CT	0.000212134	-11.5935	8.34139	0.164566
10	chr10:101290563:C:T	101290563	T	C	0.000212134	1.19246	8.3167	0.885989
10	chr10:101291906:C:T	101291906	T	C	0.000212134	-8.30449	8.33066	0.318834
10	chr10:101291917:CCTCCCG:C	101291917	C	CCTCCCG	0.000212134	-6.20586	8.32922	0.456228
10	chr10:101292240:C:A	101292240	A	C	0.000212134	2.01756	8.33397	0.808712
10	chr10:101293161:C:G	101293161	G	C	0.000848536	3.98022	4.16621	0.339396
10	chr10:101293493:A:T	101293493	T	A	0	NA	Inf	NA
10	chr10:101294139:G:A	101294139	A	G	0.000424268	2.38635	5.89506	0.68562
10	chr10:101294517:T:C	101294517	C	T	0.000212134	10.0246	8.36164	0.230573
10	chr10:101294933:C:G	101294933	G	C	0.00296988	-0.563745	2.23872	0.801184
10	chr10:101295476:T:C	101295476	C	T	0.00551549	0.189312	1.64037	0.908122
10	chr10:101296074:G:A	101296074	A	G	0.000212134	-1.48417	8.33738	0.858712
10	chr10:101296808:C:T	101296808	T	C	0	NA	Inf	NA
10	chr10:101296934:T:A	101296934	A	T	0	NA	Inf	NA
10	chr10:101297197:A:G	101297197	G	A	0.000212134	-6.34923	8.34096	0.446531
10	chr10:101297568:G:T	101297568	T	G	0	NA	Inf	NA
10	chr10:101298059:A:C	101298059	C	A	0.000424268	-2.23963	5.88979	0.703755
10	chr10:101300371:A:G	101300371	G	A	0.000848536	-1.15511	4.17338	0.781949
10	chr10:101301889:C:T	101301889	T	C	0.000636402	-1.58728	4.81423	0.741623
10	chr10:101302020:A:T	101302020	T	A	0.000212134	0.194311	8.33188	0.981394
10	chr10:101302089:C:A	101302089	A	C	0.000212134	-2.67349	8.33352	0.748353
10	chr10:101303691:A:G	101303691	G	A	0.000212134	-11.6635	8.35317	0.162627
10	chr10:101304047:C:T	101304047	T	C	0.000636402	-1.58728	4.81423	0.741623
10	chr10:101304752:G:A	101304752	A	G	0.00551549	0.189312	1.64037	0.908122
10	chr10:101304792:C:T	101304792	T	C	0.000848536	-6.39174	4.16585	0.124951
10	chr10:101305179:C:T	101305179	T	C	0.000212134	-5.62263	8.31214	0.498764
10	chr10:101305232:TG:T	101305232	T	TG	0.000848536	-1.15511	4.17338	0.781949
10	chr10:101305538:G:C	101305538	C	G	0.000212134	13.0501	8.34851	0.118014
10	chr10:101306002:G:A	101306002	A	G	0.00721256	0.354792	1.39976	0.799907
10	chr10:101306051:C:T	101306051	T	C	0.000636402	2.1311	4.81383	0.65798
10	chr10:101306557:T:C	101306557	C	T	0.000212134	-8.4328	8.31193	0.310324
10	chr10:101307463:G:A	101307463	A	G	0.000212134	-23.1267	8.37754	0.00577014
10	chr10:101307678:C:T	101307678	T	C	0.011031	0.709285	1.17279	0.545322
10	chr10:101307916:C:T	101307916	T	C	0.00615189	1.94073	1.56412	0.214686
10	chr10:101308581:C:G	101308581	G	C	0	NA	Inf	NA
10	chr10:101308771:C:A	101308771	A	C	0.000848536	0.0799331	4.17138	0.984712
10	chr10:101309267:C:T	101309267	T	C	0	NA	Inf	NA
10	chr10:101309310:A:C	101309310	C	A	0.000424268	1.27394	5.88855	0.828721
10	chr10:101309951:A:G	101309951	G	A	0.000212134	-0.0861675	8.34161	0.991758
10	chr10:101310377:T:C	101310377	C	T	0.00551549	1.50872	1.64153	0.358047
10	chr10:101310499:C:T	101310499	T	C	0.000636402	-1.58824	4.81008	0.741257
10	chr10:101310853:C:A	101310853	A	C	0.000424268	-2.66336	5.94805	0.654319
10	chr10:101310913:A:AT	101310913	AT	A	0	NA	Inf	NA
10	chr10:101311074:G:T	101311074	T	G	0.000212134	-4.84847	8.31764	0.559951
10	chr10:101311770:G:A	101311770	A	G	0.000212134	1.73064	8.33275	0.83547
10	chr10:101313301:A:T	101313301	T	A	0.00636402	1.2486	1.53743	0.416714
10	chr10:101313478:GAC:G	101313478	G	GAC	0.000636402	-2.05216	4.79279	0.668523
10	chr10:101313511:G:A	101313511	A	G	0.000212134	4.96167	8.33607	0.551706
10	chr10:101314203:C:T	101314203	T	C	0.000848536	-0.502757	4.17124	0.904064
10	chr10:101314457:C:G	101314457	G	C	0.000848536	3.30597	4.17172	0.428086
10	chr10:101314682:G:A	101314682	A	G	0.000212134	0.0856636	8.32063	0.991786
10	chr10:101314747:C:T	101314747	T	C	0.000636402	-1.58824	4.81008	0.741257
10	chr10:101314772:AC:A	101314772	A	AC	0.000212134	-9.54614	8.30667	0.250468
10	chr10:101315373:C:T	101315373	T	C	0.000424268	-1.67195	5.88279	0.776249
10	chr10:101315388:A:C	101315388	C	A	0.000424268	-1.67195	5.88279	0.776249
10	chr10:101315413:A:G	101315413	G	A	0.000636402	-1.87039	4.80867	0.697304
10	chr10:101315611:G:A	101315611	A	G	0.000424268	-0.470955	5.89677	0.936343
10	chr10:101315852:C:A	101315852	A	C	0.000848536	5.3927	4.16648	0.19556
10	chr10:101315994:G:A	101315994	A	G	0.00551549	1.17249	1.58735	0.460121
10	chr10:101316067:G:A	101316067	A	G	0.00233347	-2.74499	2.5171	0.275478
10	chr10:101317283:C:G	101317283	G	C	0.0178193	0.0771964	0.929384	0.933802
10	chr10:101317500:TA:T	101317500	T	TA	0.000212134	0.00416102	8.33101	0.999601
10	chr10:101317513:G:A	101317513	A	G	0.000848536	5.3927	4.16648	0.19556
10	chr10:101319490:A:G	101319490	G	A	0.00445482	1.91887	1.82564	0.293227
10	chr10:101319915:G:A	101319915	A	G	0.0012728	2.84063	3.44215	0.409231
10	chr10:101320932:T:C	101320932	C	T	0.000212134	0.0856636	8.32063	0.991786
10	chr10:101321273:T:G	101321273	G	T	0.000212134	1.19246	8.3167	0.885989
10	chr10:101321320:G:A	101321320	A	G	0.000212134	-7.16543	8.339	0.390193
10	chr10:101322970:G:A	101322970	A	G	0.000636402	-7.5847	4.81495	0.115202
10	chr10:101323510:C:G	101323510	G	C	0.00763683	2.41413	1.36247	0.0764156
10	chr10:101323548:C:T	101323548	T	C	0.000212134	-15.4915	8.34284	0.0633304
10	chr10:101323729:A:T	101323729	T	A	0.00106067	-7.74854	3.77571	0.0401496
10	chr10:101324049:A:C	101324049	C	A	0.000848536	-6.14125	4.16818	0.140653
10	chr10:101324221:T:C	101324221	C	T	0.0604582	0.936435	0.514759	0.0688852
10	chr10:101324394:G:A	101324394	A	G	0.000848536	3.30597	4.17172	0.428086
10	chr10:101326146:A:C	101326146	C	A	0.326899	0.380395	0.254877	0.135577
10	chr10:101326184:A:G	101326184	G	A	0.0598218	0.880143	0.517039	0.0887039
10	chr10:101326266:C:T	101326266	T	C	0.000212134	4.89875	8.31887	0.555947
10	chr10:101326465:A:G	101326465	G	A	0.0600339	0.91895	0.516267	0.0750778
10	chr10:101326640:A:G	101326640	G	A	0.000212134	5.47574	8.32842	0.510875
10	chr10:101326978:C:A	101326978	A	C	0.0591854	0.889294	0.521379	0.0880716
10	chr10:101327698:T:G	101327698	G	T	0	NA	Inf	NA
10	chr10:101327714:T:G	101327714	G	T	0.000212134	-8.30449	8.33066	0.318834
10	chr10:101327776:A:G	101327776	G	A	0.19983	-0.440491	0.298911	0.140576
10	chr10:101327902:G:A	101327902	A	G	0.199194	-0.458898	0.299806	0.125856
10	chr10:101328105:A:C	101328105	C	A	0.200042	-0.467412	0.298858	0.117819
10	chr10:101328136:A:G	101328136	G	A	0.0602461	0.933353	0.515511	0.0702123
10	chr10:101328159:G:T	101328159	T	G	0.0116674	-0.03266	1.11775	0.97669
10	chr10:101328359:C:T	101328359	T	C	0.0212134	0.0568681	0.853772	0.946894
10	chr10:101328548:T:A	101328548	A	T	0.0897327	0.237487	0.4209	0.572594
10	chr10:101328926:A:C	101328926	C	A	0.0897327	0.237487	0.4209	0.572594
10	chr10:101329139:C:CA	101329139	CA	C	0	NA	Inf	NA
10	chr10:101330141:T:A	101330141	T	A	0.479211	-0.0214388	0.24295	0.929683
10	chr10:101330842:A:G	101330842	G	A	0.000212134	7.66423	8.33762	0.357973
10	chr10:101330914:T:TG	101330914	TG	T	0.0619431	1.04283	0.50966	0.0407434
10	chr10:101332220:T:C	101332220	C	T	0.00148494	-1.41391	3.15071	0.653605
10	chr10:101332907:G:A	101332907	A	G	0	NA	Inf	NA
10	chr10:101333151:A:G	101333151	G	A	0.00339415	-0.45053	2.08871	0.829224
10	chr10:101333329:G:T	101333329	T	G	0.0598218	0.86721	0.51703	0.0934854
10	chr10:101333380:GC:G	101333380	G	GC	0.0782775	-0.382794	0.449246	0.394169
10	chr10:101333551:G:A	101333551	G	A	0.457997	-0.00233787	0.244684	0.992377
10	chr10:101333629:G:A	101333629	A	G	0.210225	-0.415862	0.292904	0.155669
10	chr10:101333665:G:A	101333665	G	A	0.458422	-0.000972839	0.244646	0.996827
10	chr10:101333699:G:A	101333699	A	G	0.0655494	0.219817	0.491982	0.655021
10	chr10:101334561:A:G	101334561	G	A	0.0602461	0.936046	0.515516	0.0694093
10	chr10:101335249:G:A	101335249	G	A	0.457785	-0.00774432	0.244594	0.974742
10	chr10:101335265:G:C	101335265	C	G	0.0977938	-0.352577	0.396524	0.373913
10	chr10:101335435:A:G	101335435	G	A	0.00106067	1.93627	3.72837	0.603527
10	chr10:101335693:G:T	101335693	T	G	0.000424268	6.469	5.88845	0.271946
10	chr10:101335911:G:C	101335911	C	G	0.000212134	-11.5935	8.34139	0.164566
10	chr10:101336209:C:G	101336209	G	C	0.00106067	-0.40126	3.73035	0.91434
10	chr10:101336336:T:C	101336336	C	T	0.0216377	0.222513	0.819777	0.786059
10	chr10:101336385:A:G	101336385	G	A	0.000636402	-9.76303	4.80965	0.0423685
10	chr10:101336450:A:T	101336450	A	T	0.328171	-0.513721	0.258156	0.0465954
10	chr10:101336753:A:C	101336753	C	A	0	NA	Inf	NA
10	chr10:101336755:T:C	101336755	C	T	0.00148494	-0.643554	3.15635	0.838438
10	chr10:101337276:C:T	101337276	C	T	0.335172	-0.409974	0.257192	0.110928
10	chr10:101337375:A:G	101337375	G	A	0.000636402	-9.75043	4.79967	0.0422064
10	chr10:101337601:C:T	101337601	T	C	0	NA	Inf	NA
10	chr10:101337632:C:T	101337632	C	T	0.345142	-0.0471616	0.25274	0.851973
10	chr10:101337699:A:G	101337699	G	A	0.338354	0.0477241	0.253345	0.850582
10	chr10:101338114:G:T	101338114	T	G	0.000212134	5.50442	8.30516	0.507477
10	chr10:101338235:A:T	101338235	T	A	0.0816716	-0.463018	0.438476	0.290981
10	chr10:101338366:G:A	101338366	A	G	0.0216377	0.222513	0.819777	0.786059
10	chr10:101338599:G:A	101338599	A	G	0.0958846	0.303902	0.409242	0.457725
10	chr10:101338639:T:C	101338639	C	T	0.0958846	0.303902	0.409242	0.457725
10	chr10:101338759:C:G	101338759	G	C	0.000212134	0.209023	8.29156	0.979888
10	chr10:101339058:C:G	101339058	G	C	0.0216377	0.222513	0.819777	0.786059
10	chr10:101339154:C:T	101339154	T	C	0.0093339	0.655136	1.26818	0.60544
10	chr10:101339398:G:GT	101339398	GT	G	0.0988545	-0.320045	0.395134	0.41796
10	chr10:101339600:A:G	101339600	G	A	0.0958846	0.303902	0.409242	0.457725
10	chr10:101339638:G:A	101339638	A	G	0.0797624	-0.345025	0.444876	0.438014
10	chr10:101339733:G:A	101339733	A	G	0.000212134	4.96167	8.33607	0.551706
10	chr10:101339769:G:A	101339769	A	G	0.0958846	0.303902	0.409242	0.457725
10	chr10:101339820:C:T	101339820	T	C	0.0958846	0.303902	0.409242	0.457725
10	chr10:101339969:G:A	101339969	A	G	0.0954603	0.28392	0.40981	0.488429
10	chr10:101340102:G:A	101340102	A	G	0.000424268	-3.49204	5.8858	0.552981
10	chr10:101340493:G:A	101340493	A	G	0.000212134	13.5945	8.32457	0.102457
10	chr10:101341057:C:T	101341057	T	C	0.0897327	0.202213	0.420833	0.630868
10	chr10:101341070:G:A	101341070	A	G	0.000212134	4.0435	8.30775	0.626461
10	chr10:101341305:C:T	101341305	T	C	0.000636402	-9.76303	4.80965	0.0423685
10	chr10:101341305:CGA:C	101341305	C	CGA	0.0927026	0.235489	0.416162	0.571489
10	chr10:101341346:G:A	101341346	A	G	0.000212134	0.0856636	8.32063	0.991786
10	chr10:101341463:T:A	101341463	A	T	0.0897327	0.202213	0.420833	0.630868
10	chr10:101341699:C:A	101341699	A	C	0.000848536	2.20903	4.23069	0.60157
10	chr10:101341731:G:T	101341731	T	G	0.00169707	-0.152359	2.9675	0.959052
10	chr10:101341747:T:C	101341747	C	T	0.445482	0.334757	0.239412	0.162039
10	chr10:101341811:C:T	101341811	T	C	0.000212134	7.66423	8.33762	0.357973
10	chr10:101341823:T:C	101341823	C	T	0.000212134	-8.4328	8.31193	0.310324
10	chr10:101342012:T:C	101342012	C	T	0.336657	-0.0283662	0.253252	0.910817
10	chr10:101342333:C:T	101342333	T	C	0.000212134	-5.62263	8.31214	0.498764
10	chr10:101343098:G:T	101343098	T	G	0.0927026	0.235489	0.416162	0.571489
10	chr10:101344089:G:A	101344089	A	G	0.0899448	0.219041	0.420503	0.602436
10	chr10:101344264:G:C	101344264	C	G	0.0125159	0.41333	1.10244	0.707719
10	chr10:101344615:G:A	101344615	A	G	0.00339415	3.64927	2.08997	0.0807953
10	chr10:101344684:AAAAG:A	101344684	A	AAAAG	0.0897327	0.202213	0.420833	0.630868
10	chr10:101345344:G:A	101345344	A	G	0.000212134	-23.5378	8.33206	0.00472849
10	chr10:101345367:C:G	101345367	G	C	0.0939754	0.149811	0.413173	0.716914
10	chr10:101345553:C:T	101345553	T	C	0.000424268	-2.66336	5.94805	0.654319
10	chr10:101345752:GC:G	101345752	G	GC	0.000636402	4.65422	4.8092	0.333156
10	chr10:101345970:T:G	101345970	G	T	0.0897327	0.202213	0.420833	0.630868
10	chr10:101346504:T:C	101346504	C	T	0.0899448	0.198106	0.420486	0.637544
10	chr10:101346741:A:G	101346741	G	A	0.0897327	0.202213	0.420833	0.630868
10	chr10:101346746:T:C	101346746	C	T	0.00296988	1.47164	2.2329	0.50985
10	chr10:101347364:A:G	101347364	A	G	0.339202	-0.0679313	0.253707	0.788888
10	chr10:101347968:G:T	101347968	T	G	0.0657616	0.16838	0.491274	0.731793
10	chr10:101347976:C:T	101347976	T	C	0.000212134	2.29597	8.31431	0.782435
10	chr10:101347995:T:C	101347995	C	T	0	NA	Inf	NA
10	chr10:101348371:C:T	101348371	T	C	0.0897327	0.202213	0.420833	0.630868
10	chr10:101348423:T:C	101348423	C	T	0.000424268	4.77776	5.89687	0.417814
10	chr10:101348576:C:G	101348576	G	C	0.0924905	0.184628	0.416495	0.657555
10	chr10:101348996:T:C	101348996	C	T	0.000424268	2.50847	5.88137	0.669736
10	chr10:101349309:C:T	101349309	T	C	0.0893084	0.319758	0.422574	0.449235
10	chr10:101349404:C:T	101349404	T	C	0.000848536	-3.34381	4.17104	0.422742
10	chr10:101349781:AATACTGTT:A	101349781	A	AATACTGTT	0.0012728	-3.56188	3.40337	0.295296
10	chr10:101350057:G:T	101350057	T	G	0.00381841	3.45665	1.96988	0.0793008
10	chr10:101350149:C:T	101350149	T	C	0.000212134	1.8703	8.3416	0.822591
10	chr10:101350281:C:A	101350281	A	C	0.121341	-0.040669	0.369271	0.912304
10	chr10:101351300:T:C	101351300	C	T	0.342809	0.09848	0.252596	0.696631
10	chr10:101351429:G:A	101351429	A	G	0.000212134	13.4832	8.33306	0.105656
10	chr10:101351722:C:T	101351722	T	C	0.000424268	0.694454	5.89242	0.906182
10	chr10:101351849:A:G	101351849	G	A	0	NA	Inf	NA
10	chr10:101351937:A:C	101351937	C	A	0.000212134	13.5945	8.32457	0.102457
10	chr10:101352129:A:AT	101352129	AT	A	0.114765	0.144199	0.379077	0.703652
10	chr10:101352132:T:TA	101352132	TA	T	0.00169707	-1.60253	2.9474	0.586642
10	chr10:101352408:C:T	101352408	T	C	0.121341	-0.040669	0.369271	0.912304
10	chr10:101352552:AGAT:A	101352552	A	AGAT	0.121341	-0.040669	0.369271	0.912304
10	chr10:101352613:G:A	101352613	A	G	0.00572762	1.36638	1.55996	0.38108
10	chr10:101352826:C:T	101352826	T	C	0.00296988	1.47164	2.2329	0.50985
10	chr10:101352877:C:T	101352877	T	C	0.0729741	0.479156	0.473747	0.311816
10	chr10:101352879:A:T	101352879	T	A	0.121341	-0.040669	0.369271	0.912304
10	chr10:101352932:C:T	101352932	T	C	0.000212134	13.4832	8.33306	0.105656
10	chr10:101352953:G:A	101352953	A	G	0.121341	-0.040669	0.369271	0.912304
10	chr10:101353028:TTTG:T	101353028	T	TTTG	0.000212134	9.12019	8.32666	0.273385
10	chr10:101353111:T:G	101353111	G	T	0.121765	-0.0434954	0.368895	0.906141
10	chr10:101353278:T:C	101353278	C	T	0.121341	-0.040669	0.369271	0.912304
10	chr10:101353490:G:A	101353490	A	G	0.000212134	9.12019	8.32666	0.273385
10	chr10:101353528:G:A	101353528	A	G	0.00890963	0.057181	1.30223	0.964976
10	chr10:101353583:T:C	101353583	C	T	0.000424268	-6.97761	5.89163	0.236284
10	chr10:101354020:G:C	101354020	C	G	0.00381841	-1.45518	1.97189	0.460537
10	chr10:101354515:A:G	101354515	G	A	0.000424268	-0.172589	5.89103	0.976628
10	chr10:101354762:T:C	101354762	C	T	0.000212134	-5.42788	8.33086	0.514699
10	chr10:101354783:GA:G	101354783	G	GA	0.000212134	-9.54614	8.30667	0.250468
10	chr10:101355208:A:G	101355208	G	A	0.000212134	1.73064	8.33275	0.83547
10	chr10:101355588:A:G	101355588	G	A	0.00572762	0.524559	1.61628	0.745524
10	chr10:101355616:C:G	101355616	G	C	0.00360628	-1.9863	2.02943	0.327705
10	chr10:101356062:A:G	101356062	G	A	0	NA	Inf	NA
10	chr10:101356103:A:G	101356103	G	A	0.000212134	-1.38934	8.31727	0.867337
10	chr10:101356105:C:T	101356105	T	C	0.00318201	-0.615852	2.15675	0.775226
10	chr10:101356241:C:T	101356241	T	C	0.000636402	-5.31859	4.81145	0.268985
10	chr10:101356322:C:T	101356322	T	C	0.389266	-0.102539	0.241803	0.671523
10	chr10:101356571:T:C	101356571	C	T	0.138311	-0.196814	0.348466	0.57221
10	chr10:101356635:T:A	101356635	A	T	0.000212134	13.3495	8.33174	0.1091
10	chr10:101356859:C:T	101356859	T	C	0.00169707	1.05367	2.9497	0.720933
10	chr10:101356893:G:A	101356893	A	G	0.0277896	-0.552891	0.75134	0.461808
10	chr10:101357008:A:G	101357008	G	A	0.000212134	7.46142	8.31054	0.369279
10	chr10:101357896:G:A	101357896	A	G	0.105431	0.0614426	0.391589	0.875319
10	chr10:101358355:T:G	101358355	G	T	0.138311	-0.196814	0.348466	0.57221
10	chr10:101358404:C:T	101358404	T	C	0	NA	Inf	NA
10	chr10:101358466:T:C	101358466	C	T	0	NA	Inf	NA
10	chr10:101358534:C:G	101358534	G	C	0.000212134	-3.98159	8.3289	0.632618
10	chr10:101358605:T:C	101358605	C	T	0.000212134	0.317345	8.29865	0.969496
10	chr10:101358890:G:A	101358890	A	G	0.393721	0.275406	0.246658	0.264186
10	chr10:101358891:C:A	101358891	A	C	0.393721	0.275406	0.246658	0.264186
10	chr10:101358903:A:G	101358903	G	A	0.138524	-0.190097	0.348346	0.585262
10	chr10:101359061:C:T	101359061	T	C	0.00572762	2.0414	1.6205	0.207763
10	chr10:101359143:A:C	101359143	C	A	0.138524	-0.190097	0.348346	0.585262
10	chr10:101359364:G:C	101359364	C	G	0.138311	-0.196814	0.348466	0.57221
10	chr10:101359421:C:T	101359421	T	C	0.138099	-0.196962	0.348602	0.572069
10	chr10:101359453:A:C	101359453	C	A	0.000636402	-7.5847	4.81495	0.115202
10	chr10:101359529:A:G	101359529	G	A	0.138099	-0.196962	0.348602	0.572069
10	chr10:101360046:A:C	101360046	C	A	0.000212134	1.73064	8.33275	0.83547
10	chr10:101360058:T:A	101360058	A	T	0.0220619	0.079128	0.838598	0.924825
10	chr10:101360244:A:G	101360244	G	A	0.138099	-0.196962	0.348602	0.572069
10	chr10:101360478:A:G	101360478	G	A	0.000212134	-10.9094	8.33115	0.190373
10	chr10:101361327:C:T	101361327	T	C	0.000212134	13.0501	8.34851	0.118014
10	chr10:101361573:G:C	101361573	C	G	0.138099	-0.196962	0.348602	0.572069
10	chr10:101361685:A:G	101361685	G	A	0.000212134	4.96167	8.33607	0.551706
10	chr10:101361832:C:T	101361832	T	C	0.0101824	-0.79877	1.19018	0.502135
10	chr10:101362097:A:G	101362097	G	A	0.000212134	-10.3269	8.33324	0.215257
10	chr10:101362192:T:C	101362192	C	T	0.138099	-0.196962	0.348602	0.572069
10	chr10:101362465:G:A	101362465	A	G	0.0670344	0.181178	0.485901	0.709245
10	chr10:101362641:C:T	101362641	T	C	0.137887	-0.194065	0.349356	0.578557
10	chr10:101362690:C:G	101362690	G	C	0	NA	Inf	NA
10	chr10:101363467:T:G	101363467	G	T	0.105431	0.0631776	0.392506	0.872125
10	chr10:101363468:C:T	101363468	T	C	0.109037	-0.0853753	0.387504	0.825621
10	chr10:101363492:T:C	101363492	C	T	0.000636402	3.21747	4.90608	0.511945
10	chr10:101363520:G:A	101363520	A	G	0.000212134	4.26397	8.33755	0.609058
10	chr10:101363769:G:A	101363769	A	G	0.0280017	-0.637574	0.74877	0.394494
10	chr10:101364132:CTTA:C	101364132	C	CTTA	0.138099	-0.193917	0.349219	0.578699
10	chr10:101364503:C:CT	101364503	CT	C	0.137887	-0.178325	0.34937	0.609757
10	chr10:101364700:A:C	101364700	C	A	0.389266	-0.0561395	0.241789	0.816395
10	chr10:101364729:G:C	101364729	C	G	0.399661	-0.0475158	0.24068	0.843497
10	chr10:101364848:G:A	101364848	A	G	0.138099	-0.193917	0.349219	0.578699
10	chr10:101365148:A:C	101365148	C	A	0.394145	-0.0750574	0.241312	0.755771
10	chr10:101365403:C:G	101365403	G	C	0.00169707	-4.0603	2.95235	0.169045
10	chr10:101365484:A:AT	101365484	AT	A	0.000424268	0.694454	5.89242	0.906182
10	chr10:101365785:A:G	101365785	G	A	0.395206	0.265049	0.246668	0.282592
10	chr10:101367161:C:T	101367161	T	C	0.0277896	-0.552891	0.75134	0.461808
10	chr10:101367260:A:G	101367260	G	A	0.138099	-0.193917	0.349219	0.578699
10	chr10:101368088:G:A	101368088	A	G	0.0086975	0.0199696	1.31772	0.987909
[truncated: 34,469 more rows]
