# Supplementary material for: Sequencing-based fine-mapping and in silico functional characterization of the 10q24.32 arsenic metabolism efficiency locus across multiple arsenic-exposed populations
Source: PLoS Genet. 2023 Jan 20;19(1):e1010588. doi: 10.1371/journal.pgen.1010588 (PMC9891528; doi:10.1371/journal.pgen.1010588)
Supplement: S1 Data — a. HEALS Isolated Primary Association. b. HEALS Isolated Secondary Association. c. HEALS Tertiary Association. d. NHSCS Isolated Primary Association. e. SHS Isolated Primary Association. f. SHS Secondary Association. (ZIP) [file pgen.1010588.s026.zip › Data_Summary_Statistics_by_Population/HEALS_TertiaryAssociation.txt]

Chr	SNP	bp	A1	A2	Freq	b	se	p
10	chr10:100000519:T:C	100000519	C	T	0.000636402	1.53442	4.81085	0.749765
10	chr10:100000596:A:G	100000596	G	A	0.00106067	2.49749	3.72877	0.502991
10	chr10:100001843:G:C	100001843	C	G	0.00424268	1.25841	1.78436	0.480657
10	chr10:100002130:A:C	100002130	C	A	0.00233347	-1.07936	2.51252	0.667491
10	chr10:100003885:C:A	100003885	A	C	0.000424268	0.616688	5.87708	0.916431
10	chr10:100005412:T:C	100005412	C	T	0.000212134	-3.12692	8.31087	0.706734
10	chr10:100005933:A:C	100005933	C	A	0.000212134	-3.10394	8.31411	0.7089
10	chr10:100005940:A:G	100005940	G	A	0.000424268	7.77983	5.85983	0.184292
10	chr10:100007438:C:T	100007438	T	C	0.000212134	7.79262	8.31949	0.348928
10	chr10:100008293:C:T	100008293	T	C	0.00212134	2.45075	2.64886	0.354857
10	chr10:100008465:T:C	100008465	C	T	0.0012728	0.161148	3.43371	0.962568
10	chr10:100008469:G:C	100008469	C	G	0.000424268	0.759862	5.87822	0.897146
10	chr10:100008513:C:T	100008513	T	C	0	NA	Inf	NA
10	chr10:100009196:GCCC:G	100009196	G	GCCC	0.0012728	0.161148	3.43371	0.962568
10	chr10:100009200:C:T	100009200	T	C	0.0012728	0.161148	3.43371	0.962568
10	chr10:100009201:G:T	100009201	T	G	0.0012728	0.161148	3.43371	0.962568
10	chr10:100009202:G:A	100009202	A	G	0.0012728	0.161148	3.43371	0.962568
10	chr10:100009768:G:A	100009768	A	G	0.000636402	4.43308	4.79982	0.355698
10	chr10:100009915:C:A	100009915	A	C	0.00106067	1.23473	3.71955	0.739922
10	chr10:100010325:G:C	100010325	C	G	0.00318201	-0.54219	2.15187	0.80107
10	chr10:100010838:T:C	100010838	C	T	0.000212134	-5.77346	8.32369	0.487922
10	chr10:100011240:C:T	100011240	T	C	0	NA	Inf	NA
10	chr10:100012463:G:C	100012463	C	G	0.000212134	3.9569	8.3238	0.634522
10	chr10:100012742:T:C	100012742	C	T	0.000212134	3.94808	8.34327	0.636066
10	chr10:100012867:G:A	100012867	A	G	0.000212134	-1.13318	8.32057	0.891671
10	chr10:100013038:G:A	100013038	A	G	0.00148494	1.76046	3.14482	0.575618
10	chr10:100015727:C:G	100015727	G	C	0.000212134	11.9626	8.32223	0.150595
10	chr10:100015964:G:A	100015964	A	G	0.000424268	-14.7828	5.87943	0.0119262
10	chr10:100016000:G:A	100016000	A	G	0.000212134	-5.50913	8.3124	0.507484
10	chr10:100016540:C:T	100016540	T	C	0.000212134	-17.5487	8.28154	0.0340896
10	chr10:100018299:GA:G	100018299	G	GA	0.00190921	0.665043	2.7893	0.81155
10	chr10:100019185:T:G	100019185	G	T	0.000636402	-7.13193	4.8048	0.13772
10	chr10:100020482:G:A	100020482	A	G	0.00190921	0.665043	2.7893	0.81155
10	chr10:100021753:G:A	100021753	A	G	0.00233347	-1.07936	2.51252	0.667491
10	chr10:100022203:A:G	100022203	G	A	0.00169707	-0.035628	2.96104	0.9904
10	chr10:100022217:G:A	100022217	A	G	0.00254561	1.98185	2.40594	0.410092
10	chr10:100022412:T:A	100022412	A	T	0.000212134	-6.69264	8.32169	0.421258
10	chr10:100022935:G:A	100022935	A	G	0.000424268	-3.44583	5.8916	0.558634
10	chr10:100023502:A:T	100023502	T	A	0.000424268	0.616688	5.87708	0.916431
10	chr10:100024793:CA:C	100024793	C	CA	0.000212134	4.51266	8.3203	0.587565
10	chr10:100025147:G:A	100025147	A	G	0.000636402	-2.79483	4.80054	0.560439
10	chr10:100025235:T:C	100025235	C	T	0.00169707	-0.035628	2.96104	0.9904
10	chr10:100025594:G:A	100025594	A	G	0.000212134	11.5429	8.31208	0.164927
10	chr10:100026257:G:C	100026257	C	G	0.000424268	4.33138	5.87329	0.460836
10	chr10:100027039:C:T	100027039	T	C	0.00148494	1.76046	3.14482	0.575618
10	chr10:100028356:A:T	100028356	T	A	0.000424268	1.27551	5.88332	0.828364
10	chr10:100029627:G:A	100029627	A	G	0.000212134	-5.50913	8.3124	0.507484
10	chr10:100030348:G:A	100030348	A	G	0.000212134	14.2172	8.34676	0.0885083
10	chr10:100031149:C:T	100031149	T	C	0.00148494	-3.54713	3.14941	0.260044
10	chr10:100031549:C:T	100031549	T	C	0.000636402	-5.63119	4.80174	0.2409
10	chr10:100031782:CA:C	100031782	C	CA	0.00106067	-3.91282	3.7206	0.292954
10	chr10:100032973:C:T	100032973	T	C	0.000636402	3.55495	4.89212	0.467429
10	chr10:100034497:A:AG	100034497	AG	A	0.000424268	-2.52629	5.86991	0.66692
10	chr10:100035323:C:A	100035323	A	C	0.000424268	6.86242	5.87684	0.242926
10	chr10:100036447:A:AG	100036447	AG	A	0.0012728	0.161148	3.43371	0.962568
10	chr10:100036537:G:T	100036537	T	G	0.000424268	0.759862	5.87822	0.897146
10	chr10:100036732:C:T	100036732	T	C	0.000424268	-1.89495	5.8731	0.746961
10	chr10:100037055:C:T	100037055	T	C	0.000212134	-3.12692	8.31087	0.706734
10	chr10:100037129:C:T	100037129	T	C	0.000212134	7.88102	8.31205	0.343056
10	chr10:100038395:G:A	100038395	A	G	0.00148494	-3.54713	3.14941	0.260044
10	chr10:100040043:C:T	100040043	T	C	0.000636402	-1.77006	4.80761	0.71274
10	chr10:100041825:G:A	100041825	A	G	0	NA	Inf	NA
10	chr10:100041877:C:A	100041877	A	C	0.00190921	0.665043	2.7893	0.81155
10	chr10:100042048:G:A	100042048	A	G	0.000848536	-0.707058	4.2882	0.869035
10	chr10:100042589:C:G	100042589	G	C	0	NA	Inf	NA
10	chr10:100042953:G:T	100042953	T	G	0.000848536	-3.77047	4.15958	0.364695
10	chr10:100044162:G:GT	100044162	GT	G	0.00106067	2.48314	3.72906	0.505482
10	chr10:100045975:C:T	100045975	T	C	0	NA	Inf	NA
10	chr10:100046511:G:A	100046511	A	G	0.000212134	0.642686	8.2848	0.938167
10	chr10:100047218:T:G	100047218	G	T	0.000848536	-0.707058	4.2882	0.869035
10	chr10:100048159:T:C	100048159	C	T	0.000424268	6.86242	5.87684	0.242926
10	chr10:100048270:A:C	100048270	C	A	0.000212134	0.879843	8.32551	0.915836
10	chr10:100049343:A:AC	100049343	AC	A	0.000636402	1.53442	4.81085	0.749765
10	chr10:100049654:G:A	100049654	A	G	0.000212134	-0.831231	8.33351	0.920546
10	chr10:100051297:C:T	100051297	T	C	0.000424268	3.19397	5.89498	0.587948
10	chr10:100051918:T:C	100051918	C	T	0.00593975	1.24842	1.52942	0.414346
10	chr10:100052219:C:T	100052219	T	C	0.00169707	-2.42015	2.94345	0.410954
10	chr10:100053224:C:A	100053224	A	C	0.00106067	-7.26728	3.76616	0.0536537
10	chr10:100054430:T:G	100054430	G	T	0.00106067	-3.96735	3.72109	0.286343
10	chr10:100054610:A:C	100054610	C	A	0.000636402	-1.77006	4.80761	0.71274
10	chr10:100055010:G:A	100055010	A	G	0.000424268	4.33138	5.87329	0.460836
10	chr10:100055354:C:T	100055354	T	C	0.000636402	-2.79483	4.80054	0.560439
10	chr10:100055356:C:A	100055356	A	C	0.000212134	-6.69189	8.31593	0.420989
10	chr10:100055420:G:C	100055420	C	G	0.000848536	-3.4163	4.16357	0.411919
10	chr10:100055567:C:A	100055567	A	C	0.000636402	4.43308	4.79982	0.355698
10	chr10:100055655:G:T	100055655	T	G	0.000636402	4.43308	4.79982	0.355698
10	chr10:100057179:T:C	100057179	C	T	0.000848536	5.26089	4.15834	0.20582
10	chr10:100057342:C:CA	100057342	CA	C	0	NA	Inf	NA
10	chr10:100057344:T:G	100057344	G	T	0	NA	Inf	NA
10	chr10:100057349:C:A	100057349	A	C	0	NA	Inf	NA
10	chr10:100058074:A:C	100058074	C	A	0.000424268	-3.25317	5.87455	0.579733
10	chr10:100058425:T:C	100058425	C	T	0.00148494	-3.54713	3.14941	0.260044
10	chr10:100058866:G:A	100058866	A	G	0.000424268	-3.25317	5.87455	0.579733
10	chr10:100059059:C:T	100059059	T	C	0.000212134	5.27092	8.32473	0.526626
10	chr10:100059356:G:A	100059356	A	G	0.000212134	5.89494	8.32433	0.478848
10	chr10:100061119:T:A	100061119	A	T	0.00190921	0.665043	2.7893	0.81155
10	chr10:100061350:C:T	100061350	T	C	0.00148494	-3.54713	3.14941	0.260044
10	chr10:100065025:C:T	100065025	T	C	0.000212134	6.80753	8.3026	0.412258
10	chr10:100065588:C:G	100065588	G	C	0.000212134	6.80753	8.3026	0.412258
10	chr10:100065854:A:G	100065854	G	A	0.000636402	-1.77006	4.80761	0.71274
10	chr10:100066445:C:T	100066445	T	C	0.000848536	5.14372	4.22351	0.22327
10	chr10:100067104:G:A	100067104	A	G	0.000636402	-1.19538	4.80435	0.803506
10	chr10:100067567:C:T	100067567	T	C	0.000636402	-6.92698	4.80229	0.14918
10	chr10:100068016:G:A	100068016	A	G	0.000212134	1.92847	8.35089	0.817369
10	chr10:100068650:G:T	100068650	T	G	0.000424268	-3.44583	5.8916	0.558634
10	chr10:100068814:C:T	100068814	T	C	0.000636402	0.575283	4.80849	0.904769
10	chr10:100069181:C:T	100069181	T	C	0.000212134	-4.71147	8.31398	0.570923
10	chr10:100069224:C:T	100069224	T	C	0.000212134	7.16373	8.32116	0.389291
10	chr10:100070152:TC:T	100070152	T	TC	0.00233347	1.89632	2.51262	0.450418
10	chr10:100073743:G:A	100073743	A	G	0.000212134	-7.80935	8.31375	0.347561
10	chr10:100073880:G:A	100073880	A	G	0.000212134	6.30585	8.31649	0.44831
10	chr10:100074040:C:G	100074040	G	C	0.00169707	2.38144	2.94378	0.41853
10	chr10:100075184:G:A	100075184	A	G	0.000848536	5.14372	4.22351	0.22327
10	chr10:100079202:T:C	100079202	C	T	0	NA	Inf	NA
10	chr10:100079788:C:T	100079788	T	C	0.000212134	-5.22229	8.29691	0.52907
10	chr10:100079867:T:C	100079867	C	T	0.000212134	-4.03545	8.34521	0.628695
10	chr10:100081512:C:A	100081512	A	C	0.00106067	6.89068	3.76697	0.0673643
10	chr10:100082374:T:A	100082374	A	T	0.000848536	4.33245	4.14951	0.296445
10	chr10:100085080:G:A	100085080	A	G	0.000424268	3.52039	5.87866	0.549278
10	chr10:100086207:T:C	100086207	C	T	0.000212134	7.79262	8.31949	0.348928
10	chr10:100094683:C:A	100094683	A	C	0.000848536	2.11321	3.3987	0.534094
10	chr10:100095940:C:A	100095940	A	C	0.000424268	2.91944	5.8705	0.618972
10	chr10:100096652:A:G	100096652	G	A	0.000212134	7.88102	8.31205	0.343056
10	chr10:100097105:A:G	100097105	G	A	0.000212134	4.51266	8.3203	0.587565
10	chr10:100097735:C:T	100097735	T	C	0.00275774	0.214884	2.31389	0.926009
10	chr10:100098037:T:TC	100098037	TC	T	0.00106067	1.23473	3.71955	0.739922
10	chr10:100098075:C:A	100098075	A	C	0.000848536	3.81982	4.16315	0.358864
10	chr10:100098127:C:T	100098127	T	C	0	NA	Inf	NA
10	chr10:100098653:A:T	100098653	T	A	0.000212134	-1.65618	8.34831	0.842744
10	chr10:100098688:G:A	100098688	A	G	0.000212134	-7.80935	8.31375	0.347561
10	chr10:100098733:A:G	100098733	G	A	0.00530335	1.01343	1.67513	0.545188
10	chr10:100102760:A:G	100102760	G	A	0.000636402	1.53442	4.81085	0.749765
10	chr10:100103176:A:G	100103176	G	A	0.000212134	0.274809	8.32362	0.973662
10	chr10:100103245:G:A	100103245	A	G	0	NA	Inf	NA
10	chr10:100103550:T:C	100103550	C	T	0.00148494	-2.04523	3.15268	0.516516
10	chr10:100103622:C:T	100103622	T	C	0.000212134	0.718405	8.31695	0.931166
10	chr10:100104046:C:A	100104046	A	C	0	NA	Inf	NA
10	chr10:100104395:C:T	100104395	T	C	0.000212134	3.16221	8.3027	0.703303
10	chr10:100104768:G:T	100104768	T	G	0.000636402	4.43308	4.79982	0.355698
10	chr10:100107246:C:T	100107246	T	C	0.00169707	-4.71235	2.97279	0.112929
10	chr10:100107867:C:G	100107867	G	C	0.000212134	3.9569	8.3238	0.634522
10	chr10:100108644:G:A	100108644	A	G	0.00169707	-2.42015	2.94345	0.410954
10	chr10:100109982:C:T	100109982	T	C	0.000424268	3.52039	5.87866	0.549278
10	chr10:100110290:T:C	100110290	C	T	0.000636402	4.43308	4.79982	0.355698
10	chr10:100110492:T:C	100110492	C	T	0.000848536	5.26089	4.15834	0.20582
10	chr10:100110776:T:G	100110776	G	T	0.000424268	2.91944	5.8705	0.618972
10	chr10:100111913:C:T	100111913	T	C	0.000212134	-4.03545	8.34521	0.628695
10	chr10:100112022:A:G	100112022	G	A	0.000212134	-7.80935	8.31375	0.347561
10	chr10:100114311:G:T	100114311	T	G	0.000424268	-2.21347	5.93353	0.709116
10	chr10:100114687:A:G	100114687	G	A	0.000212134	-5.22229	8.29691	0.52907
10	chr10:100116272:A:G	100116272	G	A	0.000212134	0.0429496	8.311	0.995877
10	chr10:100116282:G:T	100116282	T	G	0.00233347	1.89632	2.51262	0.450418
10	chr10:100117337:G:A	100117337	A	G	0.00190921	0.665043	2.7893	0.81155
10	chr10:100117743:C:T	100117743	T	C	0.000212134	-5.22229	8.29691	0.52907
10	chr10:100118763:C:T	100118763	T	C	0.000212134	-3.10394	8.31411	0.7089
10	chr10:100120891:T:C	100120891	C	T	0	NA	Inf	NA
10	chr10:100122465:T:C	100122465	C	T	0.000424268	-3.44583	5.8916	0.558634
10	chr10:100123239:C:A	100123239	A	C	0.000424268	4.44712	5.88219	0.44963
10	chr10:100123729:C:T	100123729	T	C	0.000424268	-14.7828	5.87943	0.0119262
10	chr10:100124561:G:A	100124561	A	G	0	NA	Inf	NA
10	chr10:100124862:G:A	100124862	A	G	0.00106067	1.23473	3.71955	0.739922
10	chr10:100126177:T:A	100126177	A	T	0	NA	Inf	NA
10	chr10:100127513:AAG:A	100127513	A	AAG	0.000636402	-2.80717	4.80044	0.558701
10	chr10:100128544:C:T	100128544	T	C	0.000424268	1.27551	5.88332	0.828364
10	chr10:100128671:G:A	100128671	A	G	0.00233347	-0.903194	2.52385	0.720445
10	chr10:100129013:C:T	100129013	T	C	0.000424268	0.759862	5.87822	0.897146
10	chr10:100129562:G:A	100129562	A	G	0.000212134	10.9221	8.31742	0.189127
10	chr10:100129629:A:C	100129629	C	A	0.00169707	-4.71235	2.97279	0.112929
10	chr10:100129813:C:T	100129813	T	C	0.000212134	6.19663	8.31542	0.456153
10	chr10:100131194:G:A	100131194	A	G	0.00148494	-3.54713	3.14941	0.260044
10	chr10:100131243:G:A	100131243	A	G	0.0012728	-0.206285	3.4003	0.951625
10	chr10:100131707:C:G	100131707	G	C	0.00148494	-3.54713	3.14941	0.260044
10	chr10:100131839:T:G	100131839	G	T	0.000212134	11.9626	8.32223	0.150595
10	chr10:100132516:C:T	100132516	T	C	0.00148494	-3.54713	3.14941	0.260044
10	chr10:100132931:G:A	100132931	A	G	0.000212134	-1.65618	8.34831	0.842744
10	chr10:100133423:G:A	100133423	A	G	0.000212134	-11.0659	8.33535	0.184316
10	chr10:100134293:C:T	100134293	T	C	0	NA	Inf	NA
10	chr10:100134337:C:T	100134337	T	C	0.00106067	2.48314	3.72906	0.505482
10	chr10:100134559:G:A	100134559	A	G	0	NA	Inf	NA
10	chr10:100135177:T:C	100135177	C	T	0.000636402	-7.4687	4.79982	0.119699
10	chr10:100135280:G:C	100135280	C	G	0.000424268	4.33138	5.87329	0.460836
10	chr10:100135695:A:G	100135695	G	A	0	NA	Inf	NA
10	chr10:100136547:A:T	100136547	T	A	0.000212134	-23.2995	8.31515	0.00507784
10	chr10:100137881:G:A	100137881	A	G	0.000848536	-0.707058	4.2882	0.869035
10	chr10:100139438:G:T	100139438	T	G	0.00148494	-3.54713	3.14941	0.260044
10	chr10:100139881:A:G	100139881	G	A	0.000212134	0.879843	8.32551	0.915836
10	chr10:100141733:C:T	100141733	T	C	0.000212134	3.94808	8.34327	0.636066
10	chr10:100142212:G:A	100142212	A	G	0	NA	Inf	NA
10	chr10:100145106:T:C	100145106	C	T	0.000424268	-7.95896	5.87143	0.175246
10	chr10:100145163:G:T	100145163	T	G	0.000212134	-5.22229	8.29691	0.52907
10	chr10:100146203:G:A	100146203	A	G	0.000212134	6.80753	8.3026	0.412258
10	chr10:100147655:T:C	100147655	C	T	0.00106067	-7.26728	3.76616	0.0536537
10	chr10:100147678:T:A	100147678	A	T	0.000212134	4.3747	8.29311	0.597839
10	chr10:100147866:C:A	100147866	A	C	0.000212134	-1.22072	8.27806	0.882765
10	chr10:100148294:TA:T	100148294	T	TA	0.00106067	2.48314	3.72906	0.505482
10	chr10:100148724:C:G	100148724	G	C	0.000212134	-4.03545	8.34521	0.628695
10	chr10:100148968:T:TA	100148968	TA	T	0.000212134	-6.75657	8.31845	0.416654
10	chr10:100149003:G:A	100149003	A	G	0.000212134	0.0429496	8.311	0.995877
10	chr10:100149215:G:A	100149215	A	G	0.000424268	-14.7828	5.87943	0.0119262
10	chr10:100151771:G:A	100151771	A	G	0	NA	Inf	NA
10	chr10:100151916:T:C	100151916	C	T	0	NA	Inf	NA
10	chr10:100152728:T:A	100152728	A	T	0.000212134	5.85449	8.32019	0.481652
10	chr10:100153680:T:C	100153680	C	T	0.000636402	1.53442	4.81085	0.749765
10	chr10:100155292:GC:G	100155292	G	GC	0.00233347	2.94852	2.51057	0.240217
10	chr10:100155298:C:A	100155298	A	C	0	NA	Inf	NA
10	chr10:100155513:T:A	100155513	A	T	0	NA	Inf	NA
10	chr10:100155655:C:T	100155655	T	C	0.000212134	-5.22229	8.29691	0.52907
10	chr10:100155989:A:T	100155989	T	A	0.000212134	-1.09586	8.311	0.895098
10	chr10:100157667:T:C	100157667	C	T	0.000636402	1.53442	4.81085	0.749765
10	chr10:100157866:G:A	100157866	A	G	0.000212134	0.642686	8.2848	0.938167
10	chr10:100158806:G:A	100158806	A	G	0.000212134	-5.22229	8.29691	0.52907
10	chr10:100159379:A:G	100159379	G	A	0.000848536	-0.966186	4.15787	0.816246
10	chr10:100159909:T:C	100159909	C	T	0.00106067	-1.41236	3.72232	0.704368
10	chr10:100160194:A:T	100160194	T	A	0.00169707	1.63165	2.94294	0.579287
10	chr10:100161501:C:T	100161501	T	C	0.00275774	-0.360879	2.3212	0.87645
10	chr10:100161548:A:C	100161548	C	A	0	NA	Inf	NA
10	chr10:100161798:G:GAT	100161798	GAT	G	0.000212134	9.02143	8.32425	0.278474
10	chr10:100162076:A:G	100162076	G	A	0	NA	Inf	NA
10	chr10:100163466:T:C	100163466	C	T	0.000212134	14.2172	8.34676	0.0885083
10	chr10:100166248:C:T	100166248	T	C	0.000212134	-3.12692	8.31087	0.706734
10	chr10:100167604:T:G	100167604	G	T	0.00254561	-0.939389	2.40494	0.696087
10	chr10:100168408:TGGA:T	100168408	T	TGGA	0.000212134	7.1441	8.27996	0.388238
10	chr10:100168412:A:T	100168412	T	A	0.000212134	7.1441	8.27996	0.388238
10	chr10:100169153:G:C	100169153	C	G	0.000212134	4.80098	8.31453	0.563656
10	chr10:100169194:G:C	100169194	C	G	0.000212134	3.94808	8.34327	0.636066
10	chr10:100170353:T:C	100170353	C	T	0	NA	Inf	NA
10	chr10:100172634:C:T	100172634	T	C	0.000636402	-2.43034	4.80461	0.612973
10	chr10:100173893:T:C	100173893	C	T	0.000424268	7.77983	5.85983	0.184292
10	chr10:100173969:A:G	100173969	G	A	0.000636402	-1.93277	4.8002	0.68721
10	chr10:100174571:T:G	100174571	G	T	0.000212134	-7.80935	8.31375	0.347561
10	chr10:100174707:A:G	100174707	G	A	0.000636402	-7.4687	4.79982	0.119699
10	chr10:100174974:T:C	100174974	C	T	0.00318201	-0.54219	2.15187	0.80107
10	chr10:100176493:G:A	100176493	A	G	0.00106067	-3.96735	3.72109	0.286343
10	chr10:100176849:G:A	100176849	A	G	0.00106067	-3.96735	3.72109	0.286343
10	chr10:100177225:T:G	100177225	G	T	0.000424268	7.77983	5.85983	0.184292
10	chr10:100177316:A:G	100177316	G	A	0.00106067	-3.91282	3.7206	0.292954
10	chr10:100177483:C:T	100177483	T	C	0.000848536	-4.52614	4.16124	0.276732
10	chr10:100178360:T:C	100178360	C	T	0.000212134	-5.77346	8.32369	0.487922
10	chr10:100178807:G:A	100178807	A	G	0.000212134	9.02143	8.32425	0.278474
10	chr10:100178914:G:C	100178914	C	G	0.00190921	0.665043	2.7893	0.81155
10	chr10:100179180:G:A	100179180	A	G	0.000212134	9.02143	8.32425	0.278474
10	chr10:100179361:C:T	100179361	T	C	0.000212134	-2.07307	8.31406	0.803094
10	chr10:100180009:G:A	100180009	A	G	0	NA	Inf	NA
10	chr10:100180808:T:C	100180808	C	T	0.000424268	3.52039	5.87866	0.549278
10	chr10:100180980:T:C	100180980	C	T	0.000848536	3.81982	4.16315	0.358864
10	chr10:100181513:CTTT:C	100181513	C	CTTT	0	NA	Inf	NA
10	chr10:100183423:C:T	100183423	T	C	0.000212134	4.11419	8.35236	0.622311
10	chr10:100183597:CTTGTG:C	100183597	C	CTTGTG	0.000212134	7.88102	8.31205	0.343056
10	chr10:100184379:G:A	100184379	A	G	0.000212134	6.74175	8.31368	0.41741
10	chr10:100185388:C:T	100185388	T	C	0.000848536	1.1656	4.16973	0.779831
10	chr10:100185915:C:A	100185915	A	C	0.000212134	5.85449	8.32019	0.481652
10	chr10:100186103:G:A	100186103	A	G	0.00296988	0.365167	2.22938	0.86989
10	chr10:100186641:T:C	100186641	C	T	0.000848536	-4.48999	4.17044	0.281649
10	chr10:100186810:G:C	100186810	C	G	0.000848536	-4.06199	4.16246	0.329133
10	chr10:100187730:C:T	100187730	T	C	0.00169707	2.38144	2.94378	0.41853
10	chr10:100188143:G:A	100188143	A	G	0.000636402	2.9327	4.79822	0.541063
10	chr10:100191104:G:A	100191104	A	G	0.00615189	0.0436676	1.55277	0.977565
10	chr10:100191917:G:A	100191917	A	G	0.0012728	0.161148	3.43371	0.962568
10	chr10:100192503:A:G	100192503	G	A	0.000212134	-1.13318	8.32057	0.891671
10	chr10:100194797:G:A	100194797	A	G	0.000212134	-4.03545	8.34521	0.628695
10	chr10:100195946:AT:A	100195946	A	AT	0.000212134	0.274809	8.32362	0.973662
10	chr10:100196490:C:T	100196490	T	C	0.000636402	-2.43034	4.80461	0.612973
10	chr10:100196600:T:C	100196600	C	T	0.00381841	1.09695	1.97276	0.578179
10	chr10:100198042:G:A	100198042	A	G	0.000212134	7.03031	8.30655	0.397353
10	chr10:100201675:T:A	100201675	A	T	0.000424268	0.616688	5.87708	0.916431
10	chr10:100201816:A:G	100201816	G	A	0.000212134	14.2172	8.34676	0.0885083
10	chr10:100202393:C:A	100202393	A	C	0.00381841	-0.814642	1.96601	0.678608
10	chr10:100202538:G:A	100202538	A	G	0.000424268	-2.21347	5.93353	0.709116
10	chr10:100202930:C:A	100202930	A	C	0.000212134	6.74175	8.31368	0.41741
10	chr10:100203183:T:G	100203183	G	T	0.00233347	2.94852	2.51057	0.240217
10	chr10:100203699:G:A	100203699	A	G	0	NA	Inf	NA
10	chr10:100205286:C:T	100205286	T	C	0.000212134	3.94808	8.34327	0.636066
10	chr10:100205331:A:G	100205331	G	A	0	NA	Inf	NA
10	chr10:100205677:C:A	100205677	A	C	0.00169707	-0.392169	2.94287	0.893987
10	chr10:100206139:A:G	100206139	G	A	0.000212134	3.16221	8.3027	0.703303
10	chr10:100208326:C:T	100208326	T	C	0.000212134	3.16221	8.3027	0.703303
10	chr10:100208373:C:T	100208373	T	C	0	NA	Inf	NA
10	chr10:100211162:C:T	100211162	T	C	0.000636402	3.55495	4.89212	0.467429
10	chr10:100211353:C:T	100211353	T	C	0	NA	Inf	NA
10	chr10:100211780:G:A	100211780	A	G	0.000848536	-2.34243	4.16131	0.573498
10	chr10:100212450:G:C	100212450	C	G	0.000636402	-2.43034	4.80461	0.612973
10	chr10:100213741:C:T	100213741	T	C	0	NA	Inf	NA
10	chr10:100214591:C:T	100214591	T	C	0.00169707	2.38144	2.94378	0.41853
10	chr10:100215189:C:T	100215189	T	C	0.000636402	-2.43034	4.80461	0.612973
10	chr10:100215312:G:A	100215312	A	G	0.000212134	-4.03545	8.34521	0.628695
10	chr10:100216964:C:T	100216964	T	C	0.000424268	6.86242	5.87684	0.242926
10	chr10:100218221:T:C	100218221	C	T	0.00254561	-1.00219	2.41629	0.678315
10	chr10:100219590:G:A	100219590	A	G	0.000636402	4.43308	4.79982	0.355698
10	chr10:100219877:G:A	100219877	A	G	0.000212134	9.9964	8.30522	0.228733
10	chr10:100221429:C:T	100221429	T	C	0.000212134	-3.12692	8.31087	0.706734
10	chr10:100221916:G:A	100221916	A	G	0.00169707	-0.392169	2.94287	0.893987
10	chr10:100223087:C:T	100223087	T	C	0.000212134	3.16221	8.3027	0.703303
10	chr10:100223682:C:T	100223682	T	C	0.000212134	0.718405	8.31695	0.931166
10	chr10:100223786:T:C	100223786	C	T	0.000636402	-7.4687	4.79982	0.119699
10	chr10:100224692:C:T	100224692	T	C	0.00190921	0.665043	2.7893	0.81155
10	chr10:100225750:C:T	100225750	T	C	0.000424268	0.616688	5.87708	0.916431
10	chr10:100226254:G:A	100226254	A	G	0.00169707	1.63165	2.94294	0.579287
10	chr10:100228687:T:C	100228687	C	T	0.000212134	3.16221	8.3027	0.703303
10	chr10:100229743:A:C	100229743	C	A	0.000636402	-7.4687	4.79982	0.119699
10	chr10:100229917:A:G	100229917	G	A	0.00106067	-7.26728	3.76616	0.0536537
10	chr10:100230243:C:T	100230243	T	C	0	NA	Inf	NA
10	chr10:100230944:G:T	100230944	T	G	0	NA	Inf	NA
10	chr10:100232328:G:C	100232328	C	G	0.00551549	0.919724	1.63918	0.574737
10	chr10:100233783:A:G	100233783	G	A	0.00318201	-0.54219	2.15187	0.80107
10	chr10:100235874:T:C	100235874	C	T	0.000212134	7.16373	8.32116	0.389291
10	chr10:100236761:C:T	100236761	T	C	0.000424268	7.77983	5.85983	0.184292
10	chr10:100238072:A:T	100238072	T	A	0.000212134	9.68498	8.32178	0.2445
10	chr10:100238141:C:A	100238141	A	C	0.000212134	0.879843	8.32551	0.915836
10	chr10:100238300:T:G	100238300	G	T	0.00403055	-0.564737	1.91468	0.768031
10	chr10:100239191:G:C	100239191	C	G	0.000212134	6.80753	8.3026	0.412258
10	chr10:100239362:C:T	100239362	T	C	0.00106067	2.48314	3.72906	0.505482
10	chr10:100240307:C:A	100240307	A	C	0.00318201	-0.54219	2.15187	0.80107
10	chr10:100240506:G:A	100240506	A	G	0	NA	Inf	NA
10	chr10:100241125:G:A	100241125	A	G	0.000424268	3.88191	5.89624	0.5103
10	chr10:100241254:C:T	100241254	T	C	0.000636402	-1.19538	4.80435	0.803506
10	chr10:100243352:G:A	100243352	A	G	0.000212134	-8.42065	8.29799	0.31021
10	chr10:100243586:C:T	100243586	T	C	0.000212134	7.03031	8.30655	0.397353
10	chr10:100244386:C:T	100244386	T	C	0.00106067	2.48314	3.72906	0.505482
10	chr10:100244556:C:T	100244556	T	C	0	NA	Inf	NA
10	chr10:100244985:G:A	100244985	A	G	0.000636402	-5.63119	4.80174	0.2409
10	chr10:100245451:TAC:T	100245451	T	TAC	0.000212134	-4.03545	8.34521	0.628695
10	chr10:100247321:GCACTGCCATT:G	100247321	G	GCACTGCCATT	0.000212134	-11.0659	8.33535	0.184316
10	chr10:100247957:A:AC	100247957	AC	A	0	NA	Inf	NA
10	chr10:100249081:C:A	100249081	A	C	0.00169707	0.532199	2.94485	0.856586
10	chr10:100249364:C:T	100249364	T	C	0.00169707	2.38144	2.94378	0.41853
10	chr10:100250816:T:C	100250816	C	T	0.00212134	-1.14824	2.63416	0.662906
10	chr10:100253306:C:CT	100253306	CT	C	0.00169707	1.63165	2.94294	0.579287
10	chr10:100254162:G:A	100254162	A	G	0	NA	Inf	NA
10	chr10:100256685:C:T	100256685	T	C	0.000424268	-1.89495	5.8731	0.746961
10	chr10:100256805:T:C	100256805	C	T	0.000212134	-4.71147	8.31398	0.570923
10	chr10:100257019:A:G	100257019	G	A	0.00233347	-0.903194	2.52385	0.720445
10	chr10:100257274:C:G	100257274	G	C	0.000424268	-3.25317	5.87455	0.579733
10	chr10:100260058:C:T	100260058	T	C	0	NA	Inf	NA
10	chr10:100260378:A:C	100260378	C	A	0.000636402	-1.19538	4.80435	0.803506
10	chr10:100260746:C:A	100260746	A	C	0.00254561	-0.28708	2.40313	0.90491
10	chr10:100262251:G:A	100262251	A	G	0.000212134	5.89494	8.32433	0.478848
10	chr10:100263269:A:G	100263269	G	A	0	NA	Inf	NA
10	chr10:100263431:A:C	100263431	C	A	0.000636402	1.53442	4.81085	0.749765
10	chr10:100263568:G:A	100263568	A	G	0.00148494	-2.04523	3.15268	0.516516
10	chr10:100263950:C:T	100263950	T	C	0.000212134	6.30585	8.31649	0.44831
10	chr10:100264266:C:T	100264266	T	C	0	NA	Inf	NA
10	chr10:100264296:A:G	100264296	G	A	0.00148494	-2.04523	3.15268	0.516516
10	chr10:100264822:C:A	100264822	A	C	0	NA	Inf	NA
10	chr10:100265074:T:C	100265074	C	T	0	NA	Inf	NA
10	chr10:100265264:T:TA	100265264	TA	T	0.000212134	5.89494	8.32433	0.478848
10	chr10:100265868:C:T	100265868	T	C	0.000636402	4.43308	4.79982	0.355698
10	chr10:100266448:G:C	100266448	C	G	0.000212134	3.87821	8.32022	0.64113
10	chr10:100266524:C:CT	100266524	CT	C	0.000636402	0.308117	4.81041	0.948929
10	chr10:100266826:T:C	100266826	C	T	0	NA	Inf	NA
10	chr10:100267762:C:A	100267762	A	C	0.000424268	-1.89495	5.8731	0.746961
10	chr10:100271854:G:A	100271854	A	G	0.0012728	-3.23118	3.39604	0.341374
10	chr10:100272622:T:C	100272622	C	T	0.000212134	-0.831231	8.33351	0.920546
10	chr10:100273035:AC:A	100273035	A	AC	0.000636402	-2.43034	4.80461	0.612973
10	chr10:100273432:C:T	100273432	T	C	0.00233347	2.94852	2.51057	0.240217
10	chr10:100279992:T:G	100279992	G	T	0.000424268	3.52039	5.87866	0.549278
10	chr10:100280581:T:C	100280581	C	T	0.000212134	-6.69189	8.31593	0.420989
10	chr10:100281634:G:GATT	100281634	GATT	G	0	NA	Inf	NA
10	chr10:100284603:G:A	100284603	A	G	0.000212134	-11.0659	8.33535	0.184316
10	chr10:100285074:CAGAAAA:C	100285074	C	CAGAAAA	0.000212134	-6.69189	8.31593	0.420989
10	chr10:100285514:G:C	100285514	C	G	0	NA	Inf	NA
10	chr10:100285593:T:C	100285593	C	T	0.000424268	7.77983	5.85983	0.184292
10	chr10:100286928:C:T	100286928	T	C	0	NA	Inf	NA
10	chr10:100287061:A:G	100287061	G	A	0.000424268	-3.44583	5.8916	0.558634
10	chr10:100287318:C:T	100287318	T	C	0.000636402	-6.92698	4.80229	0.14918
10	chr10:100288251:C:T	100288251	T	C	0.000212134	5.85449	8.32019	0.481652
10	chr10:100288427:C:T	100288427	T	C	0.00106067	-7.26728	3.76616	0.0536537
10	chr10:100289163:C:T	100289163	T	C	0	NA	Inf	NA
10	chr10:100289860:C:T	100289860	T	C	0.000848536	3.81982	4.16315	0.358864
10	chr10:100290006:G:A	100290006	A	G	0.000212134	4.3747	8.29311	0.597839
10	chr10:100291099:TAG:T	100291099	T	TAG	0.000848536	-0.966186	4.15787	0.816246
10	chr10:100291910:G:T	100291910	T	G	0.000212134	-9.16678	8.31806	0.270447
10	chr10:100293409:C:T	100293409	T	C	0.00318201	-0.54219	2.15187	0.80107
10	chr10:100294212:G:T	100294212	T	G	0.000212134	-8.42065	8.29799	0.31021
10	chr10:100294606:C:A	100294606	A	C	0.000212134	-11.0659	8.33535	0.184316
10	chr10:100294640:C:T	100294640	T	C	0.00106067	1.23473	3.71955	0.739922
10	chr10:100297255:C:T	100297255	T	C	0.00296988	0.528886	2.23643	0.813055
10	chr10:100297686:T:C	100297686	C	T	0.00169707	-0.392169	2.94287	0.893987
10	chr10:100298102:C:G	100298102	G	C	0.000212134	2.44939	8.32053	0.768468
10	chr10:100298664:C:A	100298664	A	C	0.000212134	7.23895	8.31607	0.38404
10	chr10:100299253:G:A	100299253	A	G	0.00148494	-2.04523	3.15268	0.516516
10	chr10:100299946:G:A	100299946	A	G	0	NA	Inf	NA
10	chr10:100300869:G:A	100300869	A	G	0	NA	Inf	NA
10	chr10:100301061:G:A	100301061	A	G	0.000212134	1.82298	8.30107	0.826176
10	chr10:100301370:G:A	100301370	A	G	0.000424268	-2.21347	5.93353	0.709116
10	chr10:100301464:C:T	100301464	T	C	0.000212134	4.11419	8.35236	0.622311
10	chr10:100302130:G:A	100302130	A	G	0.000424268	-2.44082	5.87976	0.678053
10	chr10:100303005:C:T	100303005	T	C	0.000848536	-5.56874	4.15685	0.180358
10	chr10:100303355:G:A	100303355	A	G	0.000212134	5.89494	8.32433	0.478848
10	chr10:100303732:T:A	100303732	A	T	0.000636402	3.55495	4.89212	0.467429
10	chr10:100304820:G:A	100304820	A	G	0.000212134	-1.65618	8.34831	0.842744
10	chr10:100305016:G:A	100305016	A	G	0.000636402	-7.03016	4.80525	0.143463
10	chr10:100305152:C:T	100305152	T	C	0.00148494	-2.04523	3.15268	0.516516
10	chr10:100305779:G:A	100305779	A	G	0.000424268	3.52039	5.87866	0.549278
10	chr10:100306099:G:T	100306099	T	G	0.000848536	5.14372	4.22351	0.22327
10	chr10:100306313:A:G	100306313	G	A	0.00254561	2.52281	2.41665	0.296517
10	chr10:100308041:A:G	100308041	G	A	0.000212134	3.16221	8.3027	0.703303
10	chr10:100309166:T:C	100309166	C	T	0.0012728	0.161148	3.43371	0.962568
10	chr10:100309170:G:T	100309170	T	G	0.000212134	5.89494	8.32433	0.478848
10	chr10:100309520:C:A	100309520	A	C	0.000848536	5.14372	4.22351	0.22327
10	chr10:100311293:C:G	100311293	G	C	0.000212134	8.18091	8.32044	0.325494
10	chr10:100311790:G:A	100311790	A	G	0.00530335	-0.452463	1.67458	0.787011
10	chr10:100312063:T:C	100312063	C	T	0.000212134	9.9964	8.30522	0.228733
10	chr10:100313132:T:C	100313132	C	T	0.000212134	-9.16678	8.31806	0.270447
10	chr10:100314060:C:T	100314060	T	C	0.00148494	1.09854	3.15133	0.727394
10	chr10:100317303:G:A	100317303	A	G	0.000636402	-2.43034	4.80461	0.612973
10	chr10:100317370:T:A	100317370	A	T	0.00509122	-0.383896	1.70868	0.822233
10	chr10:100317493:CA:C	100317493	C	CA	0.000212134	-9.12384	8.29185	0.271185
10	chr10:100317502:G:A	100317502	A	G	0.000848536	1.1656	4.16973	0.779831
10	chr10:100318125:A:G	100318125	G	A	0.00190921	-1.76775	2.77784	0.524532
10	chr10:100318350:A:T	100318350	T	A	0.000636402	-1.93277	4.8002	0.68721
10	chr10:100318415:C:G	100318415	G	C	0.000212134	-1.65618	8.34831	0.842744
10	chr10:100318665:T:A	100318665	A	T	0	NA	Inf	NA
10	chr10:100321180:A:G	100321180	G	A	0.000424268	-7.95896	5.87143	0.175246
10	chr10:100321389:G:T	100321389	T	G	0.000212134	4.80098	8.31453	0.563656
10	chr10:100322872:T:C	100322872	C	T	0.00254561	-0.939389	2.40494	0.696087
10	chr10:100323008:G:A	100323008	A	G	0.00106067	3.92545	3.71418	0.290566
10	chr10:100323923:G:A	100323923	A	G	0.0012728	0.161148	3.43371	0.962568
10	chr10:100324425:C:T	100324425	T	C	0.000636402	-7.03016	4.80525	0.143463
10	chr10:100327259:G:C	100327259	C	G	0	NA	Inf	NA
10	chr10:100329116:G:A	100329116	A	G	0.000212134	6.80753	8.3026	0.412258
10	chr10:100331127:C:G	100331127	G	C	0	NA	Inf	NA
10	chr10:100331151:C:G	100331151	G	C	0.00169707	2.38144	2.94378	0.41853
10	chr10:100334063:G:A	100334063	A	G	0.000424268	2.8618	5.88296	0.626644
10	chr10:100334078:T:C	100334078	C	T	0.00212134	0.349322	2.6519	0.895201
10	chr10:100334091:C:T	100334091	T	C	0.000424268	2.8618	5.88296	0.626644
10	chr10:100334092:C:T	100334092	T	C	0.000424268	2.8618	5.88296	0.626644
10	chr10:100334646:T:C	100334646	C	T	0.000212134	7.23895	8.31607	0.38404
10	chr10:100334653:AT:A	100334653	A	AT	0.000212134	3.94808	8.34327	0.636066
10	chr10:100335082:G:T	100335082	T	G	0.000424268	3.18392	5.8753	0.587876
10	chr10:100336418:T:C	100336418	C	T	0.00106067	5.56303	3.76803	0.139843
10	chr10:100336881:G:A	100336881	A	G	0.00339415	-2.13102	2.08304	0.306292
10	chr10:100340079:G:A	100340079	A	G	0.000212134	0.0429496	8.311	0.995877
10	chr10:100341541:A:G	100341541	G	A	0.000424268	3.18392	5.8753	0.587876
10	chr10:100342483:G:T	100342483	T	G	0	NA	Inf	NA
10	chr10:100342777:G:A	100342777	A	G	0.000212134	8.18091	8.32044	0.325494
10	chr10:100343078:G:A	100343078	A	G	0.000636402	-7.03016	4.80525	0.143463
10	chr10:100343536:C:A	100343536	A	C	0	NA	Inf	NA
10	chr10:100343867:A:G	100343867	G	A	0.000424268	-2.89075	5.87803	0.622869
10	chr10:100344272:C:T	100344272	T	C	0	NA	Inf	NA
10	chr10:100346008:G:C	100346008	C	G	0.000212134	-2.85519	8.31189	0.731217
10	chr10:100347195:C:T	100347195	T	C	0.00318201	3.75881	2.02225	0.0630661
10	chr10:100349064:C:A	100349064	A	C	0.000424268	2.91944	5.8705	0.618972
10	chr10:100350130:G:A	100350130	A	G	0.000424268	-7.95896	5.87143	0.175246
10	chr10:100350369:G:A	100350369	A	G	0	NA	Inf	NA
10	chr10:100350944:A:T	100350944	T	A	0.000636402	4.43308	4.79982	0.355698
10	chr10:100353055:C:T	100353055	T	C	0.000636402	-2.43034	4.80461	0.612973
10	chr10:100353343:T:C	100353343	C	T	0.000424268	3.52039	5.87866	0.549278
10	chr10:100353476:G:A	100353476	A	G	0.000424268	3.52039	5.87866	0.549278
10	chr10:100355695:A:G	100355695	G	A	0.000848536	5.26089	4.15834	0.20582
10	chr10:100356097:C:T	100356097	T	C	0.000212134	3.28407	8.31566	0.692898
10	chr10:100357045:G:A	100357045	A	G	0.00190921	-0.836181	2.79002	0.764403
10	chr10:100357302:G:T	100357302	T	G	0	NA	Inf	NA
10	chr10:100358177:T:A	100358177	A	T	0.00148494	-2.21897	3.14657	0.480684
10	chr10:100358531:G:T	100358531	T	G	0.000212134	-11.0659	8.33535	0.184316
10	chr10:100359702:T:G	100359702	G	T	0.00339415	-2.13102	2.08304	0.306292
10	chr10:100359846:CTCTA:C	100359846	C	CTCTA	0.000848536	1.1656	4.16973	0.779831
10	chr10:100360208:TAA:T	100360208	T	TAA	0.000848536	-2.93212	4.16127	0.481047
10	chr10:100361392:G:C	100361392	C	G	0.000424268	0.616688	5.87708	0.916431
10	chr10:100361663:C:T	100361663	T	C	0.000212134	1.92847	8.35089	0.817369
10	chr10:100361788:A:T	100361788	T	A	0	NA	Inf	NA
10	chr10:100361892:C:G	100361892	G	C	0	NA	Inf	NA
10	chr10:100362676:T:C	100362676	C	T	0.000424268	0.616688	5.87708	0.916431
10	chr10:100362961:C:T	100362961	T	C	0.000636402	3.55495	4.89212	0.467429
10	chr10:100363841:G:C	100363841	C	G	0	NA	Inf	NA
10	chr10:100365973:C:A	100365973	A	C	0.000424268	3.6859	5.87266	0.530242
10	chr10:100366159:C:T	100366159	T	C	0.000212134	4.80098	8.31453	0.563656
10	chr10:100366839:A:T	100366839	T	A	0.00339415	-2.13102	2.08304	0.306292
10	chr10:100366889:C:T	100366889	T	C	0.000212134	5.85449	8.32019	0.481652
10	chr10:100367812:GATTAAAAGACAA:G	100367812	G	GATTAAAAGACAA	0.000636402	-2.43034	4.80461	0.612973
10	chr10:100367825:T:G	100367825	G	T	0.000636402	-2.43034	4.80461	0.612973
10	chr10:100370690:T:C	100370690	C	T	0	NA	Inf	NA
10	chr10:100370702:C:T	100370702	T	C	0.000424268	6.86242	5.87684	0.242926
10	chr10:100370757:C:T	100370757	T	C	0.000212134	14.2172	8.34676	0.0885083
10	chr10:100370778:C:T	100370778	T	C	0.000424268	0.367878	5.87929	0.950107
10	chr10:100371904:C:G	100371904	G	C	0.00106067	4.03433	3.72118	0.278298
10	chr10:100372016:C:T	100372016	T	C	0.000424268	-1.39127	5.87152	0.812694
10	chr10:100372445:C:T	100372445	T	C	0.000424268	-1.89495	5.8731	0.746961
10	chr10:100373151:C:T	100373151	T	C	0.000212134	4.51266	8.3203	0.587565
10	chr10:100373296:C:T	100373296	T	C	0.000212134	8.18091	8.32044	0.325494
10	chr10:100375793:C:T	100375793	T	C	0.000212134	9.9964	8.30522	0.228733
10	chr10:100375890:A:C	100375890	C	A	0.000212134	9.9964	8.30522	0.228733
10	chr10:100377078:C:T	100377078	T	C	0.000212134	0.341775	8.31497	0.967213
10	chr10:100377949:G:A	100377949	A	G	0.000212134	7.79262	8.31949	0.348928
10	chr10:100378743:C:T	100378743	T	C	0.000848536	-2.93212	4.16127	0.481047
10	chr10:100379033:T:C	100379033	C	T	0.000212134	-4.03545	8.34521	0.628695
10	chr10:100381620:G:A	100381620	A	G	0.000636402	-0.0856263	4.798	0.985762
10	chr10:100382820:C:T	100382820	T	C	0.000424268	0.367878	5.87929	0.950107
10	chr10:100384292:G:A	100384292	A	G	0.000212134	-6.75657	8.31845	0.416654
10	chr10:100385332:T:G	100385332	G	T	0.000212134	-17.6012	8.32535	0.0345004
10	chr10:100386547:G:A	100386547	A	G	0.000636402	-7.03016	4.80525	0.143463
10	chr10:100387018:G:A	100387018	A	G	0.000212134	6.25741	8.31304	0.451617
10	chr10:100387741:C:T	100387741	T	C	0.000424268	6.86242	5.87684	0.242926
10	chr10:100388832:T:G	100388832	G	T	0	NA	Inf	NA
10	chr10:100389703:C:T	100389703	T	C	0.000212134	4.51266	8.3203	0.587565
10	chr10:100391361:C:T	100391361	T	C	0	NA	Inf	NA
10	chr10:100391459:G:C	100391459	C	G	0.00106067	-7.26728	3.76616	0.0536537
10	chr10:100393439:G:A	100393439	A	G	0	NA	Inf	NA
10	chr10:100393599:GT:G	100393599	G	GT	0.00148494	-3.54713	3.14941	0.260044
10	chr10:100394444:A:G	100394444	G	A	0.000212134	-1.5708	8.32547	0.850348
10	chr10:100394889:G:A	100394889	A	G	0	NA	Inf	NA
10	chr10:100395808:G:A	100395808	A	G	0.000848536	2.11321	3.3987	0.534094
10	chr10:100397057:G:A	100397057	A	G	0.000636402	-2.43034	4.80461	0.612973
10	chr10:100398500:T:C	100398500	C	T	0.000212134	-1.09586	8.311	0.895098
10	chr10:100404854:T:C	100404854	C	T	0.00275774	-0.748288	2.31893	0.746933
10	chr10:100405816:A:G	100405816	G	A	0.0012728	2.39383	3.40706	0.482301
10	chr10:100406758:G:A	100406758	A	G	0.000848536	5.14372	4.22351	0.22327
10	chr10:100407181:C:T	100407181	T	C	0.000212134	7.79262	8.31949	0.348928
10	chr10:100409900:C:T	100409900	T	C	0.000212134	5.85449	8.32019	0.481652
10	chr10:100410566:C:G	100410566	G	C	0.00487908	1.07132	1.75373	0.54128
10	chr10:100411347:A:G	100411347	G	A	0	NA	Inf	NA
10	chr10:100412081:G:A	100412081	A	G	0.000212134	3.16221	8.3027	0.703303
10	chr10:100412101:C:T	100412101	T	C	0.000636402	-1.19538	4.80435	0.803506
10	chr10:100412696:C:T	100412696	T	C	0.000212134	-4.03545	8.34521	0.628695
10	chr10:100413267:T:G	100413267	G	T	0.000212134	-1.05488	8.31222	0.899014
10	chr10:100413558:C:T	100413558	T	C	0.000424268	7.77983	5.85983	0.184292
10	chr10:100413693:C:T	100413693	T	C	0.00233347	3.87985	2.52786	0.124825
10	chr10:100414034:A:G	100414034	G	A	0.000636402	-7.03016	4.80525	0.143463
10	chr10:100414074:C:T	100414074	T	C	0.00106067	-3.96735	3.72109	0.286343
10	chr10:100415291:G:A	100415291	A	G	0.00169707	2.38144	2.94378	0.41853
10	chr10:100416566:G:A	100416566	A	G	0.00403055	-1.55549	1.91349	0.416273
10	chr10:100417461:G:A	100417461	A	G	0.000636402	-1.19538	4.80435	0.803506
10	chr10:100417667:C:T	100417667	T	C	0.000636402	-1.19538	4.80435	0.803506
10	chr10:100421687:G:A	100421687	A	G	0.000212134	7.79262	8.31949	0.348928
10	chr10:100429018:T:C	100429018	C	T	0.000636402	2.02028	4.80676	0.674266
10	chr10:100430120:T:C	100430120	C	T	0.000212134	8.18091	8.32044	0.325494
10	chr10:100433102:A:G	100433102	G	A	0.000212134	4.80098	8.31453	0.563656
10	chr10:100433362:A:G	100433362	G	A	0.000212134	4.80098	8.31453	0.563656
10	chr10:100433787:G:GT	100433787	GT	G	0.0012728	-4.00331	3.39757	0.238683
10	chr10:100433817:C:A	100433817	A	C	0.000212134	4.80098	8.31453	0.563656
10	chr10:100434100:C:T	100434100	T	C	0.000424268	0.759862	5.87822	0.897146
10	chr10:100435357:G:C	100435357	C	G	0.000212134	4.80098	8.31453	0.563656
10	chr10:100435555:G:A	100435555	A	G	0.000212134	4.80098	8.31453	0.563656
10	chr10:100436308:G:A	100436308	A	G	0.000212134	-5.22229	8.29691	0.52907
10	chr10:100436585:G:A	100436585	A	G	0.000212134	3.28407	8.31566	0.692898
10	chr10:100437809:A:G	100437809	G	A	0	NA	Inf	NA
10	chr10:100437965:T:C	100437965	C	T	0.000212134	1.82298	8.30107	0.826176
10	chr10:100438044:G:T	100438044	T	G	0.000636402	1.30211	4.8	0.786181
10	chr10:100439069:C:T	100439069	T	C	0.000424268	-0.887825	5.87283	0.879838
10	chr10:100442356:G:A	100442356	A	G	0	NA	Inf	NA
10	chr10:100442562:C:T	100442562	T	C	0	NA	Inf	NA
10	chr10:100442716:T:C	100442716	C	T	0.000424268	-2.21347	5.93353	0.709116
10	chr10:100443473:A:G	100443473	G	A	0	NA	Inf	NA
10	chr10:100443817:GAGA:G	100443817	G	GAGA	0.000212134	0.879843	8.32551	0.915836
10	chr10:100443924:C:T	100443924	T	C	0.0012728	2.39383	3.40706	0.482301
10	chr10:100444048:A:G	100444048	G	A	0	NA	Inf	NA
10	chr10:100444143:C:T	100444143	T	C	0	NA	Inf	NA
10	chr10:100444326:G:A	100444326	A	G	0.000212134	-3.08043	8.30299	0.710636
10	chr10:100444403:C:A	100444403	A	C	0.000212134	11.5429	8.31208	0.164927
10	chr10:100446004:C:T	100446004	T	C	0.000848536	1.90751	4.15767	0.646382
10	chr10:100446059:C:T	100446059	T	C	0.000424268	2.8618	5.88296	0.626644
10	chr10:100446503:G:C	100446503	C	G	0.000424268	-2.59056	5.88893	0.660007
10	chr10:100448021:G:T	100448021	T	G	0.000212134	-22.6681	8.35857	0.00668857
10	chr10:100448632:G:T	100448632	T	G	0.000212134	-17.6012	8.32535	0.0345004
10	chr10:100451162:G:A	100451162	A	G	0.000212134	4.26714	8.31958	0.608019
10	chr10:100452053:C:T	100452053	T	C	0.000212134	6.30585	8.31649	0.44831
10	chr10:100454254:C:G	100454254	G	C	0.00212134	-4.1499	2.63551	0.115346
10	chr10:100454797:C:T	100454797	T	C	0.000424268	-1.39127	5.87152	0.812694
10	chr10:100454852:C:T	100454852	T	C	0.000424268	-2.59056	5.88893	0.660007
10	chr10:100455580:G:A	100455580	A	G	0.000424268	0.616688	5.87708	0.916431
10	chr10:100456392:C:T	100456392	T	C	0.0012728	-1.81906	3.40085	0.59273
10	chr10:100457044:C:T	100457044	T	C	0.000212134	0.0429496	8.311	0.995877
10	chr10:100457110:C:T	100457110	T	C	0.0012728	-1.81906	3.40085	0.59273
10	chr10:100457589:A:G	100457589	G	A	0.0012728	-1.81906	3.40085	0.59273
10	chr10:100457683:G:T	100457683	T	G	0.000212134	4.80098	8.31453	0.563656
10	chr10:100458432:G:A	100458432	A	G	0.0012728	-1.81906	3.40085	0.59273
10	chr10:100459016:C:A	100459016	A	C	0.000848536	-4.06199	4.16246	0.329133
10	chr10:100459358:A:AT	100459358	AT	A	0.000212134	-11.0659	8.33535	0.184316
10	chr10:100460464:G:A	100460464	A	G	0.000424268	5.4329	5.88041	0.355539
10	chr10:100461441:G:T	100461441	T	G	0.000848536	5.45099	4.21773	0.19622
10	chr10:100464137:A:G	100464137	G	A	0.00106067	-0.244632	3.73448	0.947771
10	chr10:100465341:G:C	100465341	C	G	0.000212134	14.2172	8.34676	0.0885083
10	chr10:100465571:C:T	100465571	T	C	0	NA	Inf	NA
10	chr10:100467596:C:T	100467596	T	C	0.000424268	0.616688	5.87708	0.916431
10	chr10:100470207:C:G	100470207	G	C	0.000212134	0.546785	8.30459	0.947504
10	chr10:100470261:G:A	100470261	A	G	0.000212134	-22.6681	8.35857	0.00668857
10	chr10:100473326:A:AT	100473326	AT	A	0.00212134	2.45075	2.64886	0.354857
10	chr10:100473699:G:A	100473699	A	G	0.000212134	-15.5576	8.31181	0.0612413
10	chr10:100474648:T:C	100474648	C	T	0.000424268	2.91944	5.8705	0.618972
10	chr10:100475038:C:T	100475038	T	C	0	NA	Inf	NA
10	chr10:100475940:C:T	100475940	T	C	0	NA	Inf	NA
10	chr10:100477317:T:C	100477317	C	T	0	NA	Inf	NA
10	chr10:100478077:C:T	100478077	T	C	0.000636402	4.77263	4.80595	0.320677
10	chr10:100478850:TG:T	100478850	T	TG	0	NA	Inf	NA
10	chr10:100481759:C:A	100481759	A	C	0.00190921	0.288169	2.77223	0.91721
10	chr10:100485586:G:T	100485586	T	G	0.000212134	6.25741	8.31304	0.451617
10	chr10:100485610:C:T	100485610	T	C	0	NA	Inf	NA
10	chr10:100486378:T:C	100486378	C	T	0.000424268	2.8618	5.88296	0.626644
10	chr10:100488332:A:G	100488332	G	A	0.00339415	-2.41391	2.10109	0.250604
10	chr10:100488845:G:T	100488845	T	G	0.000424268	-1.39127	5.87152	0.812694
10	chr10:100489445:T:C	100489445	C	T	0.000212134	3.9569	8.3238	0.634522
10	chr10:100489508:G:A	100489508	A	G	0.000848536	1.90751	4.15767	0.646382
10	chr10:100489508:GA:G	100489508	G	GA	0.000212134	-6.1712	8.32074	0.45829
10	chr10:100489789:C:T	100489789	T	C	0.000212134	6.9002	8.30655	0.406146
10	chr10:100489978:A:G	100489978	G	A	0.000636402	0.226882	4.80399	0.962332
10	chr10:100490416:A:G	100490416	G	A	0.0012728	2.39383	3.40706	0.482301
10	chr10:100490451:T:A	100490451	A	T	0.00233347	-1.19697	2.54052	0.637533
10	chr10:100491224:A:C	100491224	C	A	0.000212134	-3.12692	8.31087	0.706734
10	chr10:100491517:T:A	100491517	A	T	0.000848536	5.26089	4.15834	0.20582
10	chr10:100493848:C:T	100493848	T	C	0.000212134	10.9221	8.31742	0.189127
10	chr10:100494951:G:C	100494951	C	G	0.00106067	4.84029	3.76314	0.19836
10	chr10:100495802:T:G	100495802	G	T	0.000212134	-11.0659	8.33535	0.184316
10	chr10:100497996:C:T	100497996	T	C	0.000212134	14.2172	8.34676	0.0885083
10	chr10:100498101:C:A	100498101	A	C	0.000212134	6.25741	8.31304	0.451617
10	chr10:100500311:T:C	100500311	C	T	0.000212134	-4.03545	8.34521	0.628695
10	chr10:100503022:GA:G	100503022	G	GA	0.000424268	-7.95896	5.87143	0.175246
10	chr10:100503128:C:A	100503128	A	C	0.000424268	0.616688	5.87708	0.916431
10	chr10:100503511:G:A	100503511	A	G	0.000636402	1.53442	4.81085	0.749765
10	chr10:100503662:C:G	100503662	G	C	0	NA	Inf	NA
10	chr10:100504687:C:T	100504687	T	C	0.000424268	0.616688	5.87708	0.916431
10	chr10:100505874:T:G	100505874	G	T	0.00551549	2.08401	1.64296	0.204637
10	chr10:100506044:T:C	100506044	C	T	0.000424268	0.616688	5.87708	0.916431
10	chr10:100506133:TG:T	100506133	T	TG	0.000212134	8.66594	8.32235	0.297743
10	chr10:100506341:G:A	100506341	A	G	0.000636402	-7.03016	4.80525	0.143463
10	chr10:100506619:A:AC	100506619	AC	A	0.000424268	-6.50904	5.87087	0.267559
10	chr10:100506662:C:T	100506662	T	C	0.00106067	-7.26728	3.76616	0.0536537
10	chr10:100508211:G:C	100508211	C	G	0	NA	Inf	NA
10	chr10:100508830:A:C	100508830	C	A	0	NA	Inf	NA
10	chr10:100511458:T:C	100511458	C	T	0.000212134	-17.6012	8.32535	0.0345004
10	chr10:100512104:ATGT:A	100512104	A	ATGT	0.000424268	-0.887825	5.87283	0.879838
10	chr10:100514708:A:C	100514708	C	A	0.000424268	-1.39127	5.87152	0.812694
10	chr10:100517414:T:G	100517414	G	T	0.000212134	0.546785	8.30459	0.947504
10	chr10:100519358:C:G	100519358	G	C	0.000212134	0.0429496	8.311	0.995877
10	chr10:100519983:A:G	100519983	G	A	0.000424268	3.52039	5.87866	0.549278
10	chr10:100522166:G:A	100522166	A	G	0.000212134	8.18091	8.32044	0.325494
10	chr10:100522838:GTTTTTTTTGT:G	100522838	G	GTTTTTTTTGT	0.000424268	-2.52629	5.86991	0.66692
10	chr10:100523986:C:T	100523986	T	C	0	NA	Inf	NA
10	chr10:100525527:G:A	100525527	A	G	0.000848536	1.90751	4.15767	0.646382
10	chr10:100526833:A:G	100526833	G	A	0.000212134	6.30585	8.31649	0.44831
10	chr10:100527429:C:A	100527429	A	C	0.000848536	-1.75521	4.1546	0.67268
10	chr10:100527619:C:CA	100527619	CA	C	0.000212134	11.9626	8.32223	0.150595
10	chr10:100528940:A:AT	100528940	AT	A	0.00233347	2.94852	2.51057	0.240217
10	chr10:100530471:G:T	100530471	T	G	0.00254561	1.72557	2.40574	0.473208
10	chr10:100531320:G:A	100531320	A	G	0.000212134	2.06596	8.31312	0.803734
10	chr10:100531519:G:A	100531519	A	G	0.000212134	9.9964	8.30522	0.228733
10	chr10:100532974:T:A	100532974	A	T	0.0012728	0.161148	3.43371	0.962568
10	chr10:100537444:G:T	100537444	T	G	0.000848536	5.14372	4.22351	0.22327
10	chr10:100537717:A:C	100537717	C	A	0.00254561	-0.939389	2.40494	0.696087
10	chr10:100538160:A:G	100538160	G	A	0.000212134	-2.11064	8.32418	0.799839
10	chr10:100538606:A:T	100538606	T	A	0.000212134	4.80098	8.31453	0.563656
10	chr10:100539008:C:T	100539008	T	C	0.000212134	11.5429	8.31208	0.164927
10	chr10:100539806:C:T	100539806	T	C	0	NA	Inf	NA
10	chr10:100540438:G:A	100540438	A	G	0.00106067	-0.244632	3.73448	0.947771
10	chr10:100541511:G:GT	100541511	GT	G	0.000212134	-2.39849	8.34527	0.773801
10	chr10:100541595:T:A	100541595	A	T	0.000212134	-1.05488	8.31222	0.899014
10	chr10:100542420:CT:C	100542420	C	CT	0	NA	Inf	NA
10	chr10:100543582:C:CT	100543582	CT	C	0	NA	Inf	NA
10	chr10:100543636:G:C	100543636	C	G	0.000212134	7.79262	8.31949	0.348928
10	chr10:100544254:G:A	100544254	A	G	0.0012728	-1.81906	3.40085	0.59273
10	chr10:100545329:C:T	100545329	T	C	0	NA	Inf	NA
10	chr10:100545994:G:T	100545994	T	G	0.000212134	9.9964	8.30522	0.228733
10	chr10:100546162:A:G	100546162	G	A	0.000848536	-0.966186	4.15787	0.816246
10	chr10:100546237:A:G	100546237	G	A	0.00318201	1.47698	2.15324	0.492754
10	chr10:100546403:C:T	100546403	T	C	0.000212134	13.6888	8.33076	0.100348
10	chr10:100548304:C:T	100548304	T	C	0.000212134	-22.6681	8.35857	0.00668857
10	chr10:100548397:G:T	100548397	T	G	0.000848536	-5.90323	4.16147	0.156032
10	chr10:100550362:C:CTCA	100550362	CTCA	C	0	NA	Inf	NA
10	chr10:100550677:C:T	100550677	T	C	0.000636402	-2.43034	4.80461	0.612973
10	chr10:100550724:T:C	100550724	C	T	0.00148494	-3.54713	3.14941	0.260044
10	chr10:100550950:C:T	100550950	T	C	0.000848536	-1.75521	4.1546	0.67268
10	chr10:100551087:A:G	100551087	G	A	0.00106067	4.84029	3.76314	0.19836
10	chr10:100551362:C:G	100551362	G	C	0	NA	Inf	NA
10	chr10:100551414:G:A	100551414	A	G	0.0012728	2.39383	3.40706	0.482301
10	chr10:100552460:A:G	100552460	G	A	0.000212134	4.80098	8.31453	0.563656
10	chr10:100553410:C:G	100553410	G	C	0.000212134	5.85449	8.32019	0.481652
10	chr10:100553573:C:G	100553573	G	C	0.000636402	-7.03016	4.80525	0.143463
10	chr10:100555261:A:G	100555261	G	A	0	NA	Inf	NA
10	chr10:100555703:G:T	100555703	T	G	0.000212134	9.02143	8.32425	0.278474
10	chr10:100558086:G:C	100558086	C	G	0.000424268	0.616688	5.87708	0.916431
10	chr10:100558334:T:C	100558334	C	T	0.000636402	-7.03016	4.80525	0.143463
10	chr10:100558551:G:C	100558551	C	G	0.000636402	-1.19538	4.80435	0.803506
10	chr10:100560168:GCC:G	100560168	G	GCC	0.000424268	1.45582	5.87977	0.804445
10	chr10:100560596:C:T	100560596	T	C	0.00106067	-1.98075	3.73244	0.595638
10	chr10:100560680:A:G	100560680	G	A	0.000212134	1.92847	8.35089	0.817369
10	chr10:100563225:A:G	100563225	G	A	0.000212134	6.30585	8.31649	0.44831
10	chr10:100563359:G:A	100563359	A	G	0.000212134	-7.80935	8.31375	0.347561
10	chr10:100564489:G:T	100564489	T	G	0.000636402	-6.92698	4.80229	0.14918
10	chr10:100565111:C:A	100565111	A	C	0.00445482	0.404132	1.82189	0.824454
10	chr10:100566146:A:C	100566146	C	A	0.000212134	4.11419	8.35236	0.622311
10	chr10:100566776:C:G	100566776	G	C	0.000848536	-1.96008	4.15782	0.63734
10	chr10:100567200:G:A	100567200	A	G	0.000424268	-14.7828	5.87943	0.0119262
10	chr10:100567329:G:A	100567329	A	G	0.00148494	-3.54713	3.14941	0.260044
10	chr10:100567463:G:A	100567463	A	G	0.00233347	2.94852	2.51057	0.240217
10	chr10:100570746:CTG:C	100570746	C	CTG	0.000212134	4.51266	8.3203	0.587565
10	chr10:100571076:G:T	100571076	T	G	0.000212134	4.24255	8.32331	0.610248
10	chr10:100571294:AGCGTGTGTGT:A	100571294	A	AGCGTGTGTGT	0.00106067	4.84029	3.76314	0.19836
10	chr10:100571380:T:C	100571380	C	T	0.000424268	-0.887825	5.87283	0.879838
10	chr10:100572024:C:T	100572024	T	C	0.000848536	5.45099	4.21773	0.19622
10	chr10:100572923:C:T	100572923	T	C	0.000212134	14.2172	8.34676	0.0885083
10	chr10:100575055:C:T	100575055	T	C	0	NA	Inf	NA
10	chr10:100575197:G:A	100575197	A	G	0	NA	Inf	NA
10	chr10:100576086:C:CA	100576086	CA	C	0.000212134	-1.65618	8.34831	0.842744
10	chr10:100578499:C:T	100578499	T	C	0.000212134	7.79262	8.31949	0.348928
10	chr10:100578738:A:G	100578738	G	A	0.000636402	3.55495	4.89212	0.467429
10	chr10:100578934:G:A	100578934	A	G	0.00360628	-1.57863	2.02112	0.434765
10	chr10:100579419:G:A	100579419	A	G	0.00106067	1.23473	3.71955	0.739922
10	chr10:100579736:G:A	100579736	A	G	0	NA	Inf	NA
10	chr10:100579810:C:T	100579810	T	C	0.000848536	2.11321	3.3987	0.534094
10	chr10:100580310:G:A	100580310	A	G	0	NA	Inf	NA
10	chr10:100580441:T:C	100580441	C	T	0.000212134	14.2172	8.34676	0.0885083
10	chr10:100580899:CT:C	100580899	C	CT	0	NA	Inf	NA
10	chr10:100584599:G:A	100584599	A	G	0.00148494	-3.54713	3.14941	0.260044
10	chr10:100586054:C:T	100586054	T	C	0.000424268	1.45582	5.87977	0.804445
10	chr10:100586260:C:T	100586260	T	C	0.000212134	-5.50913	8.3124	0.507484
10	chr10:100587606:A:T	100587606	T	A	0.0012728	4.37193	3.4326	0.202787
10	chr10:100587855:A:G	100587855	G	A	0.000212134	4.51266	8.3203	0.587565
10	chr10:100587947:AAT:A	100587947	A	AAT	0.000212134	0.879843	8.32551	0.915836
10	chr10:100588463:C:A	100588463	A	C	0.00106067	3.23621	3.7181	0.384085
10	chr10:100590258:TA:T	100590258	T	TA	0.000848536	3.81982	4.16315	0.358864
10	chr10:100592687:G:T	100592687	T	G	0.000424268	2.91944	5.8705	0.618972
10	chr10:100593035:G:A	100593035	A	G	0.000212134	3.9569	8.3238	0.634522
10	chr10:100593764:A:G	100593764	G	A	0.000848536	-0.792184	4.17653	0.849564
10	chr10:100594204:T:C	100594204	C	T	0.000212134	-6.69264	8.32169	0.421258
10	chr10:100594474:C:T	100594474	T	C	0.000212134	3.94808	8.34327	0.636066
10	chr10:100594659:G:A	100594659	A	G	0.0012728	2.39383	3.40706	0.482301
10	chr10:100596483:A:AT	100596483	AT	A	0.00106067	1.05612	3.72831	0.776969
10	chr10:100596606:TTCTC:T	100596606	T	TTCTC	0	NA	Inf	NA
10	chr10:100596953:T:A	100596953	A	T	0.000848536	0.828528	4.16148	0.842189
10	chr10:100597478:C:T	100597478	T	C	0.0012728	-1.81906	3.40085	0.59273
10	chr10:100598169:G:C	100598169	C	G	0.00212134	2.45075	2.64886	0.354857
10	chr10:100598431:A:G	100598431	G	A	0.0012728	0.161148	3.43371	0.962568
10	chr10:100599087:C:G	100599087	G	C	0	NA	Inf	NA
10	chr10:100600490:G:A	100600490	A	G	0.00148494	-3.54713	3.14941	0.260044
10	chr10:100600791:G:A	100600791	A	G	0.0012728	1.67769	3.39836	0.621534
10	chr10:100601177:T:C	100601177	C	T	0.000212134	-10.2743	8.30792	0.216204
10	chr10:100601481:C:CT	100601481	CT	C	0.000424268	-1.39127	5.87152	0.812694
10	chr10:100602864:T:C	100602864	C	T	0.0012728	0.161148	3.43371	0.962568
10	chr10:100603852:C:T	100603852	T	C	0.0012728	2.39383	3.40706	0.482301
10	chr10:100604066:G:A	100604066	A	G	0.000424268	0.616688	5.87708	0.916431
10	chr10:100605931:T:C	100605931	C	T	0.000848536	1.1656	4.16973	0.779831
10	chr10:100608995:A:C	100608995	C	A	0.00148494	2.75626	3.14878	0.381388
10	chr10:100610129:GA:G	100610129	G	GA	0.000212134	-5.50913	8.3124	0.507484
10	chr10:100611088:G:A	100611088	A	G	0.000212134	2.44939	8.32053	0.768468
10	chr10:100611093:C:T	100611093	T	C	0.000212134	14.2172	8.34676	0.0885083
10	chr10:100611282:G:A	100611282	A	G	0.000212134	2.44939	8.32053	0.768468
10	chr10:100611511:A:G	100611511	G	A	0.000212134	0.642686	8.2848	0.938167
10	chr10:100612958:A:C	100612958	C	A	0	NA	Inf	NA
10	chr10:100613008:A:G	100613008	G	A	0.000212134	7.1441	8.27996	0.388238
10	chr10:100613084:A:G	100613084	G	A	0.000212134	-4.03545	8.34521	0.628695
10	chr10:100613136:C:T	100613136	T	C	0.000212134	12.8381	8.27169	0.120649
10	chr10:100614076:G:C	100614076	C	G	0.000212134	10.9221	8.31742	0.189127
10	chr10:100614528:G:A	100614528	A	G	0.000848536	-0.792184	4.17653	0.849564
10	chr10:100614906:TGTGTGC:T	100614906	T	TGTGTGC	0.0012728	0.161148	3.43371	0.962568
10	chr10:100615576:C:T	100615576	T	C	0	NA	Inf	NA
10	chr10:100615600:A:G	100615600	G	A	0.00275774	-0.748288	2.31893	0.746933
10	chr10:100615686:C:T	100615686	T	C	0.000424268	-1.89495	5.8731	0.746961
10	chr10:100616487:C:T	100616487	T	C	0.000212134	3.9569	8.3238	0.634522
10	chr10:100616883:A:G	100616883	G	A	0.000636402	-4.15991	4.79512	0.385651
10	chr10:100617622:T:C	100617622	C	T	0.000424268	2.91944	5.8705	0.618972
10	chr10:100618484:CA:C	100618484	C	CA	0.000212134	3.94808	8.34327	0.636066
10	chr10:100619020:G:A	100619020	A	G	0.000212134	3.87821	8.32022	0.64113
10	chr10:100619338:C:T	100619338	T	C	0.000848536	1.90751	4.15767	0.646382
10	chr10:100624037:A:T	100624037	T	A	0.000636402	1.53442	4.81085	0.749765
10	chr10:100624463:T:C	100624463	C	T	0.00254561	1.56532	2.4061	0.515329
10	chr10:100624713:G:A	100624713	A	G	0.000212134	9.02143	8.32425	0.278474
10	chr10:100625504:C:G	100625504	G	C	0.000212134	13.7372	8.31817	0.0986423
10	chr10:100625567:TG:T	100625567	T	TG	0	NA	Inf	NA
10	chr10:100626520:C:T	100626520	T	C	0.000212134	0.274809	8.32362	0.973662
10	chr10:100628223:C:A	100628223	A	C	0.000424268	0.616688	5.87708	0.916431
10	chr10:100629749:C:T	100629749	T	C	0.000212134	8.18091	8.32044	0.325494
10	chr10:100630031:G:A	100630031	A	G	0.00190921	2.18915	2.77554	0.43027
10	chr10:100630268:C:T	100630268	T	C	0.000212134	-0.189443	8.31584	0.981825
10	chr10:100630424:A:G	100630424	G	A	0.00190921	2.18915	2.77554	0.43027
10	chr10:100630625:G:A	100630625	A	G	0.000212134	-6.69264	8.32169	0.421258
10	chr10:100631177:G:A	100631177	A	G	0.000424268	2.91944	5.8705	0.618972
10	chr10:100631546:G:T	100631546	T	G	0.000424268	-2.21347	5.93353	0.709116
10	chr10:100631878:T:C	100631878	C	T	0.000424268	7.77983	5.85983	0.184292
10	chr10:100631903:C:T	100631903	T	C	0.000212134	-0.189443	8.31584	0.981825
10	chr10:100631984:C:T	100631984	T	C	0.00233347	2.94852	2.51057	0.240217
10	chr10:100633146:G:A	100633146	A	G	0.000212134	-9.12384	8.29185	0.271185
10	chr10:100633158:C:T	100633158	T	C	0.000212134	7.23895	8.31607	0.38404
10	chr10:100633329:A:C	100633329	C	A	0.000212134	-1.65618	8.34831	0.842744
10	chr10:100633986:G:C	100633986	C	G	0.000424268	2.91944	5.8705	0.618972
10	chr10:100634253:T:C	100634253	C	T	0.000212134	9.07251	8.31955	0.275491
10	chr10:100634989:CTGTT:C	100634989	C	CTGTT	0	NA	Inf	NA
10	chr10:100635561:G:A	100635561	A	G	0.000848536	5.14372	4.22351	0.22327
10	chr10:100638119:C:T	100638119	T	C	0.000424268	-1.89495	5.8731	0.746961
10	chr10:100638199:C:T	100638199	T	C	0.000636402	-6.92698	4.80229	0.14918
10	chr10:100638702:A:T	100638702	T	A	0.00148494	-2.00946	3.15208	0.523798
10	chr10:100639191:C:T	100639191	T	C	0.000424268	-2.21347	5.93353	0.709116
10	chr10:100639380:A:C	100639380	C	A	0.00318201	2.48204	2.15423	0.249251
10	chr10:100639615:A:G	100639615	G	A	0	NA	Inf	NA
10	chr10:100640608:G:C	100640608	C	G	0.00190921	-0.836181	2.79002	0.764403
10	chr10:100642953:G:A	100642953	A	G	0	NA	Inf	NA
10	chr10:100645722:G:A	100645722	A	G	0.000212134	4.80098	8.31453	0.563656
10	chr10:100646057:G:A	100646057	A	G	0.000212134	5.85449	8.32019	0.481652
10	chr10:100646308:C:T	100646308	T	C	0.000212134	3.94808	8.34327	0.636066
10	chr10:100647013:C:T	100647013	T	C	0.000424268	2.8618	5.88296	0.626644
10	chr10:100647166:C:T	100647166	T	C	0.000848536	-0.792184	4.17653	0.849564
10	chr10:100649101:T:C	100649101	C	T	0.000212134	-2.07307	8.31406	0.803094
10	chr10:100649227:A:C	100649227	C	A	0.000636402	0.226882	4.80399	0.962332
10	chr10:100649471:G:A	100649471	A	G	0.00275774	-0.679481	2.31055	0.768699
10	chr10:100650757:A:C	100650757	C	A	0	NA	Inf	NA
10	chr10:100650874:T:TCG	100650874	TCG	T	0.00275774	-0.679481	2.31055	0.768699
10	chr10:100652081:C:CCACCACCTTCACCAGTCT	100652081	CCACCACCTTCACCAGTCT	C	0	NA	Inf	NA
10	chr10:100654711:T:C	100654711	C	T	0.000848536	1.1656	4.16973	0.779831
10	chr10:100656211:G:T	100656211	T	G	0	NA	Inf	NA
10	chr10:100656748:G:A	100656748	A	G	0.000212134	0.274809	8.32362	0.973662
10	chr10:100657774:C:T	100657774	T	C	0.000212134	6.25741	8.31304	0.451617
10	chr10:100657886:G:T	100657886	T	G	0.00106067	-1.28237	3.71836	0.730187
10	chr10:100659903:G:A	100659903	A	G	0.000848536	-0.707058	4.2882	0.869035
10	chr10:100660499:T:C	100660499	C	T	0.0012728	-1.75421	3.40076	0.605974
10	chr10:100662063:C:T	100662063	T	C	0.000636402	-1.54301	4.80321	0.748025
10	chr10:100663236:C:T	100663236	T	C	0.00275774	-0.352587	2.30995	0.878684
10	chr10:100663262:G:A	100663262	A	G	0.000212134	11.2905	8.31476	0.174498
10	chr10:100663569:C:T	100663569	T	C	0.000212134	-23.2995	8.31515	0.00507784
10	chr10:100663744:C:T	100663744	T	C	0.000212134	3.94808	8.34327	0.636066
10	chr10:100666088:C:T	100666088	T	C	0.00296988	0.847364	2.23776	0.704936
10	chr10:100666493:T:C	100666493	C	T	0.000636402	-1.19538	4.80435	0.803506
10	chr10:100666528:G:A	100666528	A	G	0.000848536	5.26089	4.15834	0.20582
10	chr10:100668109:G:GA	100668109	GA	G	0.000212134	7.23895	8.31607	0.38404
10	chr10:100668243:C:T	100668243	T	C	0.000424268	0.367878	5.87929	0.950107
10	chr10:100669232:T:A	100669232	A	T	0.000212134	9.07251	8.31955	0.275491
10	chr10:100671182:GGCGGCCGCGTGCGGCCCGAGCCTCGGTCT:G	100671182	G	GGCGGCCGCGTGCGGCCCGAGCCTCGGTCT	0.000212134	12.8381	8.27169	0.120649
10	chr10:100671445:A:G	100671445	G	A	0.000848536	-4.06199	4.16246	0.329133
10	chr10:100673167:T:C	100673167	C	T	0.000212134	-2.11064	8.32418	0.799839
10	chr10:100673553:C:T	100673553	T	C	0	NA	Inf	NA
10	chr10:100673573:C:A	100673573	A	C	0.00275774	-0.679481	2.31055	0.768699
10	chr10:100674152:T:A	100674152	A	T	0.000848536	3.81982	4.16315	0.358864
10	chr10:100675813:A:G	100675813	G	A	0.000636402	-2.79483	4.80054	0.560439
10	chr10:100675908:G:A	100675908	A	G	0.0012728	2.28779	3.39808	0.500782
10	chr10:100676114:C:T	100676114	T	C	0.000212134	-5.92082	8.30863	0.476087
10	chr10:100676249:C:T	100676249	T	C	0.000212134	6.95326	8.31024	0.402755
10	chr10:100676620:CTCTCTCTCTGTGTGTGTGTG:C	100676620	C	CTCTCTCTCTGTGTGTGTGTG	0	NA	Inf	NA
10	chr10:100677183:G:A	100677183	A	G	0.00212134	3.10307	2.63334	0.238647
10	chr10:100677923:C:T	100677923	T	C	0.000212134	8.18091	8.32044	0.325494
10	chr10:100678258:G:T	100678258	T	G	0.00148494	-2.00946	3.15208	0.523798
10	chr10:100678454:G:C	100678454	C	G	0.000848536	0.855925	4.16723	0.837264
10	chr10:100679634:T:C	100679634	C	T	0.000848536	-0.966186	4.15787	0.816246
10	chr10:100680148:C:T	100680148	T	C	0.000636402	-2.43034	4.80461	0.612973
10	chr10:100680429:T:C	100680429	C	T	0	NA	Inf	NA
10	chr10:100680645:T:C	100680645	C	T	0.000424268	6.86242	5.87684	0.242926
10	chr10:100681954:C:T	100681954	T	C	0	NA	Inf	NA
10	chr10:100682035:GTTA:G	100682035	G	GTTA	0.00275774	-0.679481	2.31055	0.768699
10	chr10:100682908:A:T	100682908	T	A	0.000212134	2.62725	8.31694	0.752085
10	chr10:100683229:T:A	100683229	A	T	0.000212134	-3.10394	8.31411	0.7089
10	chr10:100684018:C:T	100684018	T	C	0.000636402	-7.13193	4.8048	0.13772
10	chr10:100684726:C:T	100684726	T	C	0.000424268	0.616688	5.87708	0.916431
10	chr10:100685986:G:A	100685986	A	G	0.0012728	0.161148	3.43371	0.962568
10	chr10:100686174:G:C	100686174	C	G	0.000848536	5.26089	4.15834	0.20582
10	chr10:100687558:G:A	100687558	A	G	0.000424268	-1.89495	5.8731	0.746961
10	chr10:100687738:G:A	100687738	A	G	0.0012728	-2.50077	3.39796	0.461754
10	chr10:100687941:A:G	100687941	G	A	0.000424268	0.616688	5.87708	0.916431
10	chr10:100687984:G:A	100687984	A	G	0.000636402	1.16192	4.79648	0.808591
10	chr10:100688417:T:A	100688417	A	T	0.000424268	1.45582	5.87977	0.804445
10	chr10:100688485:C:T	100688485	T	C	0.00148494	-3.54713	3.14941	0.260044
10	chr10:100689926:G:A	100689926	A	G	0.000212134	-2.11064	8.32418	0.799839
10	chr10:100690459:T:C	100690459	C	T	0.000636402	-8.76772	4.80729	0.0681765
10	chr10:100690722:G:A	100690722	A	G	0.000424268	0.697077	5.88047	0.905639
10	chr10:100690873:G:C	100690873	C	G	0.000212134	5.27092	8.32473	0.526626
10	chr10:100691543:C:G	100691543	G	C	0.000424268	-2.89075	5.87803	0.622869
10	chr10:100691636:G:A	100691636	A	G	0.000212134	0.63373	8.31574	0.939253
10	chr10:100693006:A:C	100693006	C	A	0.000848536	-0.707058	4.2882	0.869035
10	chr10:100693477:A:C	100693477	C	A	0.0012728	2.28779	3.39808	0.500782
10	chr10:100694217:C:T	100694217	T	C	0.000212134	14.2172	8.34676	0.0885083
10	chr10:100695746:A:G	100695746	G	A	0.00339415	-0.0070754	2.08597	0.997294
10	chr10:100697000:A:C	100697000	C	A	0.00148494	-2.00946	3.15208	0.523798
10	chr10:100697843:G:A	100697843	A	G	0.000212134	-7.80935	8.31375	0.347561
10	chr10:100698680:G:A	100698680	A	G	0.00190921	2.18915	2.77554	0.43027
10	chr10:100699059:C:T	100699059	T	C	0.000424268	2.8618	5.88296	0.626644
10	chr10:100699348:G:A	100699348	A	G	0.000212134	4.26714	8.31958	0.608019
10	chr10:100699516:G:A	100699516	A	G	0.00106067	-1.28237	3.71836	0.730187
10	chr10:100700422:A:G	100700422	G	A	0.000424268	2.91944	5.8705	0.618972
10	chr10:100700824:G:A	100700824	A	G	0.000212134	-5.96018	8.32003	0.473766
10	chr10:100701307:C:T	100701307	T	C	0	NA	Inf	NA
10	chr10:100701395:A:G	100701395	G	A	0.000424268	0.616688	5.87708	0.916431
10	chr10:100701931:A:G	100701931	G	A	0.000212134	11.5429	8.31208	0.164927
10	chr10:100703247:AT:A	100703247	A	AT	0.00106067	-1.28237	3.71836	0.730187
10	chr10:100703482:C:T	100703482	T	C	0.0012728	-3.55804	3.4074	0.296388
10	chr10:100703790:T:A	100703790	A	T	0.000424268	2.8618	5.88296	0.626644
10	chr10:100704150:C:T	100704150	T	C	0.00212134	2.45075	2.64886	0.354857
10	chr10:100704287:G:A	100704287	A	G	0.000212134	-6.69264	8.32169	0.421258
10	chr10:100704640:G:A	100704640	A	G	0.000212134	8.76868	8.31209	0.291457
10	chr10:100704783:C:A	100704783	A	C	0.00106067	-2.47499	3.72446	0.506356
10	chr10:100705507:G:A	100705507	A	G	0	NA	Inf	NA
10	chr10:100705517:G:C	100705517	C	G	0.00296988	0.847364	2.23776	0.704936
10	chr10:100705876:C:T	100705876	T	C	0.00106067	-0.134062	3.72169	0.971265
10	chr10:100706410:C:T	100706410	T	C	0.00106067	1.23473	3.71955	0.739922
10	chr10:100706492:G:C	100706492	C	G	0.000636402	-1.54301	4.80321	0.748025
10	chr10:100707123:G:A	100707123	A	G	0	NA	Inf	NA
10	chr10:100707859:T:C	100707859	C	T	0.000212134	6.27709	8.31172	0.450123
10	chr10:100708691:C:T	100708691	T	C	0.00593975	1.52492	1.53033	0.319025
10	chr10:100709030:T:C	100709030	C	T	0.00148494	-2.00946	3.15208	0.523798
10	chr10:100709058:A:G	100709058	G	A	0.00106067	-1.25636	3.72832	0.736135
10	chr10:100709242:G:A	100709242	A	G	0.00339415	-0.0070754	2.08597	0.997294
10	chr10:100709413:G:T	100709413	T	G	0	NA	Inf	NA
10	chr10:100710522:G:A	100710522	A	G	0.000212134	-5.22229	8.29691	0.52907
10	chr10:100710633:TC:T	100710633	T	TC	0	NA	Inf	NA
10	chr10:100710700:T:G	100710700	G	T	0.000212134	-11.0659	8.33535	0.184316
10	chr10:100711079:C:G	100711079	G	C	0.000212134	-2.07307	8.31406	0.803094
10	chr10:100712313:G:A	100712313	A	G	0.000848536	-0.977278	4.15537	0.814066
10	chr10:100713840:G:A	100713840	A	G	0.000212134	-5.96018	8.32003	0.473766
10	chr10:100713924:C:G	100713924	G	C	0.000636402	-2.43034	4.80461	0.612973
10	chr10:100714172:G:GC	100714172	GC	G	0.000424268	6.86242	5.87684	0.242926
10	chr10:100715545:C:G	100715545	G	C	0.000636402	-3.00708	4.79798	0.53083
10	chr10:100715704:G:T	100715704	T	G	0.000212134	-2.85519	8.31189	0.731217
10	chr10:100716144:G:GA	100716144	GA	G	0.00106067	-3.96735	3.72109	0.286343
10	chr10:100716227:C:T	100716227	T	C	0.000636402	-10.103	4.80018	0.0353162
10	chr10:100716261:G:A	100716261	A	G	0.000848536	0.50066	4.16471	0.904313
10	chr10:100717058:C:T	100717058	T	C	0.000636402	0.374688	4.80011	0.937782
10	chr10:100717064:T:C	100717064	C	T	0.00106067	-1.12712	3.72294	0.76208
10	chr10:100719581:T:C	100719581	C	T	0.000424268	3.01595	5.88469	0.608296
10	chr10:100719824:A:G	100719824	G	A	0.00106067	1.23473	3.71955	0.739922
10	chr10:100720881:C:A	100720881	A	C	0.000212134	3.16221	8.3027	0.703303
10	chr10:100721227:C:T	100721227	T	C	0.000424268	1.45582	5.87977	0.804445
10	chr10:100722123:C:G	100722123	G	C	0.000424268	2.91944	5.8705	0.618972
10	chr10:100723155:G:C	100723155	C	G	0.000424268	3.37772	5.87831	0.565557
10	chr10:100724215:T:C	100724215	C	T	0.000424268	6.86242	5.87684	0.242926
10	chr10:100724311:T:A	100724311	A	T	0.000636402	4.43308	4.79982	0.355698
10	chr10:100724918:T:TA	100724918	TA	T	0	NA	Inf	NA
10	chr10:100726562:G:A	100726562	A	G	0	NA	Inf	NA
10	chr10:100727373:T:C	100727373	C	T	0.000212134	-5.77346	8.32369	0.487922
10	chr10:100732115:C:A	100732115	A	C	0.000212134	5.27092	8.32473	0.526626
10	chr10:100732479:G:A	100732479	A	G	0.000848536	-4.06199	4.16246	0.329133
10	chr10:100733942:T:C	100733942	C	T	0.000212134	3.94808	8.34327	0.636066
10	chr10:100734518:G:T	100734518	T	G	0.000636402	-2.79483	4.80054	0.560439
10	chr10:100734711:T:C	100734711	C	T	0.00106067	-3.96735	3.72109	0.286343
10	chr10:100738688:T:A	100738688	A	T	0.00360628	2.45333	1.91423	0.199975
10	chr10:100738861:G:T	100738861	T	G	0.000848536	-0.966186	4.15787	0.816246
10	chr10:100739224:T:C	100739224	C	T	0.000848536	5.26089	4.15834	0.20582
10	chr10:100739272:G:C	100739272	C	G	0	NA	Inf	NA
10	chr10:100739664:G:A	100739664	A	G	0.0012728	0.161148	3.43371	0.962568
10	chr10:100740246:A:G	100740246	G	A	0.000848536	5.26089	4.15834	0.20582
10	chr10:100740826:G:C	100740826	C	G	0.000424268	1.46216	5.87806	0.803555
10	chr10:100741532:G:T	100741532	T	G	0.000848536	0.50066	4.16471	0.904313
10	chr10:100742240:C:A	100742240	A	C	0.00190921	-0.784257	2.7906	0.778683
10	chr10:100743227:C:T	100743227	T	C	0.000424268	0.759862	5.87822	0.897146
10	chr10:100743264:A:C	100743264	C	A	0.000636402	0.456242	4.80003	0.924275
10	chr10:100744196:C:T	100744196	T	C	0.000212134	-2.07307	8.31406	0.803094
10	chr10:100744282:C:G	100744282	G	C	0.000636402	-2.79483	4.80054	0.560439
10	chr10:100746100:C:T	100746100	T	C	0	NA	Inf	NA
10	chr10:100747365:A:G	100747365	G	A	0.000424268	4.24448	5.88433	0.470713
10	chr10:100747673:G:T	100747673	T	G	0.000636402	0.456242	4.80003	0.924275
10	chr10:100748396:C:T	100748396	T	C	0.000212134	9.02143	8.32425	0.278474
10	chr10:100748438:G:T	100748438	T	G	0.00148494	-2.00946	3.15208	0.523798
10	chr10:100749040:C:G	100749040	G	C	0.00148494	2.30833	3.14873	0.463498
10	chr10:100749207:A:AG	100749207	AG	A	0.00254561	-0.28708	2.40313	0.90491
10	chr10:100749265:G:T	100749265	T	G	0.000848536	-2.93212	4.16127	0.481047
10	chr10:100750721:G:A	100750721	A	G	0.000212134	-2.07307	8.31406	0.803094
10	chr10:100751997:A:G	100751997	G	A	0.000212134	5.63805	8.29552	0.496726
10	chr10:100753466:C:G	100753466	G	C	0.000212134	1.92847	8.35089	0.817369
10	chr10:100753771:T:C	100753771	C	T	0	NA	Inf	NA
10	chr10:100753932:C:T	100753932	T	C	0.000212134	5.63805	8.29552	0.496726
10	chr10:100754461:C:T	100754461	T	C	0.000212134	-3.61749	8.31265	0.663432
10	chr10:100755282:G:A	100755282	A	G	0.000636402	-5.63119	4.80174	0.2409
10	chr10:100755868:G:A	100755868	A	G	0.000212134	-3.10394	8.31411	0.7089
10	chr10:100756453:C:T	100756453	T	C	0.00275774	0.716596	2.30867	0.756262
10	chr10:100757828:G:T	100757828	T	G	0.00148494	-2.00946	3.15208	0.523798
10	chr10:100757977:G:C	100757977	C	G	0.000212134	8.76868	8.31209	0.291457
10	chr10:100758343:TG:T	100758343	T	TG	0.000848536	-0.966186	4.15787	0.816246
10	chr10:100759922:C:A	100759922	A	C	0.000212134	4.80098	8.31453	0.563656
10	chr10:100759942:G:A	100759942	A	G	0.00148494	-0.169216	3.17441	0.957488
10	chr10:100760319:G:A	100760319	A	G	0.000212134	3.87821	8.32022	0.64113
10	chr10:100760806:A:T	100760806	T	A	0.000212134	7.1441	8.27996	0.388238
10	chr10:100763050:TG:T	100763050	T	TG	0.000212134	1.92847	8.35089	0.817369
10	chr10:100763237:C:T	100763237	T	C	0.000424268	-1.39127	5.87152	0.812694
10	chr10:100763291:G:A	100763291	A	G	0.0012728	-3.55804	3.4074	0.296388
10	chr10:100764824:T:A	100764824	A	T	0.000212134	-1.46739	8.31761	0.859965
10	chr10:100766027:A:G	100766027	G	A	0.000636402	-1.19538	4.80435	0.803506
10	chr10:100766479:G:T	100766479	T	G	0	NA	Inf	NA
10	chr10:100768286:AATC:A	100768286	A	AATC	0.000848536	5.45099	4.21773	0.19622
10	chr10:100768664:AAT:A	100768664	A	AAT	0.000636402	-5.63119	4.80174	0.2409
10	chr10:100768836:A:G	100768836	G	A	0.000212134	0.617854	8.31409	0.94076
10	chr10:100769905:G:A	100769905	A	G	0.00106067	-3.96735	3.72109	0.286343
10	chr10:100772040:C:T	100772040	T	C	0.000848536	0.855925	4.16723	0.837264
10	chr10:100772045:T:A	100772045	A	T	0.00296988	0.710288	2.22569	0.749627
10	chr10:100772532:G:C	100772532	C	G	0.000212134	11.5429	8.31208	0.164927
10	chr10:100774603:G:A	100774603	A	G	0.000424268	-7.95896	5.87143	0.175246
10	chr10:100775134:T:G	100775134	G	T	0.00190921	0.46145	2.77452	0.867907
10	chr10:100776058:G:A	100776058	A	G	0.000212134	-22.6681	8.35857	0.00668857
10	chr10:100776137:C:T	100776137	T	C	0	NA	Inf	NA
10	chr10:100776742:G:A	100776742	A	G	0.00169707	2.46265	2.94813	0.403535
10	chr10:100777023:G:A	100777023	A	G	0.000212134	0.642686	8.2848	0.938167
10	chr10:100777238:A:T	100777238	T	A	0.000212134	6.15461	8.29058	0.457868
10	chr10:100779005:A:G	100779005	G	A	0.00339415	2.42235	2.0851	0.245339
10	chr10:100779119:C:T	100779119	T	C	0.000212134	11.2905	8.31476	0.174498
10	chr10:100779906:C:T	100779906	T	C	0.000848536	-0.977278	4.15537	0.814066
10	chr10:100780311:C:T	100780311	T	C	0.000848536	5.26089	4.15834	0.20582
10	chr10:100781713:T:C	100781713	C	T	0.000212134	6.30585	8.31649	0.44831
10	chr10:100781736:A:G	100781736	G	A	0.000424268	3.01595	5.88469	0.608296
10	chr10:100784717:A:G	100784717	G	A	0.000212134	-17.6012	8.32535	0.0345004
10	chr10:100784814:C:T	100784814	T	C	0.000636402	0.819797	4.79805	0.864334
10	chr10:100785832:G:T	100785832	T	G	0.000212134	0.617854	8.31409	0.94076
10	chr10:100786028:C:T	100786028	T	C	0.000424268	-2.89075	5.87803	0.622869
10	chr10:100786904:G:A	100786904	A	G	0.000212134	-5.58995	8.31965	0.501649
10	chr10:100787524:G:C	100787524	C	G	0.000212134	-4.03545	8.34521	0.628695
10	chr10:100787628:A:G	100787628	G	A	0.000212134	-3.12692	8.31087	0.706734
10	chr10:100788334:G:T	100788334	T	G	0.000424268	1.27551	5.88332	0.828364
10	chr10:100788355:C:T	100788355	T	C	0.000212134	14.2172	8.34676	0.0885083
10	chr10:100788808:A:G	100788808	G	A	0.00296988	0.710288	2.22569	0.749627
10	chr10:100789289:A:G	100789289	G	A	0.000848536	0.855925	4.16723	0.837264
10	chr10:100789847:T:C	100789847	C	T	0.000424268	4.4277	5.87438	0.45101
10	chr10:100789925:C:T	100789925	T	C	0.000212134	4.24255	8.32331	0.610248
10	chr10:100790103:T:C	100790103	C	T	0.000212134	-17.6012	8.32535	0.0345004
10	chr10:100792170:A:T	100792170	T	A	0.000848536	-7.26156	4.16083	0.080947
10	chr10:100792479:C:T	100792479	T	C	0.000848536	0.50066	4.16471	0.904313
10	chr10:100793241:TC:T	100793241	T	TC	0.000212134	1.92847	8.35089	0.817369
10	chr10:100793312:C:T	100793312	T	C	0.000212134	-4.03545	8.34521	0.628695
10	chr10:100793837:T:A	100793837	A	T	0.000848536	0.50066	4.16471	0.904313
10	chr10:100794006:A:G	100794006	G	A	0	NA	Inf	NA
10	chr10:100797153:C:T	100797153	T	C	0.000212134	-4.03545	8.34521	0.628695
10	chr10:100797246:G:A	100797246	A	G	0.00190921	-0.268878	2.79072	0.923245
10	chr10:100797422:G:T	100797422	T	G	0	NA	Inf	NA
10	chr10:100800595:TACC:T	100800595	T	TACC	0	NA	Inf	NA
10	chr10:100801970:G:A	100801970	A	G	0.000212134	4.3747	8.29311	0.597839
10	chr10:100802806:G:A	100802806	A	G	0.000212134	1.92847	8.35089	0.817369
10	chr10:100802999:G:A	100802999	A	G	0.00106067	1.23473	3.71955	0.739922
10	chr10:100803893:T:A	100803893	A	T	0.0012728	-1.98968	3.39956	0.558363
10	chr10:100804134:G:C	100804134	C	G	0.000212134	-2.85519	8.31189	0.731217
10	chr10:100804626:C:A	100804626	A	C	0.00148494	-2.41983	3.14652	0.441865
10	chr10:100805160:T:C	100805160	C	T	0	NA	Inf	NA
10	chr10:100805186:G:A	100805186	A	G	0.000212134	-3.36773	8.30264	0.685021
10	chr10:100806541:G:A	100806541	A	G	0.000212134	0.274809	8.32362	0.973662
10	chr10:100807215:G:A	100807215	A	G	0.000424268	3.6859	5.87266	0.530242
10	chr10:100807240:C:T	100807240	T	C	0.000636402	10.3345	4.80328	0.0314329
10	chr10:100807262:T:C	100807262	C	T	0.000848536	3.87935	4.16275	0.351377
10	chr10:100807325:A:G	100807325	G	A	0.00296988	0.710288	2.22569	0.749627
10	chr10:100808137:C:T	100808137	T	C	0.000212134	-5.22229	8.29691	0.52907
10	chr10:100808778:C:G	100808778	G	C	0.000212134	9.02143	8.32425	0.278474
10	chr10:100809544:C:A	100809544	A	C	0.000212134	0.617854	8.31409	0.94076
10	chr10:100809764:C:T	100809764	T	C	0.00296988	0.710288	2.22569	0.749627
10	chr10:100810024:A:T	100810024	T	A	0.000212134	-1.05488	8.31222	0.899014
10	chr10:100813489:A:G	100813489	G	A	0.000212134	7.03031	8.30655	0.397353
10	chr10:100814074:C:T	100814074	T	C	0.000848536	-0.977278	4.15537	0.814066
10	chr10:100814225:G:A	100814225	A	G	0.000636402	-7.90345	4.80319	0.0998753
10	chr10:100814592:A:C	100814592	C	A	0.000212134	-9.12384	8.29185	0.271185
10	chr10:100815935:T:A	100815935	A	T	0.000424268	3.68768	5.84885	0.528369
10	chr10:100816014:C:T	100816014	T	C	0	NA	Inf	NA
10	chr10:100816161:G:A	100816161	A	G	0.00403055	1.67817	1.92456	0.383223
10	chr10:100816818:C:T	100816818	T	C	0.000212134	-5.96018	8.32003	0.473766
10	chr10:100816949:C:T	100816949	T	C	0.000212134	5.27092	8.32473	0.526626
10	chr10:100817471:C:T	100817471	T	C	0.000848536	3.87935	4.16275	0.351377
10	chr10:100817549:G:A	100817549	A	G	0.000212134	-6.69189	8.31593	0.420989
10	chr10:100819044:C:T	100819044	T	C	0.000636402	-1.19538	4.80435	0.803506
10	chr10:100819120:C:T	100819120	T	C	0.000212134	6.30585	8.31649	0.44831
10	chr10:100819416:A:G	100819416	G	A	0.000212134	-11.1799	8.32414	0.179248
10	chr10:100820105:A:G	100820105	G	A	0.000212134	6.25741	8.31304	0.451617
10	chr10:100820342:T:C	100820342	C	T	0.0012728	-1.98968	3.39956	0.558363
10	chr10:100821079:C:A	100821079	A	C	0.000212134	9.02143	8.32425	0.278474
10	chr10:100821943:C:CT	100821943	CT	C	0.000212134	-0.189443	8.31584	0.981825
10	chr10:100823034:G:A	100823034	A	G	0.000212134	-4.03545	8.34521	0.628695
10	chr10:100823370:C:T	100823370	T	C	0.000424268	0.697077	5.88047	0.905639
10	chr10:100823371:G:A	100823371	A	G	0	NA	Inf	NA
10	chr10:100823383:G:A	100823383	A	G	0	NA	Inf	NA
10	chr10:100823573:T:C	100823573	C	T	0.000212134	-2.85519	8.31189	0.731217
10	chr10:100824890:C:A	100824890	A	C	0.000848536	-0.792184	4.17653	0.849564
10	chr10:100826157:G:A	100826157	A	G	0.000424268	0.697077	5.88047	0.905639
10	chr10:100826498:G:C	100826498	C	G	0	NA	Inf	NA
10	chr10:100828155:G:A	100828155	A	G	0.000636402	-2.43034	4.80461	0.612973
10	chr10:100828349:C:G	100828349	G	C	0.000424268	-3.79389	5.88024	0.518802
10	chr10:100829674:T:A	100829674	A	T	0.000212134	2.06596	8.31312	0.803734
10	chr10:100829722:CG:C	100829722	C	CG	0.000636402	-6.92698	4.80229	0.14918
10	chr10:100830790:T:C	100830790	C	T	0.00106067	1.23473	3.71955	0.739922
10	chr10:100831276:C:T	100831276	T	C	0.000212134	6.30585	8.31649	0.44831
10	chr10:100831404:T:A	100831404	A	T	0.00318201	-1.47718	2.15388	0.492823
10	chr10:100831604:C:T	100831604	T	C	0.00233347	-0.905574	2.51044	0.718306
10	chr10:100832046:T:C	100832046	C	T	0.00148494	-3.54713	3.14941	0.260044
10	chr10:100832095:C:A	100832095	A	C	0.000212134	9.9964	8.30522	0.228733
10	chr10:100832563:C:T	100832563	T	C	0.0012728	0.161148	3.43371	0.962568
10	chr10:100833086:C:G	100833086	G	C	0.00233347	-0.905574	2.51044	0.718306
10	chr10:100833098:A:G	100833098	G	A	0.000212134	4.11419	8.35236	0.622311
10	chr10:100833831:C:T	100833831	T	C	0.000212134	-3.12692	8.31087	0.706734
10	chr10:100833875:GCT:G	100833875	G	GCT	0.000848536	5.26089	4.15834	0.20582
10	chr10:100833893:G:A	100833893	A	G	0.000212134	13.6888	8.33076	0.100348
10	chr10:100834028:G:A	100834028	A	G	0.000212134	3.87821	8.32022	0.64113
10	chr10:100834161:A:G	100834161	G	A	0.000212134	7.03031	8.30655	0.397353
10	chr10:100834168:C:A	100834168	A	C	0.000212134	3.87821	8.32022	0.64113
10	chr10:100834214:A:G	100834214	G	A	0.000212134	0.63373	8.31574	0.939253
10	chr10:100834407:A:T	100834407	T	A	0.000212134	-3.12692	8.31087	0.706734
10	chr10:100836939:A:T	100836939	T	A	0.000848536	-0.977278	4.15537	0.814066
10	chr10:100837242:A:T	100837242	T	A	0	NA	Inf	NA
10	chr10:100837757:A:G	100837757	G	A	0.000212134	-5.92082	8.30863	0.476087
10	chr10:100838630:A:G	100838630	G	A	0.000212134	8.27307	8.35332	0.321982
10	chr10:100839604:A:G	100839604	G	A	0.000424268	4.4277	5.87438	0.45101
10	chr10:100841206:C:G	100841206	G	C	0.000424268	0.616688	5.87708	0.916431
10	chr10:100841324:A:G	100841324	G	A	0.000212134	-9.12384	8.29185	0.271185
10	chr10:100841682:C:T	100841682	T	C	0.000636402	-7.03016	4.80525	0.143463
10	chr10:100841745:A:T	100841745	T	A	0.00360628	-0.0249844	2.02668	0.990164
10	chr10:100843076:A:G	100843076	G	A	0.000212134	-5.22229	8.29691	0.52907
10	chr10:100843745:C:T	100843745	T	C	0.000848536	-0.792184	4.17653	0.849564
10	chr10:100844399:T:A	100844399	A	T	0	NA	Inf	NA
10	chr10:100844795:T:C	100844795	C	T	0.00169707	-0.035628	2.96104	0.9904
10	chr10:100845785:G:A	100845785	A	G	0.000212134	8.18091	8.32044	0.325494
10	chr10:100846778:G:A	100846778	A	G	0.000212134	11.5429	8.31208	0.164927
10	chr10:100848702:G:T	100848702	T	G	0.000212134	3.94808	8.34327	0.636066
10	chr10:100849721:G:C	100849721	C	G	0.000212134	-3.12692	8.31087	0.706734
10	chr10:100850528:C:T	100850528	T	C	0.000212134	5.27092	8.32473	0.526626
10	chr10:100850969:C:T	100850969	T	C	0	NA	Inf	NA
10	chr10:100851615:C:G	100851615	G	C	0.00148494	-0.626275	3.17326	0.843546
10	chr10:100852317:C:T	100852317	T	C	0.000212134	-1.65618	8.34831	0.842744
10	chr10:100853848:A:G	100853848	G	A	0.000848536	5.45099	4.21773	0.19622
10	chr10:100853860:G:A	100853860	A	G	0.000636402	-1.19538	4.80435	0.803506
10	chr10:100854295:G:A	100854295	A	G	0.000848536	-3.3542	4.15264	0.419249
10	chr10:100854872:A:G	100854872	G	A	0.000212134	-17.6012	8.32535	0.0345004
10	chr10:100854892:G:T	100854892	T	G	0.000424268	0.697077	5.88047	0.905639
10	chr10:100855129:A:G	100855129	G	A	0.000212134	-5.22229	8.29691	0.52907
10	chr10:100855177:G:A	100855177	A	G	0.000212134	-17.6012	8.32535	0.0345004
10	chr10:100855908:C:A	100855908	A	C	0.000848536	-3.3542	4.15264	0.419249
10	chr10:100856226:C:A	100856226	A	C	0.000212134	-0.189443	8.31584	0.981825
10	chr10:100857741:A:G	100857741	G	A	0.000212134	1.92847	8.35089	0.817369
10	chr10:100857933:T:C	100857933	C	T	0.000212134	3.18637	8.33022	0.702085
10	chr10:100857967:G:C	100857967	C	G	0.000212134	5.27092	8.32473	0.526626
10	chr10:100858976:C:A	100858976	A	C	0.000212134	-3.10394	8.31411	0.7089
10	chr10:100859186:G:A	100859186	A	G	0.000424268	0.367878	5.87929	0.950107
10	chr10:100861374:C:A	100861374	A	C	0.00233347	-2.32123	2.51253	0.355558
10	chr10:100861929:C:A	100861929	A	C	0.000424268	4.0666	5.88472	0.489538
10	chr10:100862086:A:G	100862086	G	A	0.000212134	3.16221	8.3027	0.703303
10	chr10:100862868:G:GT	100862868	GT	G	0.000212134	8.18091	8.32044	0.325494
10	chr10:100863497:C:A	100863497	A	C	0.000424268	4.55579	5.88332	0.438719
10	chr10:100864538:G:A	100864538	A	G	0.000424268	7.77983	5.85983	0.184292
10	chr10:100864869:G:A	100864869	A	G	0.000212134	11.2905	8.31476	0.174498
10	chr10:100865179:G:A	100865179	A	G	0.000848536	-0.304828	4.16824	0.941702
10	chr10:100866030:A:T	100866030	T	A	0.000424268	2.91944	5.8705	0.618972
10	chr10:100866092:C:T	100866092	T	C	0.00148494	-2.79193	3.15268	0.375848
10	chr10:100867201:C:T	100867201	T	C	0.000212134	-1.57763	8.31517	0.849521
10	chr10:100867419:G:A	100867419	A	G	0.000212134	-5.22229	8.29691	0.52907
10	chr10:100868701:C:A	100868701	A	C	0.000424268	1.50101	5.88625	0.798721
10	chr10:100868702:C:G	100868702	G	C	0.000424268	-7.95896	5.87143	0.175246
10	chr10:100869721:T:A	100869721	A	T	0.000848536	-0.977278	4.15537	0.814066
10	chr10:100869807:T:C	100869807	C	T	0.00148494	1.09854	3.15133	0.727394
10	chr10:100869852:G:A	100869852	A	G	0.000212134	0.617854	8.31409	0.94076
10	chr10:100870685:G:T	100870685	T	G	0.000212134	5.27092	8.32473	0.526626
10	chr10:100871518:A:G	100871518	G	A	0.000212134	-11.0659	8.33535	0.184316
10	chr10:100872509:C:T	100872509	T	C	0.00190921	0.186357	2.79501	0.94684
10	chr10:100872658:A:G	100872658	G	A	0.000212134	7.79262	8.31949	0.348928
10	chr10:100872958:G:C	100872958	C	G	0.00148494	-1.02597	3.14686	0.744401
10	chr10:100875396:A:G	100875396	G	A	0.0012728	-2.17018	3.39456	0.522619
10	chr10:100876144:C:G	100876144	G	C	0.000848536	-4.06199	4.16246	0.329133
10	chr10:100876373:T:C	100876373	C	T	0.000424268	-14.7828	5.87943	0.0119262
10	chr10:100876577:C:A	100876577	A	C	0.000636402	-1.19538	4.80435	0.803506
10	chr10:100877028:G:A	100877028	A	G	0.00403055	0.417949	1.91297	0.827054
10	chr10:100877881:G:A	100877881	A	G	0.000212134	4.51266	8.3203	0.587565
10	chr10:100877926:GTCTC:G	100877926	G	GTCTC	0.000424268	0.768045	5.87117	0.895921
10	chr10:100878651:G:T	100878651	T	G	0.000424268	0.367878	5.87929	0.950107
10	chr10:100879649:G:T	100879649	T	G	0.000636402	0.226882	4.80399	0.962332
10	chr10:100880033:G:A	100880033	A	G	0.00254561	2.62572	2.40624	0.275178
10	chr10:100880171:C:T	100880171	T	C	0.000636402	2.81364	4.80392	0.558079
10	chr10:100880613:T:C	100880613	C	T	0.000636402	2.81364	4.80392	0.558079
10	chr10:100880769:G:A	100880769	A	G	0	NA	Inf	NA
10	chr10:100880928:C:T	100880928	T	C	0.000212134	1.76298	8.30528	0.831894
10	chr10:100881405:C:G	100881405	G	C	0.000212134	5.85449	8.32019	0.481652
10	chr10:100881731:T:G	100881731	G	T	0.000212134	-1.57763	8.31517	0.849521
10	chr10:100882959:T:C	100882959	C	T	0.0012728	0.161148	3.43371	0.962568
10	chr10:100883242:A:G	100883242	G	A	0.000212134	0.617854	8.31409	0.94076
10	chr10:100885246:C:T	100885246	T	C	0.000424268	-2.21347	5.93353	0.709116
10	chr10:100885541:T:C	100885541	C	T	0	NA	Inf	NA
10	chr10:100885734:C:T	100885734	T	C	0.000212134	4.3747	8.29311	0.597839
10	chr10:100887911:C:T	100887911	T	C	0.00106067	1.23473	3.71955	0.739922
10	chr10:100888412:C:T	100888412	T	C	0.000212134	2.44939	8.32053	0.768468
10	chr10:100889379:A:G	100889379	G	A	0.000212134	0.718405	8.31695	0.931166
10	chr10:100890197:A:G	100890197	G	A	0.000636402	0.226882	4.80399	0.962332
10	chr10:100891158:T:C	100891158	C	T	0.000212134	-5.58995	8.31965	0.501649
10	chr10:100891299:G:A	100891299	A	G	0	NA	Inf	NA
10	chr10:100891992:G:A	100891992	A	G	0	NA	Inf	NA
10	chr10:100892597:C:T	100892597	T	C	0.000212134	8.83145	8.31478	0.288173
10	chr10:100893390:A:G	100893390	G	A	0.000212134	-5.22229	8.29691	0.52907
10	chr10:100893607:A:T	100893607	T	A	0.000636402	-9.07428	4.84026	0.0608272
10	chr10:100893669:C:T	100893669	T	C	0.00233347	1.89632	2.51262	0.450418
10	chr10:100894994:T:C	100894994	C	T	0.000424268	2.91944	5.8705	0.618972
10	chr10:100896640:T:C	100896640	C	T	0	NA	Inf	NA
10	chr10:100898299:T:C	100898299	C	T	0	NA	Inf	NA
10	chr10:100898416:T:G	100898416	G	T	0.000636402	0.226882	4.80399	0.962332
10	chr10:100899119:C:T	100899119	T	C	0.000212134	1.76298	8.30528	0.831894
10	chr10:100899909:C:T	100899909	T	C	0.000424268	2.91944	5.8705	0.618972
10	chr10:100900319:A:G	100900319	G	A	0.000424268	7.77983	5.85983	0.184292
10	chr10:100900549:G:A	100900549	A	G	0.00233347	1.89632	2.51262	0.450418
10	chr10:100901058:T:A	100901058	A	T	0.000212134	-22.6681	8.35857	0.00668857
10	chr10:100902865:C:T	100902865	T	C	0.000424268	-1.39127	5.87152	0.812694
10	chr10:100903014:C:T	100903014	T	C	0.000212134	-2.85519	8.31189	0.731217
10	chr10:100903044:AACAG:A	100903044	A	AACAG	0.000212134	4.51266	8.3203	0.587565
10	chr10:100903767:C:T	100903767	T	C	0.000212134	-5.22229	8.29691	0.52907
10	chr10:100904868:CAGAG:C	100904868	C	CAGAG	0.00106067	1.23473	3.71955	0.739922
10	chr10:100905590:G:A	100905590	A	G	0.000636402	-2.14202	4.79923	0.655362
10	chr10:100906502:C:A	100906502	A	C	0	NA	Inf	NA
10	chr10:100906906:C:A	100906906	A	C	0.000424268	1.27551	5.88332	0.828364
10	chr10:100907210:G:C	100907210	C	G	0.0012728	0.161148	3.43371	0.962568
10	chr10:100907555:G:A	100907555	A	G	0.000424268	2.91944	5.8705	0.618972
10	chr10:100908644:C:T	100908644	T	C	0.000212134	4.3747	8.29311	0.597839
10	chr10:100908991:AC:A	100908991	A	AC	0.000212134	-5.96018	8.32003	0.473766
10	chr10:100912144:A:G	100912144	G	A	0.000212134	7.79262	8.31949	0.348928
10	chr10:100913395:C:T	100913395	T	C	0.000636402	-7.13193	4.8048	0.13772
10	chr10:100913543:C:A	100913543	A	C	0.000212134	-7.80935	8.31375	0.347561
10	chr10:100913629:T:C	100913629	C	T	0.000212134	11.5429	8.31208	0.164927
10	chr10:100916793:G:C	100916793	C	G	0.000212134	6.80753	8.3026	0.412258
10	chr10:100918832:C:G	100918832	G	C	0.00148494	-3.54713	3.14941	0.260044
10	chr10:100919134:C:A	100919134	A	C	0.000636402	4.55275	4.79814	0.342693
10	chr10:100919881:T:A	100919881	A	T	0.000212134	6.30585	8.31649	0.44831
10	chr10:100920376:A:G	100920376	G	A	0.000848536	-0.977278	4.15537	0.814066
10	chr10:100920701:G:A	100920701	A	G	0.000636402	-2.43034	4.80461	0.612973
10	chr10:100922393:G:C	100922393	C	G	0.000212134	-22.6681	8.35857	0.00668857
10	chr10:100923004:G:A	100923004	A	G	0.0012728	-4.9915	3.39834	0.141886
10	chr10:100924969:T:C	100924969	C	T	0.000212134	3.87821	8.32022	0.64113
10	chr10:100925045:C:T	100925045	T	C	0.00148494	-2.79193	3.15268	0.375848
10	chr10:100925243:T:C	100925243	C	T	0.000212134	-1.65618	8.34831	0.842744
10	chr10:100925301:GGAA:G	100925301	G	GGAA	0.000636402	-3.91194	4.80032	0.41511
10	chr10:100927087:T:C	100927087	C	T	0.000212134	1.92847	8.35089	0.817369
10	chr10:100927426:C:T	100927426	T	C	0.00233347	2.94852	2.51057	0.240217
10	chr10:100928334:T:A	100928334	A	T	0.00148494	-2.79193	3.15268	0.375848
10	chr10:100928749:T:C	100928749	C	T	0.00190921	-0.609458	2.77523	0.826178
10	chr10:100930979:G:A	100930979	A	G	0.000212134	5.27092	8.32473	0.526626
10	chr10:100932026:G:C	100932026	C	G	0.000212134	-1.05488	8.31222	0.899014
10	chr10:100932212:G:C	100932212	C	G	0.000212134	-11.1799	8.32414	0.179248
10	chr10:100932356:A:G	100932356	G	A	0.000848536	-4.06199	4.16246	0.329133
10	chr10:100933586:CTTTT:C	100933586	C	CTTTT	0	NA	Inf	NA
10	chr10:100934571:G:A	100934571	A	G	0	NA	Inf	NA
10	chr10:100935049:A:T	100935049	T	A	0.00106067	1.31849	3.73145	0.72383
10	chr10:100936030:T:C	100936030	C	T	0.000424268	-2.89075	5.87803	0.622869
10	chr10:100937279:A:G	100937279	G	A	0	NA	Inf	NA
10	chr10:100938217:A:G	100938217	G	A	0.000212134	3.18637	8.33022	0.702085
10	chr10:100938898:C:G	100938898	G	C	0	NA	Inf	NA
10	chr10:100941451:C:T	100941451	T	C	0	NA	Inf	NA
10	chr10:100941677:T:C	100941677	C	T	0.000212134	6.25741	8.31304	0.451617
10	chr10:100942238:G:A	100942238	A	G	0	NA	Inf	NA
10	chr10:100943246:T:C	100943246	C	T	0.000636402	0.226882	4.80399	0.962332
10	chr10:100943910:T:C	100943910	C	T	0.00233347	2.94852	2.51057	0.240217
10	chr10:100946159:A:G	100946159	G	A	0	NA	Inf	NA
10	chr10:100946716:A:C	100946716	C	A	0	NA	Inf	NA
10	chr10:100946906:A:G	100946906	G	A	0	NA	Inf	NA
10	chr10:100950574:C:T	100950574	T	C	0.000212134	4.26714	8.31958	0.608019
10	chr10:100951364:A:G	100951364	G	A	0.000424268	1.27551	5.88332	0.828364
10	chr10:100952226:A:G	100952226	G	A	0.00190921	0.186357	2.79501	0.94684
10	chr10:100952339:C:T	100952339	T	C	0.000212134	3.94808	8.34327	0.636066
10	chr10:100952716:A:C	100952716	C	A	0.000636402	-1.19538	4.80435	0.803506
10	chr10:100953657:A:T	100953657	T	A	0.0012728	-2.22521	3.39548	0.512245
10	chr10:100953756:G:A	100953756	A	G	0.000212134	-1.57763	8.31517	0.849521
10	chr10:100955516:T:C	100955516	C	T	0	NA	Inf	NA
10	chr10:100956795:A:C	100956795	C	A	0.000424268	6.86242	5.87684	0.242926
10	chr10:100956881:A:G	100956881	G	A	0.000212134	-22.6681	8.35857	0.00668857
10	chr10:100956882:C:T	100956882	T	C	0.0012728	-2.22521	3.39548	0.512245
10	chr10:100958040:C:G	100958040	G	C	0.00254561	-0.279256	2.41392	0.907902
10	chr10:100961300:G:A	100961300	A	G	0.000848536	4.2013	4.15443	0.311881
10	chr10:100961404:A:G	100961404	G	A	0.000848536	0.50066	4.16471	0.904313
10	chr10:100961856:T:G	100961856	G	T	0.000848536	0.50066	4.16471	0.904313
10	chr10:100962213:C:T	100962213	T	C	0.00445482	1.55503	1.82673	0.39462
10	chr10:100964526:CT:C	100964526	C	CT	0.000212134	-22.6681	8.35857	0.00668857
10	chr10:100964939:C:T	100964939	T	C	0.00296988	1.99678	2.23826	0.372332
10	chr10:100966192:G:A	100966192	A	G	0.000212134	-11.1799	8.32414	0.179248
10	chr10:100967191:G:A	100967191	A	G	0.000636402	4.43308	4.79982	0.355698
10	chr10:100967583:C:T	100967583	T	C	0	NA	Inf	NA
10	chr10:100968402:C:G	100968402	G	C	0	NA	Inf	NA
10	chr10:100968511:T:A	100968511	A	T	0.00233347	1.89632	2.51262	0.450418
10	chr10:100969012:A:C	100969012	C	A	0.000424268	0.697077	5.88047	0.905639
10	chr10:100969354:T:A	100969354	A	T	0.000212134	-3.10394	8.31411	0.7089
10	chr10:100970824:A:G	100970824	G	A	0.000636402	-6.99497	4.80903	0.145794
10	chr10:100970988:C:A	100970988	A	C	0.0012728	-1.34008	3.42671	0.695747
10	chr10:100971906:G:C	100971906	C	G	0.000212134	5.85449	8.32019	0.481652
10	chr10:100972990:G:A	100972990	A	G	0.000212134	6.9002	8.30655	0.406146
10	chr10:100974287:G:A	100974287	A	G	0.000212134	-7.94079	8.29676	0.338519
10	chr10:100974355:C:T	100974355	T	C	0	NA	Inf	NA
10	chr10:100974683:G:A	100974683	A	G	0.000424268	-2.89075	5.87803	0.622869
10	chr10:100975825:G:A	100975825	A	G	0.000212134	5.63805	8.29552	0.496726
10	chr10:100977664:G:A	100977664	A	G	0.000424268	0.112126	5.8848	0.984798
10	chr10:100977748:G:T	100977748	T	G	0.000424268	0.112126	5.8848	0.984798
10	chr10:100977757:C:G	100977757	G	C	0.000212134	12.8381	8.27169	0.120649
10	chr10:100978062:T:C	100978062	C	T	0.000212134	6.15461	8.29058	0.457868
10	chr10:100978815:G:A	100978815	A	G	0.000212134	1.92847	8.35089	0.817369
10	chr10:100978999:G:A	100978999	A	G	0.000212134	-4.03545	8.34521	0.628695
10	chr10:100979011:T:A	100979011	A	T	0.000212134	6.80753	8.3026	0.412258
10	chr10:100979736:G:A	100979736	A	G	0.00148494	0.667516	3.14626	0.831981
10	chr10:100980067:G:A	100980067	A	G	0.000212134	-7.14598	8.31502	0.390116
10	chr10:100980117:G:A	100980117	A	G	0	NA	Inf	NA
10	chr10:100980956:C:T	100980956	T	C	0.000848536	2.11321	3.3987	0.534094
10	chr10:100982414:G:C	100982414	C	G	0.000212134	-2.85519	8.31189	0.731217
10	chr10:100984095:G:A	100984095	A	G	0.000212134	4.26714	8.31958	0.608019
10	chr10:100984599:C:T	100984599	T	C	0.00106067	3.40423	3.71233	0.359139
10	chr10:100985367:T:A	100985367	A	T	0.00296988	1.99678	2.23826	0.372332
10	chr10:100985586:C:T	100985586	T	C	0.000424268	0.112126	5.8848	0.984798
10	chr10:100986309:A:T	100986309	T	A	0.00106067	-7.26728	3.76616	0.0536537
10	chr10:100987445:G:A	100987445	A	G	0.000212134	6.25741	8.31304	0.451617
10	chr10:100988285:G:A	100988285	A	G	0.000212134	-5.96018	8.32003	0.473766
10	chr10:100988812:C:T	100988812	T	C	0.000212134	-5.58995	8.31965	0.501649
10	chr10:100990121:T:C	100990121	C	T	0.000212134	-1.46739	8.31761	0.859965
10	chr10:100990403:A:G	100990403	G	A	0.000212134	0.63373	8.31574	0.939253
10	chr10:100991080:A:G	100991080	G	A	0.000212134	-5.22229	8.29691	0.52907
10	chr10:100994084:C:T	100994084	T	C	0.000212134	11.5429	8.31208	0.164927
10	chr10:100994427:T:C	100994427	C	T	0	NA	Inf	NA
10	chr10:100994589:G:A	100994589	A	G	0.000212134	-11.1799	8.32414	0.179248
10	chr10:100995991:C:T	100995991	T	C	0.000848536	0.50066	4.16471	0.904313
10	chr10:100996373:G:T	100996373	T	G	0	NA	Inf	NA
10	chr10:100998632:T:C	100998632	C	T	0.000424268	0.697077	5.88047	0.905639
10	chr10:100998633:C:T	100998633	T	C	0.000424268	0.697077	5.88047	0.905639
10	chr10:100999327:G:A	100999327	A	G	0.000212134	3.87821	8.32022	0.64113
10	chr10:101001026:A:G	101001026	G	A	0.00254561	-0.939389	2.40494	0.696087
10	chr10:101002976:G:A	101002976	A	G	0.000424268	0.112126	5.8848	0.984798
10	chr10:101003408:A:G	101003408	G	A	0.000424268	-1.89495	5.8731	0.746961
10	chr10:101004359:C:T	101004359	T	C	0.000424268	2.91944	5.8705	0.618972
10	chr10:101004830:A:G	101004830	G	A	0.000212134	-0.791567	8.30167	0.924037
10	chr10:101005233:C:G	101005233	G	C	0.000848536	-2.93212	4.16127	0.481047
10	chr10:101006175:C:T	101006175	T	C	0.000212134	6.25741	8.31304	0.451617
10	chr10:101006609:C:T	101006609	T	C	0.000424268	3.6859	5.87266	0.530242
10	chr10:101006635:C:T	101006635	T	C	0	NA	Inf	NA
10	chr10:101006748:G:A	101006748	A	G	0.00148494	1.31113	3.14487	0.676744
10	chr10:101007125:C:T	101007125	T	C	0.000212134	6.80753	8.3026	0.412258
10	chr10:101007296:C:T	101007296	T	C	0	NA	Inf	NA
10	chr10:101008718:CG:C	101008718	C	CG	0	NA	Inf	NA
10	chr10:101008995:T:A	101008995	A	T	0.00169707	3.6383	2.95462	0.218176
10	chr10:101009969:C:T	101009969	T	C	0.00190921	2.98763	2.79369	0.284879
10	chr10:101010163:G:A	101010163	A	G	0.000848536	0.50066	4.16471	0.904313
10	chr10:101011669:G:A	101011669	A	G	0.0012728	-3.63519	3.39734	0.284615
10	chr10:101011797:C:A	101011797	A	C	0.000636402	-1.19538	4.80435	0.803506
10	chr10:101011827:A:C	101011827	C	A	0	NA	Inf	NA
10	chr10:101012100:G:A	101012100	A	G	0.000424268	-2.44082	5.87976	0.678053
10	chr10:101012145:C:A	101012145	A	C	0.000424268	1.45582	5.87977	0.804445
10	chr10:101012351:A:C	101012351	C	A	0.000212134	-6.69264	8.32169	0.421258
10	chr10:101012659:G:A	101012659	A	G	0.000212134	-7.94079	8.29676	0.338519
10	chr10:101012891:G:A	101012891	A	G	0.00148494	1.09854	3.15133	0.727394
10	chr10:101013826:G:C	101013826	C	G	0.000424268	2.91944	5.8705	0.618972
10	chr10:101013838:G:T	101013838	T	G	0.000848536	5.14372	4.22351	0.22327
10	chr10:101014482:C:T	101014482	T	C	0.000636402	-7.13193	4.8048	0.13772
10	chr10:101014856:A:G	101014856	G	A	0.000212134	0.274809	8.32362	0.973662
10	chr10:101016856:G:A	101016856	A	G	0.000424268	0.759862	5.87822	0.897146
10	chr10:101016967:C:A	101016967	A	C	0.0012728	4.65936	3.39294	0.169674
10	chr10:101017107:A:T	101017107	T	A	0.00424268	3.78764	1.77891	0.0332385
10	chr10:101017670:C:G	101017670	G	C	0	NA	Inf	NA
10	chr10:101017991:T:C	101017991	C	T	0.00148494	-3.54713	3.14941	0.260044
10	chr10:101019845:C:T	101019845	T	C	0.00148494	0.0430127	3.16178	0.989146
10	chr10:101020476:G:A	101020476	A	G	0.000212134	2.30196	8.3096	0.781762
10	chr10:101022068:C:G	101022068	G	C	0.000212134	8.76868	8.31209	0.291457
10	chr10:101022398:A:AG	101022398	AG	A	0.000212134	-5.22229	8.29691	0.52907
10	chr10:101025313:G:A	101025313	A	G	0.000212134	-3.36773	8.30264	0.685021
10	chr10:101025599:C:G	101025599	G	C	0.000424268	6.86242	5.87684	0.242926
10	chr10:101026067:G:A	101026067	A	G	0	NA	Inf	NA
10	chr10:101026326:G:A	101026326	A	G	0.000212134	11.9626	8.32223	0.150595
10	chr10:101026551:C:T	101026551	T	C	0.0012728	-3.55804	3.4074	0.296388
10	chr10:101027477:G:C	101027477	C	G	0.000424268	-3.25317	5.87455	0.579733
10	chr10:101027490:G:A	101027490	A	G	0.000212134	0.642686	8.2848	0.938167
10	chr10:101028844:G:T	101028844	T	G	0	NA	Inf	NA
10	chr10:101029107:G:C	101029107	C	G	0.000848536	0.50066	4.16471	0.904313
10	chr10:101030290:G:A	101030290	A	G	0.00106067	1.31849	3.73145	0.72383
10	chr10:101030472:A:C	101030472	C	A	0	NA	Inf	NA
10	chr10:101031250:T:A	101031250	A	T	0.000212134	1.82298	8.30107	0.826176
10	chr10:101032064:C:T	101032064	T	C	0.0012728	-3.55804	3.4074	0.296388
10	chr10:101032855:A:G	101032855	G	A	0.000212134	-1.57763	8.31517	0.849521
10	chr10:101033410:A:C	101033410	C	A	0.00233347	2.94852	2.51057	0.240217
10	chr10:101033526:A:C	101033526	C	A	0.000212134	3.87821	8.32022	0.64113
10	chr10:101033576:A:C	101033576	C	A	0	NA	Inf	NA
10	chr10:101033625:T:C	101033625	C	T	0	NA	Inf	NA
10	chr10:101033971:A:G	101033971	G	A	0.00106067	-1.83627	3.72198	0.621759
10	chr10:101034125:C:T	101034125	T	C	0.000212134	-4.71147	8.31398	0.570923
10	chr10:101034345:G:A	101034345	A	G	0.00106067	-0.680944	3.73404	0.855299
10	chr10:101035027:A:T	101035027	T	A	0	NA	Inf	NA
10	chr10:101035058:T:C	101035058	C	T	0.000212134	0.617854	8.31409	0.94076
10	chr10:101035427:G:A	101035427	A	G	0	NA	Inf	NA
10	chr10:101036093:C:T	101036093	T	C	0.000212134	6.25741	8.31304	0.451617
10	chr10:101036346:C:T	101036346	T	C	0.000848536	5.09288	4.16571	0.221491
10	chr10:101038646:C:T	101038646	T	C	0.000212134	2.88313	8.3189	0.72891
10	chr10:101039465:C:T	101039465	T	C	0	NA	Inf	NA
10	chr10:101039927:T:G	101039927	G	T	0.000212134	3.18637	8.33022	0.702085
10	chr10:101041263:C:T	101041263	T	C	0.000212134	6.95326	8.31024	0.402755
10	chr10:101044469:C:T	101044469	T	C	0.000212134	-1.65618	8.34831	0.842744
10	chr10:101045931:T:C	101045931	C	T	0	NA	Inf	NA
10	chr10:101046138:C:A	101046138	A	C	0.000212134	14.0453	8.3164	0.091245
10	chr10:101046895:C:T	101046895	T	C	0.000212134	3.87821	8.32022	0.64113
10	chr10:101047863:C:T	101047863	T	C	0.00212134	-0.300516	2.63426	0.909175
10	chr10:101048314:A:G	101048314	G	A	0.000848536	-5.63853	4.15964	0.175247
10	chr10:101049018:CATG:C	101049018	C	CATG	0.000212134	2.62725	8.31694	0.752085
10	chr10:101049707:C:T	101049707	T	C	0.000212134	2.90779	8.32033	0.726729
10	chr10:101050585:G:C	101050585	C	G	0.00106067	-1.83627	3.72198	0.621759
10	chr10:101051230:T:C	101051230	C	T	0.000212134	3.87821	8.32022	0.64113
10	chr10:101051344:G:A	101051344	A	G	0	NA	Inf	NA
10	chr10:101051470:G:A	101051470	A	G	0.000212134	8.83145	8.31478	0.288173
10	chr10:101052961:CA:C	101052961	C	CA	0.000212134	6.95326	8.31024	0.402755
10	chr10:101053938:C:T	101053938	T	C	0.000848536	-0.707058	4.2882	0.869035
10	chr10:101054283:A:G	101054283	G	A	0.000636402	4.43308	4.79982	0.355698
10	chr10:101055644:C:T	101055644	T	C	0.000848536	1.1656	4.16973	0.779831
10	chr10:101056200:T:C	101056200	C	T	0	NA	Inf	NA
10	chr10:101057526:G:A	101057526	A	G	0.000212134	-1.65618	8.34831	0.842744
10	chr10:101058864:G:A	101058864	A	G	0.00254561	-0.139548	2.4072	0.953772
10	chr10:101059191:C:T	101059191	T	C	0.00106067	3.77078	3.72146	0.310939
10	chr10:101059790:AT:A	101059790	A	AT	0.000848536	5.38373	4.16116	0.195733
10	chr10:101060668:C:T	101060668	T	C	0.000212134	6.43055	8.31408	0.439254
10	chr10:101060715:T:C	101060715	C	T	0.000424268	2.41094	5.88168	0.681874
10	chr10:101061165:C:T	101061165	T	C	0.00169707	3.98141	2.94314	0.176128
10	chr10:101061368:C:T	101061368	T	C	0.000848536	5.14372	4.22351	0.22327
10	chr10:101061485:A:G	101061485	G	A	0	NA	Inf	NA
10	chr10:101061940:G:A	101061940	A	G	0.000212134	-0.791567	8.30167	0.924037
10	chr10:101062314:C:T	101062314	T	C	0.000212134	-0.791567	8.30167	0.924037
10	chr10:101063293:G:A	101063293	A	G	0.000212134	-1.05488	8.31222	0.899014
10	chr10:101064138:T:C	101064138	C	T	0.0131523	0.859966	1.0541	0.414597
10	chr10:101064582:C:T	101064582	T	C	0.000212134	-3.10394	8.31411	0.7089
10	chr10:101066229:C:A	101066229	A	C	0	NA	Inf	NA
10	chr10:101066684:A:G	101066684	G	A	0.000424268	0.112126	5.8848	0.984798
10	chr10:101067600:C:T	101067600	T	C	0	NA	Inf	NA
10	chr10:101068533:T:A	101068533	A	T	0.0012728	-1.34008	3.42671	0.695747
10	chr10:101068539:G:A	101068539	A	G	0	NA	Inf	NA
10	chr10:101068608:T:C	101068608	C	T	0	NA	Inf	NA
10	chr10:101070554:C:G	101070554	G	C	0.0012728	0.161148	3.43371	0.962568
10	chr10:101072169:G:T	101072169	T	G	0.000636402	-1.19538	4.80435	0.803506
10	chr10:101072204:G:A	101072204	A	G	0.000212134	6.15461	8.29058	0.457868
10	chr10:101072345:C:T	101072345	T	C	0.00169707	-0.035628	2.96104	0.9904
10	chr10:101073434:C:T	101073434	T	C	0	NA	Inf	NA
10	chr10:101073542:C:T	101073542	T	C	0.000212134	0.274809	8.32362	0.973662
10	chr10:101073580:C:T	101073580	T	C	0.000424268	-2.21347	5.93353	0.709116
10	chr10:101073712:G:T	101073712	T	G	0.000212134	11.5429	8.31208	0.164927
10	chr10:101073716:G:C	101073716	C	G	0.000212134	6.43055	8.31408	0.439254
10	chr10:101074348:T:C	101074348	C	T	0.000424268	-2.89075	5.87803	0.622869
10	chr10:101074945:G:A	101074945	A	G	0.000212134	7.79262	8.31949	0.348928
10	chr10:101075915:G:A	101075915	A	G	0.000212134	7.16373	8.32116	0.389291
10	chr10:101076099:C:G	101076099	G	C	0.0012728	-4.9157	3.39799	0.147995
10	chr10:101077006:C:T	101077006	T	C	0.000636402	-11.7041	4.80289	0.0148146
10	chr10:101077332:G:A	101077332	A	G	0.000636402	0.916233	4.80118	0.848655
10	chr10:101079477:G:T	101079477	T	G	0.00106067	3.77078	3.72146	0.310939
10	chr10:101079846:C:T	101079846	T	C	0	NA	Inf	NA
10	chr10:101080057:C:G	101080057	G	C	0.0012728	-3.55804	3.4074	0.296388
10	chr10:101080495:G:C	101080495	C	G	0	NA	Inf	NA
10	chr10:101080877:C:T	101080877	T	C	0	NA	Inf	NA
10	chr10:101081893:C:T	101081893	T	C	0.00169707	-0.963396	2.94247	0.743357
10	chr10:101082074:G:A	101082074	A	G	0.000848536	5.45099	4.21773	0.19622
10	chr10:101082113:A:G	101082113	G	A	0.000424268	2.41094	5.88168	0.681874
10	chr10:101083802:G:A	101083802	A	G	0.000212134	-3.59516	8.31215	0.665365
10	chr10:101085748:G:A	101085748	A	G	0.000212134	5.85449	8.32019	0.481652
10	chr10:101086611:C:A	101086611	A	C	0.000636402	-1.51156	4.79989	0.752825
10	chr10:101087657:C:T	101087657	T	C	0.000212134	-6.75657	8.31845	0.416654
10	chr10:101088205:G:C	101088205	C	G	0.000212134	-3.59516	8.31215	0.665365
10	chr10:101088269:C:A	101088269	A	C	0.00254561	-0.139548	2.4072	0.953772
10	chr10:101089024:TAAG:T	101089024	T	TAAG	0	NA	Inf	NA
10	chr10:101089376:A:C	101089376	C	A	0.000212134	5.63805	8.29552	0.496726
10	chr10:101089480:C:T	101089480	T	C	0.000848536	5.14372	4.22351	0.22327
10	chr10:101089667:T:G	101089667	G	T	0.000212134	-8.24093	8.3191	0.321879
10	chr10:101090437:G:A	101090437	A	G	0.00212134	2.58907	2.6376	0.326297
10	chr10:101091122:C:T	101091122	T	C	0.000636402	0.226882	4.80399	0.962332
10	chr10:101091991:TAA:T	101091991	T	TAA	0.0012728	0.161148	3.43371	0.962568
10	chr10:101093103:C:T	101093103	T	C	0	NA	Inf	NA
10	chr10:101093243:C:T	101093243	T	C	0.00551549	1.65045	1.58395	0.297418
10	chr10:101093752:C:A	101093752	A	C	0.000212134	11.5429	8.31208	0.164927
10	chr10:101093856:C:T	101093856	T	C	0.000212134	3.94808	8.34327	0.636066
10	chr10:101094426:G:A	101094426	A	G	0.000848536	5.14372	4.22351	0.22327
10	chr10:101095818:C:CAGT	101095818	CAGT	C	0	NA	Inf	NA
10	chr10:101096195:T:C	101096195	C	T	0.000212134	2.4306	8.29974	0.769634
10	chr10:101100031:C:T	101100031	T	C	0.000212134	0.642686	8.2848	0.938167
10	chr10:101100556:C:G	101100556	G	C	0.00169707	-3.23168	2.95023	0.273342
10	chr10:101100653:C:T	101100653	T	C	0.000636402	-7.03016	4.80525	0.143463
10	chr10:101101258:T:G	101101258	G	T	0.000212134	9.68498	8.32178	0.2445
10	chr10:101101874:G:A	101101874	A	G	0	NA	Inf	NA
10	chr10:101102382:C:T	101102382	T	C	0.000212134	9.9964	8.30522	0.228733
10	chr10:101103579:C:T	101103579	T	C	0	NA	Inf	NA
10	chr10:101104507:C:T	101104507	T	C	0.000212134	-4.03545	8.34521	0.628695
10	chr10:101105199:T:G	101105199	G	T	0.000848536	-0.792184	4.17653	0.849564
10	chr10:101106448:G:A	101106448	A	G	0.0012728	-4.9157	3.39799	0.147995
10	chr10:101107168:T:C	101107168	C	T	0.000848536	-0.792184	4.17653	0.849564
10	chr10:101107332:G:A	101107332	A	G	0.000212134	6.25741	8.31304	0.451617
10	chr10:101108569:C:T	101108569	T	C	0.000212134	7.23895	8.31607	0.38404
10	chr10:101110447:G:A	101110447	A	G	0	NA	Inf	NA
10	chr10:101111502:C:G	101111502	G	C	0	NA	Inf	NA
10	chr10:101112345:C:T	101112345	T	C	0.000424268	-2.21347	5.93353	0.709116
10	chr10:101113132:C:T	101113132	T	C	0.000212134	3.94808	8.34327	0.636066
10	chr10:101113583:G:A	101113583	A	G	0.000424268	-1.89495	5.8731	0.746961
10	chr10:101114141:C:T	101114141	T	C	0.00275774	2.10379	2.30935	0.3623
10	chr10:101115901:G:A	101115901	A	G	0.000212134	-5.22229	8.29691	0.52907
10	chr10:101115927:C:T	101115927	T	C	0.000424268	3.6859	5.87266	0.530242
10	chr10:101116455:C:A	101116455	A	C	0	NA	Inf	NA
10	chr10:101116485:T:A	101116485	A	T	0.000212134	4.51266	8.3203	0.587565
10	chr10:101117207:T:A	101117207	A	T	0.0012728	-2.98941	3.39823	0.379023
10	chr10:101117326:C:T	101117326	T	C	0.00148494	3.51325	3.14604	0.264113
10	chr10:101118226:A:G	101118226	G	A	0.000212134	2.30196	8.3096	0.781762
10	chr10:101119030:T:C	101119030	C	T	0.000212134	6.25741	8.31304	0.451617
10	chr10:101120332:G:A	101120332	A	G	0.000212134	-11.1799	8.32414	0.179248
10	chr10:101120988:C:G	101120988	G	C	0.000212134	-1.05488	8.31222	0.899014
10	chr10:101122125:C:T	101122125	T	C	0.000424268	3.6859	5.87266	0.530242
10	chr10:101123263:T:C	101123263	C	T	0.000848536	5.26089	4.15834	0.20582
10	chr10:101123497:T:C	101123497	C	T	0.000848536	5.14372	4.22351	0.22327
10	chr10:101123531:G:A	101123531	A	G	0.000636402	-2.79483	4.80054	0.560439
10	chr10:101126716:G:A	101126716	A	G	0.0012728	0.161148	3.43371	0.962568
10	chr10:101128602:G:C	101128602	C	G	0.000212134	3.87821	8.32022	0.64113
10	chr10:101129193:C:T	101129193	T	C	0.000212134	-9.84325	8.31266	0.236362
10	chr10:101129307:A:G	101129307	G	A	0.000212134	3.18637	8.33022	0.702085
10	chr10:101130221:A:G	101130221	G	A	0.000636402	-1.19538	4.80435	0.803506
10	chr10:101131260:C:T	101131260	T	C	0.00466695	1.37589	1.78592	0.441058
10	chr10:101131592:T:C	101131592	C	T	0	NA	Inf	NA
10	chr10:101132088:T:A	101132088	A	T	0.000424268	0.367878	5.87929	0.950107
10	chr10:101132158:G:A	101132158	A	G	0.00445482	0.853267	1.82189	0.63954
10	chr10:101132845:C:T	101132845	T	C	0.000848536	3.81982	4.16315	0.358864
10	chr10:101133155:G:A	101133155	A	G	0	NA	Inf	NA
10	chr10:101133671:C:A	101133671	A	C	0.00233347	1.89632	2.51262	0.450418
10	chr10:101135311:G:T	101135311	T	G	0.000848536	0.50066	4.16471	0.904313
10	chr10:101136349:G:T	101136349	T	G	0.00551549	1.65045	1.58395	0.297418
10	chr10:101136545:C:T	101136545	T	C	0.000212134	6.27709	8.31172	0.450123
10	chr10:101137710:A:C	101137710	C	A	0.000212134	6.80753	8.3026	0.412258
10	chr10:101138981:T:C	101138981	C	T	0.000212134	3.94808	8.34327	0.636066
10	chr10:101139251:C:A	101139251	A	C	0.000636402	-1.51156	4.79989	0.752825
10	chr10:101139491:G:A	101139491	A	G	0.000212134	9.75445	8.36354	0.243491
10	chr10:101140300:T:G	101140300	G	T	0.000212134	-7.48172	8.31677	0.368336
10	chr10:101141954:C:T	101141954	T	C	0.000424268	0.697077	5.88047	0.905639
10	chr10:101142739:GT:G	101142739	G	GT	0	NA	Inf	NA
10	chr10:101143274:G:T	101143274	T	G	0.000212134	-2.85519	8.31189	0.731217
10	chr10:101143275:C:T	101143275	T	C	0.000212134	-2.85519	8.31189	0.731217
10	chr10:101143685:G:T	101143685	T	G	0	NA	Inf	NA
10	chr10:101143754:G:A	101143754	A	G	0	NA	Inf	NA
10	chr10:101144043:G:A	101144043	A	G	0.000424268	6.43837	5.87391	0.273037
10	chr10:101145328:G:A	101145328	A	G	0.00148494	3.51325	3.14604	0.264113
10	chr10:101146941:C:G	101146941	G	C	0.000424268	0.112126	5.8848	0.984798
10	chr10:101147170:C:T	101147170	T	C	0.00296988	-0.36927	2.2333	0.86867
10	chr10:101147924:G:A	101147924	A	G	0.000636402	-1.19538	4.80435	0.803506
10	chr10:101148990:TC:T	101148990	T	TC	0.00106067	1.31849	3.73145	0.72383
10	chr10:101149286:C:T	101149286	T	C	0.000212134	-11.1799	8.32414	0.179248
10	chr10:101150378:T:A	101150378	A	T	0.000212134	-2.85519	8.31189	0.731217
10	chr10:101152455:T:C	101152455	C	T	0.000212134	-6.23571	8.31967	0.453548
10	chr10:101152959:G:A	101152959	A	G	0.000212134	-1.57763	8.31517	0.849521
10	chr10:101153721:T:C	101153721	C	T	0.000212134	-2.11064	8.32418	0.799839
10	chr10:101153923:G:A	101153923	A	G	0	NA	Inf	NA
10	chr10:101154583:C:T	101154583	T	C	0.00254561	2.29481	2.22922	0.303282
10	chr10:101154957:G:A	101154957	A	G	0.000212134	-8.24093	8.3191	0.321879
10	chr10:101156045:G:A	101156045	A	G	0.000212134	6.25741	8.31304	0.451617
10	chr10:101156671:G:A	101156671	A	G	0.00148494	-0.518942	3.14989	0.869142
10	chr10:101157439:C:T	101157439	T	C	0.000424268	-2.21347	5.93353	0.709116
10	chr10:101157470:T:C	101157470	C	T	0.000848536	-0.792184	4.17653	0.849564
10	chr10:101158681:A:G	101158681	G	A	0.000212134	11.2905	8.31476	0.174498
10	chr10:101159374:C:T	101159374	T	C	0.000424268	7.90452	5.89337	0.179837
10	chr10:101160920:C:T	101160920	T	C	0.000212134	-5.22229	8.29691	0.52907
10	chr10:101161165:G:A	101161165	A	G	0.000424268	-3.25317	5.87455	0.579733
10	chr10:101161257:C:T	101161257	T	C	0.00190921	-1.98999	2.78144	0.474329
10	chr10:101162767:C:T	101162767	T	C	0	NA	Inf	NA
10	chr10:101162790:T:G	101162790	G	T	0.0099703	0.173327	1.1993	0.885087
10	chr10:101163129:A:C	101163129	C	A	0.00551549	1.65045	1.58395	0.297418
10	chr10:101164901:T:C	101164901	C	T	0	NA	Inf	NA
10	chr10:101165448:G:A	101165448	A	G	0.00148494	3.51325	3.14604	0.264113
10	chr10:101165625:C:T	101165625	T	C	0.000212134	2.62725	8.31694	0.752085
10	chr10:101165862:C:CT	101165862	CT	C	0.00106067	1.23473	3.71955	0.739922
10	chr10:101166214:G:T	101166214	T	G	0.0012728	-1.74899	3.39801	0.606756
10	chr10:101166938:C:T	101166938	T	C	0.000212134	-22.6681	8.35857	0.00668857
10	chr10:101167744:C:T	101167744	T	C	0	NA	Inf	NA
10	chr10:101168089:C:T	101168089	T	C	0.000212134	9.02143	8.32425	0.278474
10	chr10:101168871:G:A	101168871	A	G	0.000636402	-7.03016	4.80525	0.143463
10	chr10:101169741:A:T	101169741	T	A	0.000212134	5.63805	8.29552	0.496726
10	chr10:101170298:C:T	101170298	T	C	0.000848536	-0.792184	4.17653	0.849564
10	chr10:101172266:T:C	101172266	C	T	0.000636402	-1.19538	4.80435	0.803506
10	chr10:101172949:AC:A	101172949	A	AC	0.000212134	-2.11064	8.32418	0.799839
10	chr10:101173332:G:A	101173332	A	G	0.000212134	2.06596	8.31312	0.803734
10	chr10:101174069:G:C	101174069	C	G	0.000212134	-1.46739	8.31761	0.859965
10	chr10:101174903:T:A	101174903	A	T	0	NA	Inf	NA
10	chr10:101175141:C:T	101175141	T	C	0.000424268	0.697077	5.88047	0.905639
10	chr10:101175285:A:AT	101175285	AT	A	0.000212134	14.0453	8.3164	0.091245
10	chr10:101175942:C:G	101175942	G	C	0.000636402	-0.418448	4.79696	0.930487
10	chr10:101176627:G:A	101176627	A	G	0.000212134	-6.69264	8.32169	0.421258
10	chr10:101176871:G:A	101176871	A	G	0.00106067	1.23473	3.71955	0.739922
10	chr10:101177058:C:T	101177058	T	C	0.000848536	3.24597	4.16495	0.435771
10	chr10:101177349:G:A	101177349	A	G	0	NA	Inf	NA
10	chr10:101182998:G:A	101182998	A	G	0.0012728	0.161148	3.43371	0.962568
10	chr10:101184524:T:G	101184524	G	T	0.000424268	6.86242	5.87684	0.242926
10	chr10:101185106:C:T	101185106	T	C	0.000424268	-0.692847	5.89117	0.906379
10	chr10:101186523:A:G	101186523	G	A	0.000212134	0.718405	8.31695	0.931166
10	chr10:101186613:G:T	101186613	T	G	0.00169707	-3.21617	2.94903	0.275455
10	chr10:101186615:C:T	101186615	T	C	0.000848536	1.59413	4.16354	0.70181
10	chr10:101187436:A:G	101187436	G	A	0.000636402	-7.03016	4.80525	0.143463
10	chr10:101187460:C:T	101187460	T	C	0.000424268	1.45582	5.87977	0.804445
10	chr10:101187822:A:G	101187822	G	A	0	NA	Inf	NA
10	chr10:101188638:G:C	101188638	C	G	0.000424268	6.43837	5.87391	0.273037
10	chr10:101189374:C:A	101189374	A	C	0.000212134	-1.5708	8.32547	0.850348
10	chr10:101189402:TTTTGC:T	101189402	T	TTTTGC	0.00106067	2.53557	3.72783	0.496394
10	chr10:101189498:A:G	101189498	G	A	0.0159101	-0.231426	0.96402	0.810281
10	chr10:101189647:G:A	101189647	A	G	0.000636402	-7.13193	4.8048	0.13772
10	chr10:101189796:G:A	101189796	A	G	0.000848536	-5.32175	4.16213	0.201034
10	chr10:101190723:G:T	101190723	T	G	0	NA	Inf	NA
10	chr10:101191928:T:A	101191928	A	T	0.000424268	6.06959	5.88222	0.302141
10	chr10:101192482:T:G	101192482	G	T	0.00148494	2.92285	2.778	0.292733
10	chr10:101192673:A:T	101192673	T	A	0.00233347	-2.77569	2.51449	0.269646
10	chr10:101193245:C:T	101193245	T	C	0.00106067	-4.49742	3.71989	0.226655
10	chr10:101193522:C:A	101193522	A	C	0.00403055	0.139947	1.91691	0.941801
10	chr10:101194345:G:A	101194345	A	G	0.000212134	2.88313	8.3189	0.72891
10	chr10:101194484:G:A	101194484	A	G	0.00296988	2.9487	2.23526	0.187109
10	chr10:101194785:G:A	101194785	A	G	0	NA	Inf	NA
10	chr10:101194812:G:C	101194812	C	G	0.000424268	-10.93	5.87988	0.0630436
10	chr10:101195517:T:C	101195517	C	T	0.000212134	6.80753	8.3026	0.412258
10	chr10:101196380:G:A	101196380	A	G	0.000212134	7.79262	8.31949	0.348928
10	chr10:101196433:C:T	101196433	T	C	0.000848536	-4.06199	4.16246	0.329133
10	chr10:101196755:C:T	101196755	T	C	0.000212134	-1.22072	8.27806	0.882765
10	chr10:101198578:A:G	101198578	G	A	0	NA	Inf	NA
10	chr10:101198896:G:C	101198896	C	G	0.000848536	5.09288	4.16571	0.221491
10	chr10:101199787:C:T	101199787	T	C	0.000212134	10.9221	8.31742	0.189127
10	chr10:101200218:A:C	101200218	C	A	0.000424268	0.112126	5.8848	0.984798
10	chr10:101202868:C:G	101202868	G	C	0	NA	Inf	NA
10	chr10:101203016:G:T	101203016	T	G	0.00572762	1.38974	1.60805	0.387457
10	chr10:101204168:G:A	101204168	A	G	0.000848536	3.42567	4.15609	0.409796
10	chr10:101204215:G:A	101204215	A	G	0.000212134	0.718405	8.31695	0.931166
10	chr10:101205424:C:T	101205424	T	C	0.000212134	5.27092	8.32473	0.526626
10	chr10:101206053:C:T	101206053	T	C	0.000424268	-10.93	5.87988	0.0630436
10	chr10:101206470:A:T	101206470	T	A	0.000212134	7.79262	8.31949	0.348928
10	chr10:101207209:C:T	101207209	T	C	0.000212134	-0.189443	8.31584	0.981825
10	chr10:101207439:C:T	101207439	T	C	0.000212134	-6.69264	8.32169	0.421258
10	chr10:101208873:G:C	101208873	C	G	0.000848536	4.2013	4.15443	0.311881
10	chr10:101209305:C:T	101209305	T	C	0.000636402	-5.63119	4.80174	0.2409
10	chr10:101209365:C:T	101209365	T	C	0.000212134	12.8381	8.27169	0.120649
10	chr10:101210295:C:T	101210295	T	C	0.000424268	-2.52629	5.86991	0.66692
10	chr10:101210544:C:T	101210544	T	C	0.000212134	7.1441	8.27996	0.388238
10	chr10:101210582:A:G	101210582	G	A	0.00106067	0.941503	3.72185	0.800294
10	chr10:101211404:C:G	101211404	G	C	0.00254561	3.29245	2.40403	0.170826
10	chr10:101212112:G:A	101212112	A	G	0.00106067	3.77078	3.72146	0.310939
10	chr10:101212174:G:A	101212174	A	G	0.00169707	-0.035628	2.96104	0.9904
10	chr10:101212349:G:A	101212349	A	G	0.000212134	-1.5708	8.32547	0.850348
10	chr10:101212833:CATTT:C	101212833	C	CATTT	0.00572762	1.56498	1.60843	0.330558
10	chr10:101213286:C:T	101213286	T	C	0.000636402	-2.47974	4.80394	0.605722
10	chr10:101213835:T:C	101213835	C	T	0.0108188	1.22099	1.17545	0.298925
10	chr10:101213903:A:T	101213903	T	A	0.000212134	-5.77346	8.32369	0.487922
10	chr10:101213996:C:G	101213996	G	C	0.000212134	-6.75657	8.31845	0.416654
10	chr10:101214321:C:T	101214321	T	C	0	NA	Inf	NA
10	chr10:101214494:G:A	101214494	A	G	0.000636402	-1.54301	4.80321	0.748025
10	chr10:101215070:G:A	101215070	A	G	0.000636402	-7.03016	4.80525	0.143463
10	chr10:101215524:C:T	101215524	T	C	0.000212134	6.27709	8.31172	0.450123
10	chr10:101216747:A:C	101216747	C	A	0.000212134	3.94808	8.34327	0.636066
10	chr10:101217751:G:A	101217751	A	G	0.00572762	1.56498	1.60843	0.330558
10	chr10:101218037:C:T	101218037	T	C	0.000212134	5.63805	8.29552	0.496726
10	chr10:101218587:GTC:G	101218587	G	GTC	0.000424268	6.86242	5.87684	0.242926
10	chr10:101218771:G:A	101218771	A	G	0.00190921	0.45562	2.79578	0.870544
10	chr10:101218889:A:G	101218889	G	A	0.00233347	-2.77569	2.51449	0.269646
10	chr10:101219113:C:T	101219113	T	C	0.00233347	2.94852	2.51057	0.240217
10	chr10:101220116:G:A	101220116	A	G	0.011031	1.2491	1.16492	0.283604
10	chr10:101220543:G:T	101220543	T	G	0.00190921	-2.19867	2.78064	0.429114
10	chr10:101220592:G:C	101220592	C	G	0.0086975	1.70018	1.25301	0.17482
10	chr10:101221576:C:T	101221576	T	C	0.000424268	0.697077	5.88047	0.905639
10	chr10:101222555:G:A	101222555	A	G	0.000212134	13.6888	8.33076	0.100348
10	chr10:101224773:G:C	101224773	C	G	0.000424268	2.6973	5.88165	0.646524
10	chr10:101225620:C:T	101225620	T	C	0.000212134	12.8381	8.27169	0.120649
10	chr10:101226885:C:T	101226885	T	C	0.000636402	-2.79483	4.80054	0.560439
10	chr10:101228123:C:T	101228123	T	C	0.000424268	-0.901503	5.87563	0.878058
10	chr10:101228478:C:T	101228478	T	C	0.000212134	-7.94079	8.29676	0.338519
10	chr10:101229055:C:T	101229055	T	C	0	NA	Inf	NA
10	chr10:101230027:G:T	101230027	T	G	0.000212134	-4.03545	8.34521	0.628695
10	chr10:101230672:T:C	101230672	C	T	0.000636402	-1.54301	4.80321	0.748025
10	chr10:101230946:A:G	101230946	G	A	0.000424268	1.27551	5.88332	0.828364
10	chr10:101231374:G:A	101231374	A	G	0.00275774	0.655476	2.31047	0.776641
10	chr10:101232586:T:C	101232586	C	T	0.000212134	12.8381	8.27169	0.120649
10	chr10:101232872:G:A	101232872	A	G	0.000424268	1.27551	5.88332	0.828364
10	chr10:101235434:C:T	101235434	T	C	0.000212134	-15.5576	8.31181	0.0612413
10	chr10:101236799:C:T	101236799	T	C	0.000424268	2.55555	5.87684	0.663671
10	chr10:101237391:AGC:A	101237391	A	AGC	0.000424268	-2.21347	5.93353	0.709116
10	chr10:101237517:G:T	101237517	T	G	0.000212134	4.80098	8.31453	0.563656
10	chr10:101237626:G:A	101237626	A	G	0.000212134	-7.94079	8.29676	0.338519
10	chr10:101237747:A:G	101237747	G	A	0.00233347	-2.77569	2.51449	0.269646
10	chr10:101238112:A:G	101238112	G	A	0.000212134	6.25741	8.31304	0.451617
10	chr10:101238187:C:A	101238187	A	C	0.000212134	10.9221	8.31742	0.189127
10	chr10:101238233:A:G	101238233	G	A	0	NA	Inf	NA
10	chr10:101238731:GT:G	101238731	G	GT	0.00233347	1.89632	2.51262	0.450418
10	chr10:101238969:G:T	101238969	T	G	0.00106067	-3.96735	3.72109	0.286343
10	chr10:101239344:G:C	101239344	C	G	0.000212134	-11.1799	8.32414	0.179248
10	chr10:101241703:G:A	101241703	A	G	0.000636402	0.226882	4.80399	0.962332
10	chr10:101242055:G:A	101242055	A	G	0.00254561	-0.288494	2.43093	0.905532
10	chr10:101242348:G:A	101242348	A	G	0.00551549	1.68494	1.63832	0.303736
10	chr10:101242385:G:A	101242385	A	G	0.000212134	11.2905	8.31476	0.174498
10	chr10:101242730:C:A	101242730	A	C	0.00763683	0.732784	1.40158	0.601096
10	chr10:101242791:C:G	101242791	G	C	0.00106067	1.31849	3.73145	0.72383
10	chr10:101243680:A:G	101243680	G	A	0.000212134	7.79262	8.31949	0.348928
10	chr10:101245390:AAGG:A	101245390	A	AAGG	0.000424268	0.367878	5.87929	0.950107
10	chr10:101245681:C:T	101245681	T	C	0.000212134	6.25741	8.31304	0.451617
10	chr10:101245878:T:C	101245878	C	T	0.000424268	-2.52629	5.86991	0.66692
10	chr10:101247348:A:G	101247348	G	A	0.000212134	-22.6681	8.35857	0.00668857
10	chr10:101247476:T:G	101247476	G	T	0.00106067	3.77078	3.72146	0.310939
10	chr10:101248049:G:T	101248049	T	G	0.000424268	0.697077	5.88047	0.905639
10	chr10:101248499:T:C	101248499	C	T	0	NA	Inf	NA
10	chr10:101248611:C:T	101248611	T	C	0.000424268	2.41094	5.88168	0.681874
10	chr10:101249003:A:C	101249003	C	A	0.000424268	2.91944	5.8705	0.618972
10	chr10:101249062:C:G	101249062	G	C	0.000636402	-6.44695	4.80005	0.179239
10	chr10:101249635:T:C	101249635	C	T	0.000212134	6.25741	8.31304	0.451617
10	chr10:101250991:G:C	101250991	C	G	0.00318201	3.47784	2.15308	0.106249
10	chr10:101251066:C:T	101251066	T	C	0.00169707	2.38144	2.94378	0.41853
10	chr10:101251722:G:A	101251722	A	G	0.000424268	0.112126	5.8848	0.984798
10	chr10:101252399:C:A	101252399	A	C	0.000424268	0.616688	5.87708	0.916431
10	chr10:101252714:C:A	101252714	A	C	0.00106067	3.77078	3.72146	0.310939
10	chr10:101252947:C:T	101252947	T	C	0.000212134	-10.2743	8.30792	0.216204
10	chr10:101253438:C:T	101253438	T	C	0.000848536	3.81982	4.16315	0.358864
10	chr10:101253776:T:C	101253776	C	T	0	NA	Inf	NA
10	chr10:101254182:C:T	101254182	T	C	0	NA	Inf	NA
10	chr10:101254788:A:T	101254788	T	A	0.00233347	-2.77569	2.51449	0.269646
10	chr10:101254926:G:A	101254926	A	G	0.00106067	-0.830259	3.72087	0.82343
10	chr10:101254987:A:G	101254987	G	A	0.000424268	1.27551	5.88332	0.828364
10	chr10:101255471:C:T	101255471	T	C	0.0012728	4.65936	3.39294	0.169674
10	chr10:101256143:T:A	101256143	A	T	0.000424268	1.99639	5.88321	0.734356
10	chr10:101257119:A:G	101257119	G	A	0.000212134	11.2905	8.31476	0.174498
10	chr10:101257733:G:A	101257733	A	G	0.00233347	1.89632	2.51262	0.450418
10	chr10:101258038:G:A	101258038	A	G	0.000212134	-5.92082	8.30863	0.476087
10	chr10:101258352:A:G	101258352	G	A	0.00403055	2.27695	1.91391	0.234169
10	chr10:101258612:G:A	101258612	A	G	0.000636402	-2.79483	4.80054	0.560439
10	chr10:101258797:T:C	101258797	C	T	0.00233347	1.89632	2.51262	0.450418
10	chr10:101259733:G:A	101259733	A	G	0.000212134	-10.4	8.31435	0.210987
10	chr10:101259875:G:A	101259875	A	G	0	NA	Inf	NA
10	chr10:101260049:C:T	101260049	T	C	0.000212134	11.2905	8.31476	0.174498
10	chr10:101261447:G:A	101261447	A	G	0.00106067	1.23473	3.71955	0.739922
10	chr10:101261507:G:T	101261507	T	G	0.00296988	3.41692	2.22763	0.125059
10	chr10:101261863:T:C	101261863	C	T	0.000212134	-1.22072	8.27806	0.882765
10	chr10:101262254:C:T	101262254	T	C	0.00233347	1.89632	2.51262	0.450418
10	chr10:101262273:C:T	101262273	T	C	0.000424268	6.06959	5.88222	0.302141
10	chr10:101264118:G:A	101264118	A	G	0.000212134	-9.16678	8.31806	0.270447
10	chr10:101264791:G:T	101264791	T	G	0.000212134	-5.92082	8.30863	0.476087
10	chr10:101265164:C:T	101265164	T	C	0	NA	Inf	NA
10	chr10:101266064:G:A	101266064	A	G	0.000212134	6.27709	8.31172	0.450123
10	chr10:101266534:G:A	101266534	A	G	0.000636402	-1.54301	4.80321	0.748025
10	chr10:101266614:C:T	101266614	T	C	0	NA	Inf	NA
10	chr10:101267082:C:T	101267082	T	C	0.000848536	-0.0265018	4.1629	0.994921
10	chr10:101267582:G:A	101267582	A	G	0.0012728	1.91385	3.42255	0.576033
10	chr10:101267597:G:A	101267597	A	G	0.000212134	-5.92082	8.30863	0.476087
10	chr10:101267734:G:A	101267734	A	G	0.00763683	0.732784	1.40158	0.601096
10	chr10:101269911:T:C	101269911	C	T	0.00254561	-0.30836	2.41877	0.898555
10	chr10:101271322:C:T	101271322	T	C	0.000636402	-6.92698	4.80229	0.14918
10	chr10:101271390:G:A	101271390	A	G	0.00954603	1.49928	1.20213	0.212328
10	chr10:101271731:G:A	101271731	A	G	0.000636402	-1.19538	4.80435	0.803506
10	chr10:101271953:G:A	101271953	A	G	0.000212134	-2.11064	8.32418	0.799839
10	chr10:101272407:G:A	101272407	A	G	0.000212134	3.94808	8.34327	0.636066
10	chr10:101273540:C:A	101273540	A	C	0.000848536	-0.792184	4.17653	0.849564
10	chr10:101273543:A:T	101273543	T	A	0.000636402	-2.79483	4.80054	0.560439
10	chr10:101274687:G:T	101274687	T	G	0.000212134	2.88313	8.3189	0.72891
10	chr10:101274835:G:A	101274835	A	G	0	NA	Inf	NA
10	chr10:101276622:G:A	101276622	A	G	0.000212134	-9.84325	8.31266	0.236362
10	chr10:101277331:A:T	101277331	T	A	0.000848536	-0.792184	4.17653	0.849564
10	chr10:101277398:C:T	101277398	T	C	0.00466695	-0.554005	1.77843	0.75541
10	chr10:101277795:C:G	101277795	G	C	0.000636402	-2.79483	4.80054	0.560439
10	chr10:101278262:A:C	101278262	C	A	0.000848536	4.31217	4.15804	0.299704
10	chr10:101278379:G:A	101278379	A	G	0.000212134	-2.39849	8.34527	0.773801
10	chr10:101278510:C:T	101278510	T	C	0.00275774	-0.413236	2.31139	0.858109
10	chr10:101278613:G:A	101278613	A	G	0.000212134	6.30585	8.31649	0.44831
10	chr10:101278712:G:A	101278712	A	G	0.000212134	11.5429	8.31208	0.164927
10	chr10:101279212:A:G	101279212	G	A	0.000848536	4.31217	4.15804	0.299704
10	chr10:101279338:C:T	101279338	T	C	0.00106067	1.23473	3.71955	0.739922
10	chr10:101279601:C:T	101279601	T	C	0	NA	Inf	NA
10	chr10:101280006:T:C	101280006	C	T	0	NA	Inf	NA
10	chr10:101280085:C:T	101280085	T	C	0.000636402	-1.59619	4.78457	0.738673
10	chr10:101280215:G:A	101280215	A	G	0.000424268	6.06959	5.88222	0.302141
10	chr10:101280348:T:C	101280348	C	T	0.00106067	2.33946	3.7265	0.530141
10	chr10:101280428:A:C	101280428	C	A	0.000424268	7.77983	5.85983	0.184292
10	chr10:101281991:A:C	101281991	C	A	0.000848536	-4.06199	4.16246	0.329133
10	chr10:101282566:G:C	101282566	C	G	0.000636402	-7.03016	4.80525	0.143463
10	chr10:101284530:G:A	101284530	A	G	0.00551549	1.68494	1.63832	0.303736
10	chr10:101284964:C:T	101284964	T	C	0.000212134	-2.85519	8.31189	0.731217
10	chr10:101284988:G:A	101284988	A	G	0	NA	Inf	NA
10	chr10:101285550:G:T	101285550	T	G	0.000424268	7.77983	5.85983	0.184292
10	chr10:101285834:C:G	101285834	G	C	0.00169707	-1.3557	2.96639	0.647656
10	chr10:101285920:C:A	101285920	A	C	0.00148494	-0.518942	3.14989	0.869142
10	chr10:101286433:C:A	101286433	A	C	0.000212134	4.51266	8.3203	0.587565
10	chr10:101286469:G:A	101286469	A	G	0	NA	Inf	NA
10	chr10:101286475:G:A	101286475	A	G	0.000424268	0.697077	5.88047	0.905639
10	chr10:101286644:C:G	101286644	G	C	0.000636402	-6.92698	4.80229	0.14918
10	chr10:101287023:T:C	101287023	C	T	0.000212134	2.97141	8.29908	0.720313
10	chr10:101287024:G:A	101287024	A	G	0.000212134	2.97141	8.29908	0.720313
10	chr10:101287031:T:A	101287031	A	T	0.000212134	2.97141	8.29908	0.720313
10	chr10:101287620:C:T	101287620	T	C	0.000212134	5.63805	8.29552	0.496726
10	chr10:101287659:T:TGC	101287659	TGC	T	0.000212134	-6.23571	8.31967	0.453548
10	chr10:101287806:C:A	101287806	A	C	0.000848536	0.50066	4.16471	0.904313
10	chr10:101288150:G:C	101288150	C	G	0.000424268	-2.21347	5.93353	0.709116
10	chr10:101288994:A:G	101288994	G	A	0.00190921	2.08001	2.77755	0.453939
10	chr10:101290185:C:T	101290185	T	C	0.00212134	2.45075	2.64886	0.354857
10	chr10:101290382:C:G	101290382	G	C	0.000424268	3.51503	5.88458	0.550288
10	chr10:101290491:CT:C	101290491	C	CT	0.000212134	-11.1799	8.32414	0.179248
10	chr10:101290563:C:T	101290563	T	C	0.000212134	1.82298	8.30107	0.826176
10	chr10:101291906:C:T	101291906	T	C	0.000212134	-7.80935	8.31375	0.347561
10	chr10:101291917:CCTCCCG:C	101291917	C	CCTCCCG	0.000212134	-5.50913	8.3124	0.507484
10	chr10:101292240:C:A	101292240	A	C	0.000212134	2.62725	8.31694	0.752085
10	chr10:101293161:C:G	101293161	G	C	0.000848536	4.31217	4.15804	0.299704
10	chr10:101293493:A:T	101293493	T	A	0	NA	Inf	NA
10	chr10:101294139:G:A	101294139	A	G	0.000424268	2.8618	5.88296	0.626644
10	chr10:101294517:T:C	101294517	C	T	0.000212134	3.94808	8.34327	0.636066
10	chr10:101294933:C:G	101294933	G	C	0.00296988	-0.764338	2.23411	0.732258
10	chr10:101295476:T:C	101295476	C	T	0.00551549	0.317156	1.63721	0.846397
10	chr10:101296074:G:A	101296074	A	G	0.000212134	-1.17752	8.3202	0.887455
10	chr10:101296808:C:T	101296808	T	C	0	NA	Inf	NA
10	chr10:101296934:T:A	101296934	A	T	0	NA	Inf	NA
10	chr10:101297197:A:G	101297197	G	A	0.000212134	-5.77346	8.32369	0.487922
10	chr10:101297568:G:T	101297568	T	G	0	NA	Inf	NA
10	chr10:101298059:A:C	101298059	C	A	0.000424268	-2.89075	5.87803	0.622869
10	chr10:101300371:A:G	101300371	G	A	0.000848536	0.50066	4.16471	0.904313
10	chr10:101301889:C:T	101301889	T	C	0.000636402	-1.19538	4.80435	0.803506
10	chr10:101302020:A:T	101302020	T	A	0.000212134	0.545792	8.31501	0.947665
10	chr10:101302089:C:A	101302089	A	C	0.000212134	-2.1488	8.31665	0.796119
10	chr10:101303691:A:G	101303691	G	A	0.000212134	-11.0659	8.33535	0.184316
10	chr10:101304047:C:T	101304047	T	C	0.000636402	-1.19538	4.80435	0.803506
10	chr10:101304752:G:A	101304752	A	G	0.00551549	0.317156	1.63721	0.846397
10	chr10:101304792:C:T	101304792	T	C	0.000848536	-6.51355	4.15762	0.117195
10	chr10:101305179:C:T	101305179	T	C	0.000212134	-5.22229	8.29691	0.52907
10	chr10:101305232:TG:T	101305232	T	TG	0.000848536	0.50066	4.16471	0.904313
10	chr10:101305538:G:C	101305538	C	G	0.000212134	13.6888	8.33076	0.100348
10	chr10:101306002:G:A	101306002	A	G	0.00721256	0.598442	1.39688	0.66835
10	chr10:101306051:C:T	101306051	T	C	0.000636402	0.226882	4.80399	0.962332
10	chr10:101306557:T:C	101306557	C	T	0.000212134	-7.94079	8.29676	0.338519
10	chr10:101307463:G:A	101307463	A	G	0.000212134	-22.6681	8.35857	0.00668857
10	chr10:101307678:C:T	101307678	T	C	0.011031	-0.498044	1.17026	0.670411
10	chr10:101307916:C:T	101307916	T	C	0.00615189	0.446215	1.56068	0.774946
10	chr10:101308581:C:G	101308581	G	C	0	NA	Inf	NA
10	chr10:101308771:C:A	101308771	A	C	0.000848536	-0.0265018	4.1629	0.994921
10	chr10:101309267:C:T	101309267	T	C	0	NA	Inf	NA
10	chr10:101309310:A:C	101309310	C	A	0.000424268	0.616688	5.87708	0.916431
10	chr10:101309951:A:G	101309951	G	A	0.000212134	-2.11064	8.32418	0.799839
10	chr10:101310377:T:C	101310377	C	T	0.00551549	1.68494	1.63832	0.303736
10	chr10:101310499:C:T	101310499	T	C	0.000636402	-2.79483	4.80054	0.560439
10	chr10:101310853:C:A	101310853	A	C	0.000424268	-2.21347	5.93353	0.709116
10	chr10:101310913:A:AT	101310913	AT	A	0	NA	Inf	NA
10	chr10:101311074:G:T	101311074	T	G	0.000212134	-4.40344	8.30216	0.595837
10	chr10:101311770:G:A	101311770	A	G	0.000212134	-0.189443	8.31584	0.981825
10	chr10:101313301:A:T	101313301	T	A	0.00636402	-0.173186	1.53409	0.910116
10	chr10:101313478:GAC:G	101313478	G	GAC	0.000636402	-1.59619	4.78457	0.738673
10	chr10:101313511:G:A	101313511	A	G	0.000212134	2.88313	8.3189	0.72891
10	chr10:101314203:C:T	101314203	T	C	0.000848536	-1.23428	4.16268	0.76684
10	chr10:101314457:C:G	101314457	G	C	0.000848536	3.81982	4.16315	0.358864
10	chr10:101314682:G:A	101314682	A	G	0.000212134	0.546785	8.30459	0.947504
10	chr10:101314747:C:T	101314747	T	C	0.000636402	-2.79483	4.80054	0.560439
10	chr10:101314772:AC:A	101314772	A	AC	0.000212134	-9.12384	8.29185	0.271185
10	chr10:101315373:C:T	101315373	T	C	0.000424268	-1.39127	5.87152	0.812694
10	chr10:101315388:A:C	101315388	C	A	0.000424268	-1.39127	5.87152	0.812694
10	chr10:101315413:A:G	101315413	G	A	0.000636402	-2.14202	4.79923	0.655362
10	chr10:101315611:G:A	101315611	A	G	0.000424268	0.112126	5.8848	0.984798
10	chr10:101315852:C:A	101315852	A	C	0.000848536	5.26089	4.15834	0.20582
10	chr10:101315994:G:A	101315994	A	G	0.00551549	1.65045	1.58395	0.297418
10	chr10:101316067:G:A	101316067	A	G	0.00233347	-2.77118	2.51207	0.269964
10	chr10:101317283:C:G	101317283	G	C	0.0178193	-0.645663	0.927372	0.486286
10	chr10:101317500:TA:T	101317500	T	TA	0.000212134	0.617854	8.31409	0.94076
10	chr10:101317513:G:A	101317513	A	G	0.000848536	5.26089	4.15834	0.20582
10	chr10:101319490:A:G	101319490	G	A	0.00445482	1.60096	1.82202	0.37958
10	chr10:101319915:G:A	101319915	A	G	0.0012728	0.161148	3.43371	0.962568
10	chr10:101320932:T:C	101320932	C	T	0.000212134	0.546785	8.30459	0.947504
10	chr10:101321273:T:G	101321273	G	T	0.000212134	1.82298	8.30107	0.826176
10	chr10:101321320:G:A	101321320	A	G	0.000212134	-6.69264	8.32169	0.421258
10	chr10:101322970:G:A	101322970	A	G	0.000636402	-7.03016	4.80525	0.143463
10	chr10:101323510:C:G	101323510	G	C	0.00763683	2.02958	1.35966	0.135513
10	chr10:101323548:C:T	101323548	T	C	0.000212134	-17.6012	8.32535	0.0345004
10	chr10:101323729:A:T	101323729	T	A	0.00106067	-7.26728	3.76616	0.0536537
10	chr10:101324049:A:C	101324049	C	A	0.000848536	-6.32764	4.15981	0.128226
10	chr10:101324221:T:C	101324221	C	T	0.0604582	0.550165	0.513705	0.28418
10	chr10:101324394:G:A	101324394	A	G	0.000848536	3.81982	4.16315	0.358864
10	chr10:101326146:A:C	101326146	C	A	0.326899	0.439814	0.254329	0.083754
10	chr10:101326184:A:G	101326184	G	A	0.0598218	0.49422	0.515979	0.338149
10	chr10:101326266:C:T	101326266	T	C	0.000212134	-1.33267	8.30333	0.872488
10	chr10:101326465:A:G	101326465	G	A	0.0600339	0.5348	0.51521	0.299258
10	chr10:101326640:A:G	101326640	G	A	0.000212134	6.27709	8.31172	0.450123
10	chr10:101326978:C:A	101326978	A	C	0.0591854	0.500628	0.520308	0.335962
10	chr10:101327698:T:G	101327698	G	T	0	NA	Inf	NA
10	chr10:101327714:T:G	101327714	G	T	0.000212134	-7.80935	8.31375	0.347561
10	chr10:101327776:A:G	101327776	G	A	0.19983	-0.312763	0.298289	0.294398
10	chr10:101327902:G:A	101327902	A	G	0.199194	-0.332319	0.299181	0.266671
10	chr10:101328105:A:C	101328105	C	A	0.200042	-0.338812	0.298236	0.255935
10	chr10:101328136:A:G	101328136	G	A	0.0602461	0.552031	0.514455	0.283253
10	chr10:101328159:G:T	101328159	T	G	0.0116674	0.00631466	1.11544	0.995483
10	chr10:101328359:C:T	101328359	T	C	0.0212134	-0.519317	0.851968	0.54216
10	chr10:101328548:T:A	101328548	A	T	0.0897327	0.224787	0.420024	0.592527
10	chr10:101328926:A:C	101328926	C	A	0.0897327	0.224787	0.420024	0.592527
10	chr10:101329139:C:CA	101329139	CA	C	0	NA	Inf	NA
10	chr10:101330141:T:A	101330141	T	A	0.479211	-0.150121	0.242438	0.535775
10	chr10:101330842:A:G	101330842	G	A	0.000212134	8.18091	8.32044	0.325494
10	chr10:101330914:T:TG	101330914	TG	T	0.0619431	0.675049	0.508616	0.184433
10	chr10:101332220:T:C	101332220	C	T	0.00148494	-1.25384	3.14456	0.69009
10	chr10:101332907:G:A	101332907	A	G	0	NA	Inf	NA
10	chr10:101333151:A:G	101333151	G	A	0.00339415	-2.71822	2.08458	0.192246
10	chr10:101333329:G:T	101333329	T	G	0.0598218	0.489774	0.51597	0.342504
10	chr10:101333380:GC:G	101333380	G	GC	0.0782775	-0.840303	0.448312	0.0608792
10	chr10:101333551:G:A	101333551	G	A	0.457997	-0.173606	0.244159	0.477062
10	chr10:101333629:G:A	101333629	A	G	0.210225	-0.299131	0.29229	0.306116
10	chr10:101333665:G:A	101333665	G	A	0.458422	-0.171463	0.244121	0.482449
10	chr10:101333699:G:A	101333699	A	G	0.0655494	0.260508	0.49093	0.595668
10	chr10:101334561:A:G	101334561	G	A	0.0602461	0.555823	0.514459	0.279963
10	chr10:101335249:G:A	101335249	G	A	0.457785	-0.179289	0.24407	0.462594
10	chr10:101335265:G:C	101335265	C	G	0.0977938	-0.115567	0.395701	0.770243
10	chr10:101335435:A:G	101335435	G	A	0.00106067	-0.830259	3.72087	0.82343
10	chr10:101335693:G:T	101335693	T	G	0.000424268	6.86242	5.87684	0.242926
10	chr10:101335911:G:C	101335911	C	G	0.000212134	-11.1799	8.32414	0.179248
10	chr10:101336209:C:G	101336209	G	C	0.00106067	-0.863298	3.72275	0.816617
10	chr10:101336336:T:C	101336336	C	T	0.0216377	0.0776911	0.818072	0.92434
10	chr10:101336385:A:G	101336385	G	A	0.000636402	-10.103	4.80018	0.0353162
10	chr10:101336450:A:T	101336450	A	T	0.328171	-0.553782	0.257607	0.0315778
10	chr10:101336753:A:C	101336753	C	A	0	NA	Inf	NA
10	chr10:101336755:T:C	101336755	C	T	0.00148494	-0.518942	3.14989	0.869142
10	chr10:101337276:C:T	101337276	C	T	0.335172	-0.468799	0.256639	0.0677472
10	chr10:101337375:A:G	101337375	G	A	0.000636402	-9.93752	4.79098	0.0380596
10	chr10:101337601:C:T	101337601	T	C	0	NA	Inf	NA
10	chr10:101337632:C:T	101337632	C	T	0.345142	-0.0572215	0.252207	0.820515
10	chr10:101337699:A:G	101337699	G	A	0.338354	0.0443252	0.252806	0.860818
10	chr10:101338114:G:T	101338114	T	G	0.000212134	6.15461	8.29058	0.457868
10	chr10:101338235:A:T	101338235	T	A	0.0816716	-0.903601	0.437572	0.0389199
10	chr10:101338366:G:A	101338366	A	G	0.0216377	0.0776911	0.818072	0.92434
10	chr10:101338599:G:A	101338599	A	G	0.0958846	0.318986	0.4084	0.434765
10	chr10:101338639:T:C	101338639	C	T	0.0958846	0.318986	0.4084	0.434765
10	chr10:101338759:C:G	101338759	G	C	0.000212134	-1.22072	8.27806	0.882765
10	chr10:101339058:C:G	101339058	G	C	0.0216377	0.0776911	0.818072	0.92434
10	chr10:101339154:C:T	101339154	T	C	0.0093339	1.5713	1.26561	0.214408
10	chr10:101339398:G:GT	101339398	GT	G	0.0988545	-0.0734363	0.394316	0.852259
10	chr10:101339600:A:G	101339600	G	A	0.0958846	0.318986	0.4084	0.434765
10	chr10:101339638:G:A	101339638	A	G	0.0797624	-0.790653	0.443952	0.0749222
10	chr10:101339733:G:A	101339733	A	G	0.000212134	2.88313	8.3189	0.72891
10	chr10:101339769:G:A	101339769	A	G	0.0958846	0.318986	0.4084	0.434765
10	chr10:101339820:C:T	101339820	T	C	0.0958846	0.318986	0.4084	0.434765
10	chr10:101339969:G:A	101339969	A	G	0.0954603	0.297118	0.408969	0.467529
10	chr10:101340102:G:A	101340102	A	G	0.000424268	-3.25317	5.87455	0.579733
10	chr10:101340493:G:A	101340493	A	G	0.000212134	11.5906	8.30798	0.162979
10	chr10:101341057:C:T	101341057	T	C	0.0897327	0.190118	0.41996	0.650762
10	chr10:101341070:G:A	101341070	A	G	0.000212134	4.3747	8.29311	0.597839
10	chr10:101341305:C:T	101341305	T	C	0.000636402	-10.103	4.80018	0.0353162
10	chr10:101341305:CGA:C	101341305	C	CGA	0.0927026	0.257413	0.415298	0.535372
10	chr10:101341346:G:A	101341346	A	G	0.000212134	0.546785	8.30459	0.947504
10	chr10:101341463:T:A	101341463	A	T	0.0897327	0.190118	0.41996	0.650762
10	chr10:101341699:C:A	101341699	A	C	0.000848536	2.43144	4.21945	0.564448
10	chr10:101341731:G:T	101341731	T	G	0.00169707	-0.035628	2.96104	0.9904
10	chr10:101341747:T:C	101341747	C	T	0.445482	0.243819	0.238906	0.307459
10	chr10:101341811:C:T	101341811	T	C	0.000212134	8.18091	8.32044	0.325494
10	chr10:101341823:T:C	101341823	C	T	0.000212134	-7.94079	8.29676	0.338519
10	chr10:101342012:T:C	101342012	C	T	0.336657	-0.0426986	0.252713	0.865828
10	chr10:101342333:C:T	101342333	T	C	0.000212134	-5.22229	8.29691	0.52907
10	chr10:101343098:G:T	101343098	T	G	0.0927026	0.257413	0.415298	0.535372
10	chr10:101344089:G:A	101344089	A	G	0.0899448	0.201494	0.41963	0.631106
10	chr10:101344264:G:C	101344264	C	G	0.0125159	-0.626968	1.10007	0.568723
10	chr10:101344615:G:A	101344615	A	G	0.00339415	3.75882	2.0858	0.071529
10	chr10:101344684:AAAAG:A	101344684	A	AAAAG	0.0897327	0.190118	0.41996	0.650762
10	chr10:101345344:G:A	101345344	A	G	0.000212134	-23.2995	8.31515	0.00507784
10	chr10:101345367:C:G	101345367	G	C	0.0939754	0.178538	0.412317	0.665007
10	chr10:101345553:C:T	101345553	T	C	0.000424268	-2.21347	5.93353	0.709116
10	chr10:101345752:GC:G	101345752	G	GC	0.000636402	4.43308	4.79982	0.355698
10	chr10:101345970:T:G	101345970	G	T	0.0897327	0.190118	0.41996	0.650762
10	chr10:101346504:T:C	101346504	C	T	0.0899448	0.187365	0.419613	0.655224
10	chr10:101346741:A:G	101346741	G	A	0.0897327	0.190118	0.41996	0.650762
10	chr10:101346746:T:C	101346746	C	T	0.00296988	1.09814	2.22849	0.622173
10	chr10:101347364:A:G	101347364	A	G	0.339202	-0.0796986	0.253169	0.75291
10	chr10:101347968:G:T	101347968	T	G	0.0657616	0.202979	0.490227	0.678837
10	chr10:101347976:C:T	101347976	T	C	0.000212134	2.97141	8.29908	0.720313
10	chr10:101347995:T:C	101347995	C	T	0	NA	Inf	NA
10	chr10:101348371:C:T	101348371	T	C	0.0897327	0.190118	0.41996	0.650762
10	chr10:101348423:T:C	101348423	C	T	0.000424268	5.30165	5.88474	0.367634
10	chr10:101348576:C:G	101348576	G	C	0.0924905	0.175236	0.41563	0.673305
10	chr10:101348996:T:C	101348996	C	T	0.000424268	2.91944	5.8705	0.618972
10	chr10:101349309:C:T	101349309	T	C	0.0893084	0.299087	0.421699	0.478174
10	chr10:101349404:C:T	101349404	T	C	0.000848536	-4.06199	4.16246	0.329133
10	chr10:101349781:AATACTGTT:A	101349781	A	AATACTGTT	0.0012728	-3.48644	3.39662	0.304683
10	chr10:101350057:G:T	101350057	T	G	0.00381841	3.46501	1.96598	0.0779872
10	chr10:101350149:C:T	101350149	T	C	0.000212134	2.44875	8.32417	0.768625
10	chr10:101350281:C:A	101350281	A	C	0.121341	-0.196751	0.368495	0.593389
10	chr10:101351300:T:C	101351300	C	T	0.342809	-0.0353625	0.252068	0.888431
10	chr10:101351429:G:A	101351429	A	G	0.000212134	14.0453	8.3164	0.091245
10	chr10:101351722:C:T	101351722	T	C	0.000424268	0.697077	5.88047	0.905639
10	chr10:101351849:A:G	101351849	G	A	0	NA	Inf	NA
10	chr10:101351937:A:C	101351937	C	A	0.000212134	11.5906	8.30798	0.162979
10	chr10:101352129:A:AT	101352129	AT	A	0.114765	-0.000622647	0.378285	0.998687
10	chr10:101352132:T:TA	101352132	TA	T	0.00169707	-1.4065	2.94165	0.632556
10	chr10:101352408:C:T	101352408	T	C	0.121341	-0.196751	0.368495	0.593389
10	chr10:101352552:AGAT:A	101352552	A	AGAT	0.121341	-0.196751	0.368495	0.593389
10	chr10:101352613:G:A	101352613	A	G	0.00572762	1.84468	1.55662	0.235995
10	chr10:101352826:C:T	101352826	T	C	0.00296988	1.09814	2.22849	0.622173
10	chr10:101352877:C:T	101352877	T	C	0.0729741	0.184008	0.472783	0.697127
10	chr10:101352879:A:T	101352879	T	A	0.121341	-0.196751	0.368495	0.593389
10	chr10:101352932:C:T	101352932	T	C	0.000212134	14.0453	8.3164	0.091245
10	chr10:101352953:G:A	101352953	A	G	0.121341	-0.196751	0.368495	0.593389
10	chr10:101353028:TTTG:T	101353028	T	TTTG	0.000212134	6.95326	8.31024	0.402755
10	chr10:101353111:T:G	101353111	G	T	0.121765	-0.197575	0.36812	0.591467
10	chr10:101353278:T:C	101353278	C	T	0.121341	-0.196751	0.368495	0.593389
10	chr10:101353490:G:A	101353490	A	G	0.000212134	6.95326	8.31024	0.402755
10	chr10:101353528:G:A	101353528	A	G	0.00890963	-1.12502	1.29941	0.386605
10	chr10:101353583:T:C	101353583	C	T	0.000424268	-10.93	5.87988	0.0630436
10	chr10:101354020:G:C	101354020	C	G	0.00381841	-1.57491	1.96789	0.423535
10	chr10:101354515:A:G	101354515	G	A	0.000424268	0.367878	5.87929	0.950107
10	chr10:101354762:T:C	101354762	C	T	0.000212134	-4.71147	8.31398	0.570923
10	chr10:101354783:GA:G	101354783	G	GA	0.000212134	-9.12384	8.29185	0.271185
10	chr10:101355208:A:G	101355208	G	A	0.000212134	-0.189443	8.31584	0.981825
10	chr10:101355588:A:G	101355588	G	A	0.00572762	-0.700422	1.61288	0.664093
10	chr10:101355616:C:G	101355616	G	C	0.00360628	-2.00414	2.02527	0.322385
10	chr10:101356062:A:G	101356062	G	A	0	NA	Inf	NA
10	chr10:101356103:A:G	101356103	G	A	0.000212134	-0.791567	8.30167	0.924037
10	chr10:101356105:C:T	101356105	T	C	0.00318201	-3.0788	2.15249	0.152619
10	chr10:101356241:C:T	101356241	T	C	0.000636402	-5.63119	4.80174	0.2409
10	chr10:101356322:C:T	101356322	T	C	0.389266	-0.20236	0.241296	0.401672
10	chr10:101356571:T:C	101356571	C	T	0.138311	-0.191848	0.34774	0.581154
10	chr10:101356635:T:A	101356635	A	T	0.000212134	11.2905	8.31476	0.174498
10	chr10:101356859:C:T	101356859	T	C	0.00169707	2.38144	2.94378	0.41853
10	chr10:101356893:G:A	101356893	A	G	0.0277896	-1.15476	0.749739	0.123507
10	chr10:101357008:A:G	101357008	G	A	0.000212134	5.63805	8.29552	0.496726
10	chr10:101357896:G:A	101357896	A	G	0.105431	0.234559	0.390773	0.548344
10	chr10:101358355:T:G	101358355	G	T	0.138311	-0.191848	0.34774	0.581154
10	chr10:101358404:C:T	101358404	T	C	0	NA	Inf	NA
10	chr10:101358466:T:C	101358466	C	T	0	NA	Inf	NA
10	chr10:101358534:C:G	101358534	G	C	0.000212134	-3.59516	8.31215	0.665365
10	chr10:101358605:T:C	101358605	C	T	0.000212134	0.642686	8.2848	0.938167
10	chr10:101358890:G:A	101358890	A	G	0.393721	0.358566	0.246129	0.145165
10	chr10:101358891:C:A	101358891	A	C	0.393721	0.358566	0.246129	0.145165
10	chr10:101358903:A:G	101358903	G	A	0.138524	-0.188505	0.347619	0.587629
10	chr10:101359061:C:T	101359061	T	C	0.00572762	2.18118	1.61691	0.177342
10	chr10:101359143:A:C	101359143	C	A	0.138524	-0.188505	0.347619	0.587629
10	chr10:101359364:G:C	101359364	C	G	0.138311	-0.191848	0.34774	0.581154
10	chr10:101359421:C:T	101359421	T	C	0.138099	-0.192582	0.347875	0.579856
10	chr10:101359453:A:C	101359453	C	A	0.000636402	-7.03016	4.80525	0.143463
10	chr10:101359529:A:G	101359529	G	A	0.138099	-0.192582	0.347875	0.579856
10	chr10:101360046:A:C	101360046	C	A	0.000212134	-0.189443	8.31584	0.981825
10	chr10:101360058:T:A	101360058	A	T	0.0220619	-0.532651	0.836795	0.524426
10	chr10:101360244:A:G	101360244	G	A	0.138099	-0.192582	0.347875	0.579856
10	chr10:101360478:A:G	101360478	G	A	0.000212134	-10.4	8.31435	0.210987
10	chr10:101361327:C:T	101361327	T	C	0.000212134	13.6888	8.33076	0.100348
10	chr10:101361573:G:C	101361573	C	G	0.138099	-0.192582	0.347875	0.579856
10	chr10:101361685:A:G	101361685	G	A	0.000212134	2.88313	8.3189	0.72891
10	chr10:101361832:C:T	101361832	T	C	0.0101824	0.56811	1.18778	0.63244
10	chr10:101362097:A:G	101362097	G	A	0.000212134	-9.78363	8.3165	0.23943
10	chr10:101362192:T:C	101362192	C	T	0.138099	-0.192582	0.347875	0.579856
10	chr10:101362465:G:A	101362465	A	G	0.0670344	0.226112	0.484865	0.640973
10	chr10:101362641:C:T	101362641	T	C	0.137887	-0.190838	0.348627	0.584106
10	chr10:101362690:C:G	101362690	G	C	0	NA	Inf	NA
10	chr10:101363467:T:G	101363467	G	T	0.105431	0.236784	0.391686	0.545494
10	chr10:101363468:C:T	101363468	T	C	0.109037	0.083794	0.386695	0.828448
10	chr10:101363492:T:C	101363492	C	T	0.000636402	3.55495	4.89212	0.467429
10	chr10:101363520:G:A	101363520	A	G	0.000212134	4.51266	8.3203	0.587565
10	chr10:101363769:G:A	101363769	A	G	0.0280017	-1.23232	0.747169	0.0990829
10	chr10:101364132:CTTA:C	101364132	C	CTTA	0.138099	-0.190102	0.348491	0.58541
10	chr10:101364503:C:CT	101364503	CT	C	0.137887	-0.175627	0.348641	0.614439
10	chr10:101364700:A:C	101364700	C	A	0.389266	-0.163897	0.241283	0.496965
10	chr10:101364729:G:C	101364729	C	G	0.399661	-0.156711	0.240173	0.514084
10	chr10:101364848:G:A	101364848	A	G	0.138099	-0.190102	0.348491	0.58541
10	chr10:101365148:A:C	101365148	C	A	0.394145	-0.176563	0.240805	0.463425
10	chr10:101365403:C:G	101365403	G	C	0.00169707	-3.79643	2.94627	0.197554
10	chr10:101365484:A:AT	101365484	AT	A	0.000424268	0.697077	5.88047	0.905639
10	chr10:101365785:A:G	101365785	G	A	0.395206	0.344874	0.246139	0.161173
10	chr10:101367161:C:T	101367161	T	C	0.0277896	-1.15476	0.749739	0.123507
10	chr10:101367260:A:G	101367260	G	A	0.138099	-0.190102	0.348491	0.58541
10	chr10:101368088:G:A	101368088	A	G	0.0086975	-1.1363	1.31487	0.387485
[truncated: 34,469 more rows]
