# Supplementary material for: Sequencing-based fine-mapping and in silico functional characterization of the 10q24.32 arsenic metabolism efficiency locus across multiple arsenic-exposed populations
Source: PLoS Genet. 2023 Jan 20;19(1):e1010588. doi: 10.1371/journal.pgen.1010588 (PMC9891528; doi:10.1371/journal.pgen.1010588)
Supplement: S1 Data — a. HEALS Isolated Primary Association. b. HEALS Isolated Secondary Association. c. HEALS Tertiary Association. d. NHSCS Isolated Primary Association. e. SHS Isolated Primary Association. f. SHS Secondary Association. (ZIP) [file pgen.1010588.s026.zip › Data_Summary_Statistics_by_Population/NHSCS_Isolated_PrimaryAssociation.txt]

CHR	SNP	BP	A1	TEST	NMISS	BETA	STAT	P
10	chr10:100000052:A:G	100000052	G	ADD	663	-0.04814	-0.6195	0.5358
10	chr10:100000469:G:A	100000469	A	ADD	663	NA	NA	NA
10	chr10:100002907:A:G	100002907	G	ADD	663	-0.009296	-0.1194	0.905
10	chr10:100004967:T:C	100004967	C	ADD	663	NA	NA	NA
10	chr10:100005528:C:A	100005528	A	ADD	663	0.0188	0.2418	0.809
10	chr10:100009379:G:A	100009379	A	ADD	663	-0.06854	-0.8812	0.3785
10	chr10:100011213:T:C	100011213	C	ADD	663	0.005143	0.1321	0.895
10	chr10:100013192:A:G	100013192	G	ADD	663	0.06698	0.8623	0.3888
10	chr10:100013412:C:G	100013412	G	ADD	663	NA	NA	NA
10	chr10:100014500:G:A	100014500	A	ADD	663	-0.04398	-0.5652	0.5722
10	chr10:100016541:G:A	100016541	A	ADD	663	0.1261	1.623	0.1051
10	chr10:100016632:A:AG	100016632	AG	ADD	663	0.1253	1.615	0.1067
10	chr10:100016815:T:C	100016815	C	ADD	663	NA	NA	NA
10	chr10:100018920:A:T	100018920	T	ADD	663	-0.09184	-1.183	0.2373
10	chr10:100019421:A:T	100019421	T	ADD	663	NA	NA	NA
10	chr10:100020112:G:A	100020112	A	ADD	663	-0.02583	-0.4696	0.6388
10	chr10:100021376:C:T	100021376	T	ADD	663	-0.04398	-0.5652	0.5722
10	chr10:100025963:C:T	100025963	T	ADD	663	NA	NA	NA
10	chr10:100028122:T:A	100028122	A	ADD	663	NA	NA	NA
10	chr10:100029819:T:C	100029819	C	ADD	663	0.165	2.13	0.03352
10	chr10:100030690:C:T	100030690	T	ADD	663	-0.0228	-0.2927	0.7699
10	chr10:100032740:T:C	100032740	C	ADD	663	NA	NA	NA
10	chr10:100035311:A:G	100035311	G	ADD	663	0.1261	1.623	0.1051
10	chr10:100036084:C:T	100036084	T	ADD	663	-0.1118	-1.438	0.151
10	chr10:100036192:T:C	100036192	C	ADD	663	NA	NA	NA
10	chr10:100036621:C:T	100036621	T	ADD	663	0.01057	0.1359	0.8919
10	chr10:100037336:G:A	100037336	A	ADD	663	0.06869	1.248	0.2123
10	chr10:100037439:G:A	100037439	A	ADD	663	-0.0967	-1.243	0.2143
10	chr10:100041866:A:G	100041866	G	ADD	663	0.02004	0.2576	0.7968
10	chr10:100043500:G:A	100043500	A	ADD	663	NA	NA	NA
10	chr10:100045004:C:T	100045004	T	ADD	663	0.004813	0.0619	0.9507
10	chr10:100051523:T:C	100051523	C	ADD	663	-0.05562	-0.7159	0.4743
10	chr10:100052320:C:T	100052320	T	ADD	663	-0.03291	-0.4236	0.672
10	chr10:100057702:T:C	100057702	C	ADD	663	-0.02718	-0.3494	0.7269
10	chr10:100060049:A:G	100060049	G	ADD	663	0.08958	1.153	0.2493
10	chr10:100060560:AAAAT:A	100060560	A	ADD	663	0.005143	0.1321	0.895
10	chr10:100063281:C:T	100063281	T	ADD	663	NA	NA	NA
10	chr10:100065810:G:T	100065810	T	ADD	663	0.04143	0.5331	0.5942
10	chr10:100066159:T:C	100066159	C	ADD	663	NA	NA	NA
10	chr10:100066233:G:A	100066233	A	ADD	663	-0.121	-1.559	0.1195
10	chr10:100068947:T:C	100068947	C	ADD	663	0.04552	0.5852	0.5586
10	chr10:100072540:C:G	100072540	G	ADD	663	0.03063	0.3942	0.6936
10	chr10:100074542:A:G	100074542	G	ADD	663	0.01057	0.1359	0.8919
10	chr10:100078029:CCTTTTTCTTTTTT:C	100078029	C	ADD	663	-0.003832	-0.04928	0.9607
10	chr10:100078030:CTTTTTCT:C	100078030	C	ADD	663	-0.05171	-0.6624	0.5079
10	chr10:100081405:G:A	100081405	A	ADD	663	0.05043	0.6481	0.5172
10	chr10:100083206:A:G	100083206	G	ADD	663	-0.03913	-0.5033	0.615
10	chr10:100085784:A:T	100085784	T	ADD	663	NA	NA	NA
10	chr10:100085896:C:G	100085896	G	ADD	663	-0.06854	-0.8812	0.3785
10	chr10:100085952:T:G	100085952	G	ADD	663	NA	NA	NA
10	chr10:100087103:G:A	100087103	A	ADD	663	NA	NA	NA
10	chr10:100091844:A:C	100091844	C	ADD	663	NA	NA	NA
10	chr10:100092757:T:G	100092757	G	ADD	663	0.0188	0.2418	0.809
10	chr10:100092781:C:G	100092781	G	ADD	663	0.0188	0.2418	0.809
10	chr10:100095979:G:T	100095979	T	ADD	663	-0.004462	-0.05741	0.9542
10	chr10:100096778:A:C	100096778	C	ADD	663	0.02425	0.3115	0.7556
10	chr10:100097574:A:G	100097574	G	ADD	663	NA	NA	NA
10	chr10:100103851:T:C	100103851	C	ADD	663	NA	NA	NA
10	chr10:100104489:C:T	100104489	T	ADD	663	-0.121	-1.559	0.1195
10	chr10:100105700:G:A	100105700	A	ADD	663	NA	NA	NA
10	chr10:100106865:T:C	100106865	C	ADD	663	NA	NA	NA
10	chr10:100110826:AACACAC:A	100110826	A	ADD	663	NA	NA	NA
10	chr10:100111301:GA:G	100111301	G	ADD	663	-0.2045	-2.645	0.008371
10	chr10:100115616:C:T	100115616	T	ADD	663	NA	NA	NA
10	chr10:100115893:G:A	100115893	A	ADD	663	NA	NA	NA
10	chr10:100116820:A:C	100116820	C	ADD	663	NA	NA	NA
10	chr10:100120615:T:A	100120615	A	ADD	663	-0.009897	-0.1273	0.8988
10	chr10:100121775:G:T	100121775	T	ADD	663	-0.004462	-0.05741	0.9542
10	chr10:100122445:G:A	100122445	A	ADD	663	NA	NA	NA
10	chr10:100124449:C:T	100124449	T	ADD	663	NA	NA	NA
10	chr10:100124893:C:T	100124893	T	ADD	663	-0.04497	-0.5778	0.5636
10	chr10:100125690:G:C	100125690	C	ADD	663	NA	NA	NA
10	chr10:100127138:C:T	100127138	T	ADD	663	-0.03556	-0.4576	0.6474
10	chr10:100129502:G:A	100129502	A	ADD	663	NA	NA	NA
10	chr10:100132173:T:C	100132173	C	ADD	663	0.005143	0.1321	0.895
10	chr10:100132901:C:T	100132901	T	ADD	663	-0.06445	-0.8297	0.407
10	chr10:100135728:G:C	100135728	C	ADD	663	NA	NA	NA
10	chr10:100136111:C:CT	100136111	CT	ADD	663	NA	NA	NA
10	chr10:100136312:TG:T	100136312	T	ADD	663	NA	NA	NA
10	chr10:100139412:A:C	100139412	C	ADD	663	-0.0005842	-0.007513	0.994
10	chr10:100141460:C:T	100141460	T	ADD	663	NA	NA	NA
10	chr10:100142474:C:T	100142474	T	ADD	663	-0.008683	-0.1115	0.9113
10	chr10:100143924:C:T	100143924	T	ADD	663	NA	NA	NA
10	chr10:100145772:C:G	100145772	G	ADD	663	NA	NA	NA
10	chr10:100146716:T:G	100146716	G	ADD	663	NA	NA	NA
10	chr10:100147655:T:C	100147655	C	ADD	663	-0.009296	-0.1194	0.905
10	chr10:100148004:T:C	100148004	C	ADD	663	-0.0052	-0.06691	0.9467
10	chr10:100151378:G:A	100151378	A	ADD	663	-0.000394	-0.005069	0.996
10	chr10:100152240:G:C	100152240	C	ADD	663	NA	NA	NA
10	chr10:100153922:G:C	100153922	C	ADD	663	NA	NA	NA
10	chr10:100155082:A:G	100155082	G	ADD	663	0.08845	1.139	0.255
10	chr10:100155452:A:T	100155452	T	ADD	663	0.0188	0.2418	0.809
10	chr10:100155458:T:C	100155458	C	ADD	663	NA	NA	NA
10	chr10:100155794:G:A	100155794	A	ADD	663	0.03866	0.4974	0.6191
10	chr10:100155835:G:C	100155835	C	ADD	663	0.06947	0.8938	0.3718
10	chr10:100159376:T:C	100159376	C	ADD	663	NA	NA	NA
10	chr10:100161316:C:A	100161316	A	ADD	663	NA	NA	NA
10	chr10:100164667:T:C	100164667	C	ADD	663	0.03029	0.3892	0.6973
10	chr10:100165748:CAG:C	100165748	C	ADD	663	-0.02145	-0.276	0.7826
10	chr10:100166916:A:G	100166916	G	ADD	663	NA	NA	NA
10	chr10:100167029:T:C	100167029	C	ADD	663	-0.02718	-0.3494	0.7269
10	chr10:100169578:T:C	100169578	C	ADD	663	NA	NA	NA
10	chr10:100169633:A:G	100169633	G	ADD	663	NA	NA	NA
10	chr10:100170265:T:C	100170265	C	ADD	663	NA	NA	NA
10	chr10:100170802:C:T	100170802	T	ADD	663	-0.04398	-0.5652	0.5722
10	chr10:100171408:C:T	100171408	T	ADD	663	0.07167	0.9222	0.3568
10	chr10:100172286:A:G	100172286	G	ADD	663	NA	NA	NA
10	chr10:100172350:G:C	100172350	C	ADD	663	0.04218	0.5423	0.5878
10	chr10:100172442:G:GT	100172442	GT	ADD	663	NA	NA	NA
10	chr10:100172708:C:T	100172708	T	ADD	663	NA	NA	NA
10	chr10:100177603:A:G	100177603	G	ADD	663	0.07167	0.9222	0.3568
10	chr10:100181344:T:C	100181344	C	ADD	663	NA	NA	NA
10	chr10:100186147:C:T	100186147	T	ADD	663	NA	NA	NA
10	chr10:100187417:TC:T	100187417	T	ADD	663	NA	NA	NA
10	chr10:100193701:A:G	100193701	G	ADD	663	NA	NA	NA
10	chr10:100197945:T:C	100197945	C	ADD	663	-0.03291	-0.4236	0.672
10	chr10:100198239:G:A	100198239	A	ADD	663	NA	NA	NA
10	chr10:100199138:A:C	100199138	C	ADD	663	-0.0005842	-0.007513	0.994
10	chr10:100201046:A:G	100201046	G	ADD	663	0.02425	0.3115	0.7556
10	chr10:100201163:A:G	100201163	G	ADD	663	NA	NA	NA
10	chr10:100203250:A:G	100203250	G	ADD	663	0.01145	0.1473	0.883
10	chr10:100207967:G:A	100207967	A	ADD	663	NA	NA	NA
10	chr10:100208646:A:G	100208646	G	ADD	663	0.05486	0.7055	0.4808
10	chr10:100209055:G:A	100209055	A	ADD	663	NA	NA	NA
10	chr10:100211467:A:G	100211467	G	ADD	663	NA	NA	NA
10	chr10:100212773:G:A	100212773	A	ADD	663	0.0188	0.2418	0.809
10	chr10:100213807:C:A	100213807	A	ADD	663	0.08845	1.139	0.255
10	chr10:100215422:A:G	100215422	G	ADD	663	0.01057	0.1359	0.8919
10	chr10:100215840:T:C	100215840	C	ADD	663	NA	NA	NA
10	chr10:100216044:G:A	100216044	A	ADD	663	-0.05171	-0.6624	0.5079
10	chr10:100217733:T:C	100217733	C	ADD	663	NA	NA	NA
10	chr10:100220322:G:A	100220322	A	ADD	663	NA	NA	NA
10	chr10:100221203:G:A	100221203	A	ADD	663	NA	NA	NA
10	chr10:100222259:C:T	100222259	T	ADD	663	0.06676	1.214	0.2251
10	chr10:100223299:T:C	100223299	C	ADD	663	NA	NA	NA
10	chr10:100223437:G:A	100223437	A	ADD	663	-0.0967	-1.243	0.2143
10	chr10:100223637:A:C	100223637	C	ADD	663	NA	NA	NA
10	chr10:100224255:A:G	100224255	G	ADD	663	NA	NA	NA
10	chr10:100225102:A:C	100225102	C	ADD	663	NA	NA	NA
10	chr10:100226410:C:A	100226410	A	ADD	663	-0.0228	-0.2927	0.7699
10	chr10:100226468:A:T	100226468	T	ADD	663	NA	NA	NA
10	chr10:100227129:G:A	100227129	A	ADD	663	NA	NA	NA
10	chr10:100227301:G:GGCTGTAC	100227301	GGCTGTAC	ADD	663	NA	NA	NA
10	chr10:100227810:C:G	100227810	G	ADD	663	-0.03913	-0.5033	0.615
10	chr10:100231196:G:T	100231196	T	ADD	663	NA	NA	NA
10	chr10:100232476:G:A	100232476	A	ADD	663	-0.01059	-0.1361	0.8918
10	chr10:100232812:A:G	100232812	G	ADD	663	NA	NA	NA
10	chr10:100237150:C:G	100237150	G	ADD	663	0.01057	0.1359	0.8919
10	chr10:100241198:G:A	100241198	A	ADD	663	NA	NA	NA
10	chr10:100242257:A:C	100242257	C	ADD	663	NA	NA	NA
10	chr10:100242411:C:T	100242411	T	ADD	663	-0.2045	-2.645	0.008371
10	chr10:100242445:G:A	100242445	A	ADD	663	NA	NA	NA
10	chr10:100242851:C:T	100242851	T	ADD	663	NA	NA	NA
10	chr10:100245963:A:G	100245963	G	ADD	663	NA	NA	NA
10	chr10:100246563:C:T	100246563	T	ADD	663	NA	NA	NA
10	chr10:100248284:C:A	100248284	A	ADD	663	-0.06854	-0.8812	0.3785
10	chr10:100249152:C:T	100249152	T	ADD	663	NA	NA	NA
10	chr10:100251667:A:G	100251667	G	ADD	663	-0.04814	-0.6195	0.5358
10	chr10:100253605:A:G	100253605	G	ADD	663	0.04218	0.5423	0.5878
10	chr10:100255133:C:T	100255133	T	ADD	663	0.05486	0.7055	0.4808
10	chr10:100255256:C:T	100255256	T	ADD	663	0.1137	1.465	0.1434
10	chr10:100256473:C:T	100256473	T	ADD	663	-0.03268	-0.4203	0.6744
10	chr10:100259992:CT:C	100259992	C	ADD	663	NA	NA	NA
10	chr10:100260717:T:C	100260717	C	ADD	663	-0.121	-1.559	0.1195
10	chr10:100262836:CTTAATGTCTT:C	100262836	C	ADD	663	NA	NA	NA
10	chr10:100264805:G:GT	100264805	GT	ADD	663	NA	NA	NA
10	chr10:100265643:C:T	100265643	T	ADD	663	0.03386	0.4357	0.6632
10	chr10:100269371:T:C	100269371	C	ADD	663	0.08678	1.117	0.2646
10	chr10:100269998:C:T	100269998	T	ADD	663	NA	NA	NA
10	chr10:100272552:A:G	100272552	G	ADD	663	NA	NA	NA
10	chr10:100276083:A:C	100276083	C	ADD	663	NA	NA	NA
10	chr10:100279341:C:T	100279341	T	ADD	663	NA	NA	NA
10	chr10:100279470:C:T	100279470	T	ADD	663	0.01145	0.1473	0.883
10	chr10:100279628:A:G	100279628	G	ADD	663	0.1037	1.337	0.1818
10	chr10:100281092:T:G	100281092	G	ADD	663	NA	NA	NA
10	chr10:100288423:A:G	100288423	G	ADD	663	0.0188	0.2418	0.809
10	chr10:100288427:C:T	100288427	T	ADD	663	-0.009296	-0.1194	0.905
10	chr10:100289713:T:C	100289713	C	ADD	663	NA	NA	NA
10	chr10:100291072:C:T	100291072	T	ADD	663	0.1464	1.887	0.05964
10	chr10:100295137:G:A	100295137	A	ADD	663	-0.0228	-0.2927	0.7699
10	chr10:100296351:C:T	100296351	T	ADD	663	0.0009512	0.01224	0.9902
10	chr10:100296595:G:A	100296595	A	ADD	663	NA	NA	NA
10	chr10:100297085:G:A	100297085	A	ADD	663	NA	NA	NA
10	chr10:100297913:T:C	100297913	C	ADD	663	0.05486	0.7055	0.4808
10	chr10:100301063:C:T	100301063	T	ADD	663	-0.01971	-0.3585	0.7201
10	chr10:100306089:A:G	100306089	G	ADD	663	0.06698	0.8623	0.3888
10	chr10:100307448:G:A	100307448	A	ADD	663	-0.01059	-0.1361	0.8918
10	chr10:100307987:T:C	100307987	C	ADD	663	-0.008683	-0.1115	0.9113
10	chr10:100308952:G:A	100308952	A	ADD	663	NA	NA	NA
10	chr10:100310154:T:C	100310154	C	ADD	663	0.07167	0.9222	0.3568
10	chr10:100310606:A:G	100310606	G	ADD	663	-0.06854	-0.8812	0.3785
10	chr10:100311126:C:G	100311126	G	ADD	663	NA	NA	NA
10	chr10:100313080:C:A	100313080	A	ADD	663	0.05085	0.9237	0.356
10	chr10:100314837:C:T	100314837	T	ADD	663	0.05035	0.6464	0.5183
10	chr10:100315390:C:T	100315390	T	ADD	663	0.05085	0.9237	0.356
10	chr10:100316124:A:C	100316124	C	ADD	663	NA	NA	NA
10	chr10:100317505:C:CTCAG	100317505	CTCAG	ADD	663	0.1356	1.743	0.08173
10	chr10:100321612:G:A	100321612	A	ADD	663	0.06718	0.8642	0.3878
10	chr10:100324338:A:G	100324338	G	ADD	663	NA	NA	NA
10	chr10:100324705:G:A	100324705	A	ADD	663	NA	NA	NA
10	chr10:100326024:G:C	100326024	C	ADD	663	0.05904	0.76	0.4476
10	chr10:100326773:A:G	100326773	G	ADD	663	0.04143	0.5331	0.5942
10	chr10:100327771:G:A	100327771	A	ADD	663	NA	NA	NA
10	chr10:100329088:T:C	100329088	C	ADD	663	-0.04497	-0.5778	0.5636
10	chr10:100330062:C:T	100330062	T	ADD	663	-0.06065	-0.7801	0.4356
10	chr10:100331647:C:T	100331647	T	ADD	663	0.04951	0.6367	0.5246
10	chr10:100333872:G:A	100333872	A	ADD	663	0.07464	0.9602	0.3373
10	chr10:100335237:T:A	100335237	A	ADD	663	-0.0111	-0.1426	0.8866
10	chr10:100335687:G:A	100335687	A	ADD	663	NA	NA	NA
10	chr10:100336020:G:A	100336020	A	ADD	663	NA	NA	NA
10	chr10:100336932:G:C	100336932	C	ADD	663	-0.1123	-1.446	0.1486
10	chr10:100337030:G:A	100337030	A	ADD	663	-0.01059	-0.1361	0.8918
10	chr10:100337391:T:G	100337391	G	ADD	663	-0.02718	-0.3494	0.7269
10	chr10:100339755:T:G	100339755	G	ADD	663	NA	NA	NA
10	chr10:100339955:T:C	100339955	C	ADD	663	0.07464	0.9602	0.3373
10	chr10:100341128:C:T	100341128	T	ADD	663	NA	NA	NA
10	chr10:100342072:C:T	100342072	T	ADD	663	-0.2045	-2.645	0.008371
10	chr10:100344392:G:A	100344392	A	ADD	663	NA	NA	NA
10	chr10:100346621:C:G	100346621	G	ADD	663	0.04722	0.6069	0.5441
10	chr10:100347176:C:T	100347176	T	ADD	663	-0.1602	-2.068	0.03908
10	chr10:100347947:G:C	100347947	C	ADD	663	NA	NA	NA
10	chr10:100348516:G:C	100348516	C	ADD	663	-0.04398	-0.5652	0.5722
10	chr10:100350985:G:A	100350985	A	ADD	663	NA	NA	NA
10	chr10:100353656:T:C	100353656	C	ADD	663	-0.01986	-0.4415	0.659
10	chr10:100354121:GTTCTCAC:G	100354121	G	ADD	663	0.1356	1.743	0.08173
10	chr10:100356114:G:A	100356114	A	ADD	663	0.04722	0.6069	0.5441
10	chr10:100359736:A:T	100359736	T	ADD	663	0.0009512	0.01224	0.9902
10	chr10:100359787:G:A	100359787	A	ADD	663	0.02425	0.3115	0.7556
10	chr10:100360308:A:G	100360308	G	ADD	663	NA	NA	NA
10	chr10:100361224:T:C	100361224	C	ADD	663	0.02263	0.2908	0.7713
10	chr10:100361310:C:G	100361310	G	ADD	663	-0.00487	-0.06263	0.9501
10	chr10:100361925:C:T	100361925	T	ADD	663	-0.06854	-0.8812	0.3785
10	chr10:100363225:A:C	100363225	C	ADD	663	NA	NA	NA
10	chr10:100364059:T:C	100364059	C	ADD	663	NA	NA	NA
10	chr10:100364707:GATATAGTAGTTACTTGTGACAAGAATA:G	100364707	G	ADD	663	0.03037	0.3907	0.6961
10	chr10:100366636:C:T	100366636	T	ADD	663	-0.132	-1.677	0.09397
10	chr10:100367273:G:T	100367273	T	ADD	663	-0.1118	-1.438	0.151
10	chr10:100367300:G:A	100367300	A	ADD	663	NA	NA	NA
10	chr10:100367502:C:T	100367502	T	ADD	663	0.165	2.13	0.03352
10	chr10:100368228:T:G	100368228	G	ADD	663	-0.03556	-0.4576	0.6474
10	chr10:100368505:G:A	100368505	A	ADD	663	0.05035	0.6464	0.5183
10	chr10:100368713:AT:A	100368713	A	ADD	663	0.05904	0.76	0.4476
10	chr10:100370211:C:A	100370211	A	ADD	663	0.04143	0.5331	0.5942
10	chr10:100370407:G:A	100370407	A	ADD	663	-0.0259	-0.3331	0.7391
10	chr10:100371315:G:A	100371315	A	ADD	663	-0.05015	-0.6452	0.519
10	chr10:100376528:C:G	100376528	G	ADD	663	-0.04106	-0.914	0.361
10	chr10:100378853:T:G	100378853	G	ADD	663	NA	NA	NA
10	chr10:100379170:A:G	100379170	G	ADD	663	0.07464	0.9602	0.3373
10	chr10:100379494:A:C	100379494	C	ADD	663	NA	NA	NA
10	chr10:100379736:A:G	100379736	G	ADD	663	-0.06786	-0.873	0.383
10	chr10:100382794:A:G	100382794	G	ADD	663	-0.009296	-0.1194	0.905
10	chr10:100383379:A:T	100383379	T	ADD	663	NA	NA	NA
10	chr10:100384206:C:T	100384206	T	ADD	663	-0.0005842	-0.007513	0.994
10	chr10:100384231:C:T	100384231	T	ADD	663	0.04722	0.6069	0.5441
10	chr10:100384593:C:T	100384593	T	ADD	663	0.006051	0.07784	0.938
10	chr10:100385246:G:A	100385246	A	ADD	663	-0.05015	-0.6452	0.519
10	chr10:100385386:C:T	100385386	T	ADD	663	-0.06854	-0.8812	0.3785
10	chr10:100386547:G:A	100386547	A	ADD	663	NA	NA	NA
10	chr10:100387818:C:T	100387818	T	ADD	663	-0.05171	-0.6624	0.5079
10	chr10:100388223:G:A	100388223	A	ADD	663	-0.02101	-0.2703	0.787
10	chr10:100388318:G:A	100388318	A	ADD	663	0.04722	0.6069	0.5441
10	chr10:100388393:G:A	100388393	A	ADD	663	-0.04831	-0.6209	0.5349
10	chr10:100395301:G:T	100395301	T	ADD	663	NA	NA	NA
10	chr10:100395497:G:A	100395497	A	ADD	663	NA	NA	NA
10	chr10:100396257:G:A	100396257	A	ADD	663	NA	NA	NA
10	chr10:100396860:C:T	100396860	T	ADD	663	NA	NA	NA
10	chr10:100397494:T:C	100397494	C	ADD	663	NA	NA	NA
10	chr10:100398372:C:T	100398372	T	ADD	663	NA	NA	NA
10	chr10:100399010:C:T	100399010	T	ADD	663	0.02004	0.2576	0.7968
10	chr10:100400918:T:C	100400918	C	ADD	663	-0.05015	-0.6452	0.519
10	chr10:100404781:G:A	100404781	A	ADD	663	NA	NA	NA
10	chr10:100405816:A:G	100405816	G	ADD	663	-0.1118	-1.438	0.151
10	chr10:100407193:C:T	100407193	T	ADD	663	-0.03913	-0.5033	0.615
10	chr10:100411556:T:C	100411556	C	ADD	663	NA	NA	NA
10	chr10:100411676:G:A	100411676	A	ADD	663	-0.04398	-0.5652	0.5722
10	chr10:100412371:A:G	100412371	G	ADD	663	NA	NA	NA
10	chr10:100413693:C:T	100413693	T	ADD	663	-0.1118	-1.438	0.151
10	chr10:100414034:A:G	100414034	G	ADD	663	NA	NA	NA
10	chr10:100415716:T:G	100415716	G	ADD	663	NA	NA	NA
10	chr10:100416007:T:C	100416007	C	ADD	663	0.1356	1.743	0.08173
10	chr10:100416040:C:A	100416040	A	ADD	663	0.03427	0.6223	0.534
10	chr10:100417623:A:T	100417623	T	ADD	663	0.06252	0.8041	0.4216
10	chr10:100418191:A:G	100418191	G	ADD	663	NA	NA	NA
10	chr10:100418707:G:A	100418707	A	ADD	663	NA	NA	NA
10	chr10:100418994:C:A	100418994	A	ADD	663	-0.04398	-0.5652	0.5722
10	chr10:100423279:G:C	100423279	C	ADD	663	NA	NA	NA
10	chr10:100424181:G:A	100424181	A	ADD	663	NA	NA	NA
10	chr10:100426944:G:C	100426944	C	ADD	663	-0.04398	-0.5652	0.5722
10	chr10:100428198:C:T	100428198	T	ADD	663	-0.04398	-0.5652	0.5722
10	chr10:100428982:C:T	100428982	T	ADD	663	0.06347	0.8148	0.4155
10	chr10:100431523:G:A	100431523	A	ADD	663	-0.004462	-0.05741	0.9542
10	chr10:100432216:C:T	100432216	T	ADD	663	0.1253	1.615	0.1067
10	chr10:100436937:A:C	100436937	C	ADD	663	-0.003832	-0.04928	0.9607
10	chr10:100438343:G:A	100438343	A	ADD	663	0.05043	0.6481	0.5172
10	chr10:100440672:G:C	100440672	C	ADD	663	0.02263	0.2908	0.7713
10	chr10:100440703:C:T	100440703	T	ADD	663	NA	NA	NA
10	chr10:100441053:A:G	100441053	G	ADD	663	0.1464	1.887	0.05964
10	chr10:100441736:A:G	100441736	G	ADD	663	-0.1162	-1.497	0.1348
10	chr10:100442155:G:A	100442155	A	ADD	663	0.02004	0.2576	0.7968
10	chr10:100443924:C:T	100443924	T	ADD	663	-0.1118	-1.438	0.151
10	chr10:100444048:A:G	100444048	G	ADD	663	-0.009296	-0.1194	0.905
10	chr10:100444546:G:A	100444546	A	ADD	663	0.1375	1.772	0.07688
10	chr10:100450679:A:C	100450679	C	ADD	663	-0.04398	-0.5652	0.5722
10	chr10:100450878:G:A	100450878	A	ADD	663	NA	NA	NA
10	chr10:100451687:C:G	100451687	G	ADD	663	-0.03291	-0.4236	0.672
10	chr10:100452920:G:A	100452920	A	ADD	663	0.06252	0.8041	0.4216
10	chr10:100454390:C:T	100454390	T	ADD	663	-0.2045	-2.645	0.008371
10	chr10:100454918:T:C	100454918	C	ADD	663	0.165	2.13	0.03352
10	chr10:100455242:C:T	100455242	T	ADD	663	0.03427	0.6223	0.534
10	chr10:100455307:G:A	100455307	A	ADD	663	-0.0005781	-0.007434	0.9941
10	chr10:100455466:T:C	100455466	C	ADD	663	-0.04398	-0.5652	0.5722
10	chr10:100455920:C:T	100455920	T	ADD	663	-0.06786	-0.873	0.383
10	chr10:100456236:C:T	100456236	T	ADD	663	-0.04831	-0.6209	0.5349
10	chr10:100456727:C:T	100456727	T	ADD	663	NA	NA	NA
10	chr10:100462066:G:A	100462066	A	ADD	663	-0.06065	-0.7801	0.4356
10	chr10:100466151:C:T	100466151	T	ADD	663	NA	NA	NA
10	chr10:100466513:G:A	100466513	A	ADD	663	NA	NA	NA
10	chr10:100467164:T:C	100467164	C	ADD	663	-0.009897	-0.1273	0.8988
10	chr10:100467392:T:C	100467392	C	ADD	663	NA	NA	NA
10	chr10:100468057:G:C	100468057	C	ADD	663	-0.1162	-1.497	0.1348
10	chr10:100470942:C:T	100470942	T	ADD	663	-0.000394	-0.005069	0.996
10	chr10:100471356:G:A	100471356	A	ADD	663	NA	NA	NA
10	chr10:100471716:T:G	100471716	G	ADD	663	-0.03913	-0.5033	0.615
10	chr10:100472643:G:A	100472643	A	ADD	663	-0.02101	-0.2703	0.787
10	chr10:100473809:G:A	100473809	A	ADD	663	0.06252	0.8041	0.4216
10	chr10:100474842:C:T	100474842	T	ADD	663	0.1318	1.699	0.08977
10	chr10:100475305:C:T	100475305	T	ADD	663	0.1253	1.615	0.1067
10	chr10:100476318:C:A	100476318	A	ADD	663	-0.06854	-0.8812	0.3785
10	chr10:100477361:C:T	100477361	T	ADD	663	-0.09123	-1.175	0.2404
10	chr10:100477489:CAG:C	100477489	C	ADD	663	-0.05171	-0.6624	0.5079
10	chr10:100477579:G:A	100477579	A	ADD	663	-0.0791	-1.765	0.07804
10	chr10:100478417:T:C	100478417	C	ADD	663	0.08958	1.153	0.2493
10	chr10:100478910:G:GCA	100478910	GCA	ADD	663	-0.000394	-0.005069	0.996
10	chr10:100482780:G:C	100482780	C	ADD	663	0.08958	1.153	0.2493
10	chr10:100485211:A:G	100485211	G	ADD	663	0.06718	0.8642	0.3878
10	chr10:100485425:C:T	100485425	T	ADD	663	0.0262	0.3369	0.7363
10	chr10:100485552:G:A	100485552	A	ADD	663	0.1318	1.699	0.08977
10	chr10:100485863:C:T	100485863	T	ADD	663	NA	NA	NA
10	chr10:100485958:TCTC:T	100485958	T	ADD	663	0.005511	0.1002	0.9203
10	chr10:100486790:G:A	100486790	A	ADD	663	NA	NA	NA
10	chr10:100487755:C:T	100487755	T	ADD	663	-0.008683	-0.1115	0.9113
10	chr10:100488314:C:T	100488314	T	ADD	663	-0.05015	-0.6452	0.519
10	chr10:100488398:G:T	100488398	T	ADD	663	0.0188	0.2418	0.809
10	chr10:100489040:G:A	100489040	A	ADD	663	-0.2045	-2.645	0.008371
10	chr10:100489653:G:A	100489653	A	ADD	663	-0.01648	-0.211	0.833
10	chr10:100490416:A:G	100490416	G	ADD	663	-0.1118	-1.438	0.151
10	chr10:100491229:G:A	100491229	A	ADD	663	0.07464	0.9602	0.3373
10	chr10:100492166:G:A	100492166	A	ADD	663	-0.00487	-0.06263	0.9501
10	chr10:100494105:T:G	100494105	G	ADD	663	NA	NA	NA
10	chr10:100495058:C:T	100495058	T	ADD	663	0.108	1.387	0.1658
10	chr10:100495756:A:G	100495756	G	ADD	663	NA	NA	NA
10	chr10:100496382:C:T	100496382	T	ADD	663	NA	NA	NA
10	chr10:100497007:C:T	100497007	T	ADD	663	-0.01333	-0.1715	0.8639
10	chr10:100497918:TAGAA:T	100497918	T	ADD	663	-0.06854	-0.8812	0.3785
10	chr10:100499096:A:G	100499096	G	ADD	663	0.02947	0.3787	0.705
10	chr10:100499284:G:A	100499284	A	ADD	663	-0.009296	-0.1194	0.905
10	chr10:100499890:T:G	100499890	G	ADD	663	-0.02718	-0.3494	0.7269
10	chr10:100500158:G:T	100500158	T	ADD	663	-0.05562	-0.7159	0.4743
10	chr10:100500614:C:G	100500614	G	ADD	663	0.03427	0.6223	0.534
10	chr10:100500995:T:C	100500995	C	ADD	663	0.04722	0.6069	0.5441
10	chr10:100502258:A:G	100502258	G	ADD	663	-0.121	-1.559	0.1195
10	chr10:100502652:C:T	100502652	T	ADD	663	-0.06065	-0.7801	0.4356
10	chr10:100504829:C:T	100504829	T	ADD	663	NA	NA	NA
10	chr10:100505163:TG:T	100505163	T	ADD	663	-0.00487	-0.06263	0.9501
10	chr10:100508991:TG:T	100508991	T	ADD	663	-0.01648	-0.211	0.833
10	chr10:100510381:T:C	100510381	C	ADD	663	0.02924	0.3759	0.7071
10	chr10:100511892:C:T	100511892	T	ADD	663	-0.09123	-1.175	0.2404
10	chr10:100513477:CT:C	100513477	C	ADD	663	NA	NA	NA
10	chr10:100514057:C:T	100514057	T	ADD	663	NA	NA	NA
10	chr10:100515103:C:A	100515103	A	ADD	663	-0.01599	-0.2057	0.8371
10	chr10:100519132:G:A	100519132	A	ADD	663	NA	NA	NA
10	chr10:100519658:G:A	100519658	A	ADD	663	NA	NA	NA
10	chr10:100519756:A:T	100519756	T	ADD	663	0.04713	0.6064	0.5445
10	chr10:100519788:G:A	100519788	A	ADD	663	-0.09709	-1.251	0.2115
10	chr10:100521655:G:A	100521655	A	ADD	663	NA	NA	NA
10	chr10:100521781:G:A	100521781	A	ADD	663	-0.06189	-0.7967	0.4259
10	chr10:100521845:G:C	100521845	C	ADD	663	NA	NA	NA
10	chr10:100522321:T:C	100522321	C	ADD	663	-0.1118	-1.438	0.151
10	chr10:100523297:A:C	100523297	C	ADD	663	NA	NA	NA
10	chr10:100523747:G:A	100523747	A	ADD	663	NA	NA	NA
10	chr10:100524566:T:C	100524566	C	ADD	663	0.1253	1.615	0.1067
10	chr10:100530260:A:G	100530260	G	ADD	663	-0.009296	-0.1194	0.905
10	chr10:100535977:G:C	100535977	C	ADD	663	NA	NA	NA
10	chr10:100537841:A:G	100537841	G	ADD	663	NA	NA	NA
10	chr10:100539570:T:G	100539570	G	ADD	663	NA	NA	NA
10	chr10:100540141:T:C	100540141	C	ADD	663	-0.05171	-0.6624	0.5079
10	chr10:100541511:G:GT	100541511	GT	ADD	663	-0.007723	-0.09933	0.9209
10	chr10:100541785:G:A	100541785	A	ADD	663	0.06947	0.8938	0.3718
10	chr10:100543124:T:G	100543124	G	ADD	663	0.03063	0.3942	0.6936
10	chr10:100545658:A:G	100545658	G	ADD	663	-0.02799	-0.5087	0.6111
10	chr10:100546864:C:G	100546864	G	ADD	663	-0.05171	-0.6624	0.5079
10	chr10:100548917:C:T	100548917	T	ADD	663	0.06718	0.8642	0.3878
10	chr10:100550945:T:C	100550945	C	ADD	663	0.005511	0.1002	0.9203
10	chr10:100551414:G:A	100551414	A	ADD	663	-0.1118	-1.438	0.151
10	chr10:100551520:C:G	100551520	G	ADD	663	0.004813	0.0619	0.9507
10	chr10:100551577:GATAGAA:G	100551577	G	ADD	663	0.06471	0.8331	0.4051
10	chr10:100552747:C:T	100552747	T	ADD	663	0.02924	0.3759	0.7071
10	chr10:100554056:A:G	100554056	G	ADD	663	-0.0967	-1.243	0.2143
10	chr10:100554581:G:A	100554581	A	ADD	663	NA	NA	NA
10	chr10:100557671:C:G	100557671	G	ADD	663	-0.009897	-0.1273	0.8988
10	chr10:100557918:A:G	100557918	G	ADD	663	NA	NA	NA
10	chr10:100559459:C:T	100559459	T	ADD	663	0.06947	0.8938	0.3718
10	chr10:100560238:G:A	100560238	A	ADD	663	NA	NA	NA
10	chr10:100561052:C:A	100561052	A	ADD	663	-0.06786	-0.873	0.383
10	chr10:100561452:A:G	100561452	G	ADD	663	0.06471	0.8331	0.4051
10	chr10:100562259:T:C	100562259	C	ADD	663	-0.01007	-0.1294	0.8971
10	chr10:100564478:A:G	100564478	G	ADD	663	0.07301	0.9398	0.3477
10	chr10:100565702:T:C	100565702	C	ADD	663	0.07167	0.9222	0.3568
10	chr10:100566146:A:C	100566146	C	ADD	663	0.03029	0.3892	0.6973
10	chr10:100570864:G:A	100570864	A	ADD	663	NA	NA	NA
10	chr10:100571665:C:G	100571665	G	ADD	663	0.06629	0.8525	0.3942
10	chr10:100572679:C:T	100572679	T	ADD	663	0.08845	1.139	0.255
10	chr10:100577221:T:C	100577221	C	ADD	663	NA	NA	NA
10	chr10:100577437:G:GTTTC	100577437	GTTTC	ADD	663	-0.0545	-0.7013	0.4834
10	chr10:100578430:C:A	100578430	A	ADD	663	0.04143	0.5331	0.5942
10	chr10:100579026:A:G	100579026	G	ADD	663	NA	NA	NA
10	chr10:100580493:A:C	100580493	C	ADD	663	0.06252	0.8041	0.4216
10	chr10:100581345:A:G	100581345	G	ADD	663	NA	NA	NA
10	chr10:100581578:C:T	100581578	T	ADD	663	0.01057	0.1359	0.8919
10	chr10:100582800:A:G	100582800	G	ADD	663	NA	NA	NA
10	chr10:100583144:G:T	100583144	T	ADD	663	0.06629	0.8525	0.3942
10	chr10:100585983:C:A	100585983	A	ADD	663	NA	NA	NA
10	chr10:100586120:G:A	100586120	A	ADD	663	NA	NA	NA
10	chr10:100586373:G:A	100586373	A	ADD	663	NA	NA	NA
10	chr10:100586421:G:C	100586421	C	ADD	663	NA	NA	NA
10	chr10:100586987:C:T	100586987	T	ADD	663	NA	NA	NA
10	chr10:100588293:G:C	100588293	C	ADD	663	NA	NA	NA
10	chr10:100589640:A:G	100589640	G	ADD	663	NA	NA	NA
10	chr10:100593157:G:GA	100593157	GA	ADD	663	0.0184	0.2367	0.8129
10	chr10:100594659:G:A	100594659	A	ADD	663	-0.1118	-1.438	0.151
10	chr10:100594886:G:A	100594886	A	ADD	663	-0.2045	-2.645	0.008371
10	chr10:100594918:G:C	100594918	C	ADD	663	-0.003832	-0.04928	0.9607
10	chr10:100596199:G:A	100596199	A	ADD	663	0.08656	1.573	0.1162
10	chr10:100597187:C:T	100597187	T	ADD	663	0.07464	0.9602	0.3373
10	chr10:100597917:TA:T	100597917	T	ADD	663	0.03386	0.4357	0.6632
10	chr10:100598624:A:G	100598624	G	ADD	663	NA	NA	NA
10	chr10:100599805:C:T	100599805	T	ADD	663	NA	NA	NA
10	chr10:100600549:C:A	100600549	A	ADD	663	-0.05579	-0.7176	0.4733
10	chr10:100600709:A:C	100600709	C	ADD	663	NA	NA	NA
10	chr10:100600784:A:G	100600784	G	ADD	663	-0.09123	-1.175	0.2404
10	chr10:100601903:G:T	100601903	T	ADD	663	-0.06786	-0.873	0.383
10	chr10:100601951:C:A	100601951	A	ADD	663	-0.06786	-0.873	0.383
10	chr10:100602721:G:A	100602721	A	ADD	663	0.0009512	0.01224	0.9902
10	chr10:100603852:C:T	100603852	T	ADD	663	-0.1118	-1.438	0.151
10	chr10:100605731:TA:T	100605731	T	ADD	663	NA	NA	NA
10	chr10:100606175:A:C	100606175	C	ADD	663	NA	NA	NA
10	chr10:100609328:GGTATCT:G	100609328	G	ADD	663	0.04722	0.6069	0.5441
10	chr10:100610152:A:G	100610152	G	ADD	663	NA	NA	NA
10	chr10:100610908:G:GA	100610908	GA	ADD	663	-0.003832	-0.04928	0.9607
10	chr10:100612076:C:G	100612076	G	ADD	663	NA	NA	NA
10	chr10:100614026:T:C	100614026	C	ADD	663	-0.09123	-1.175	0.2404
10	chr10:100614558:T:C	100614558	C	ADD	663	0.1253	1.615	0.1067
10	chr10:100614923:G:T	100614923	T	ADD	663	0.1318	1.699	0.08977
10	chr10:100616727:G:A	100616727	A	ADD	663	NA	NA	NA
10	chr10:100616860:A:C	100616860	C	ADD	663	NA	NA	NA
10	chr10:100618369:C:T	100618369	T	ADD	663	NA	NA	NA
10	chr10:100618434:C:T	100618434	T	ADD	663	-0.05562	-0.7159	0.4743
10	chr10:100619193:T:C	100619193	C	ADD	663	NA	NA	NA
10	chr10:100621056:A:C	100621056	C	ADD	663	NA	NA	NA
10	chr10:100623271:T:C	100623271	C	ADD	663	-0.0259	-0.3331	0.7391
10	chr10:100626543:C:T	100626543	T	ADD	663	NA	NA	NA
10	chr10:100628500:C:T	100628500	T	ADD	663	NA	NA	NA
10	chr10:100629574:C:T	100629574	T	ADD	663	NA	NA	NA
10	chr10:100630031:G:A	100630031	A	ADD	663	-0.01648	-0.211	0.833
10	chr10:100630245:C:CTG	100630245	CTG	ADD	663	0.06944	1.264	0.2065
10	chr10:100630424:A:G	100630424	G	ADD	663	-0.01648	-0.211	0.833
10	chr10:100631683:G:A	100631683	A	ADD	663	0.01541	0.1981	0.8431
10	chr10:100632034:C:T	100632034	T	ADD	663	-0.06854	-0.8812	0.3785
10	chr10:100635406:C:CT	100635406	CT	ADD	663	NA	NA	NA
10	chr10:100637948:C:T	100637948	T	ADD	663	-0.008683	-0.1115	0.9113
10	chr10:100638103:C:T	100638103	T	ADD	663	NA	NA	NA
10	chr10:100638558:C:T	100638558	T	ADD	663	-0.0052	-0.06691	0.9467
10	chr10:100638607:C:T	100638607	T	ADD	663	-0.03557	-0.4576	0.6474
10	chr10:100640092:G:T	100640092	T	ADD	663	-0.1162	-1.497	0.1348
10	chr10:100641305:A:C	100641305	C	ADD	663	NA	NA	NA
10	chr10:100641388:C:T	100641388	T	ADD	663	0.1137	1.465	0.1434
10	chr10:100642786:A:T	100642786	T	ADD	663	0.06471	0.8331	0.4051
10	chr10:100643444:C:T	100643444	T	ADD	663	0.03411	0.4387	0.661
10	chr10:100645191:T:C	100645191	C	ADD	663	-0.02718	-0.3494	0.7269
10	chr10:100646937:C:T	100646937	T	ADD	663	0.09543	1.228	0.2197
10	chr10:100649669:G:A	100649669	A	ADD	663	0.006051	0.07784	0.938
10	chr10:100652621:C:A	100652621	A	ADD	663	-0.05562	-0.7159	0.4743
10	chr10:100653761:T:C	100653761	C	ADD	663	-0.01648	-0.211	0.833
10	chr10:100655297:C:G	100655297	G	ADD	663	NA	NA	NA
10	chr10:100655662:GGAGCGCGTGCGA:G	100655662	G	ADD	663	NA	NA	NA
10	chr10:100655799:C:T	100655799	T	ADD	663	0.1464	1.887	0.05964
10	chr10:100656565:A:G	100656565	G	ADD	663	-0.07108	-0.9145	0.3608
10	chr10:100657028:C:G	100657028	G	ADD	663	0.05085	0.9237	0.356
10	chr10:100657608:G:A	100657608	A	ADD	663	-0.01599	-0.2057	0.8371
10	chr10:100657756:G:A	100657756	A	ADD	663	NA	NA	NA
10	chr10:100658154:G:T	100658154	T	ADD	663	-0.009296	-0.1194	0.905
10	chr10:100659323:T:G	100659323	G	ADD	663	0.03063	0.3942	0.6936
10	chr10:100659768:C:G	100659768	G	ADD	663	0.04858	0.6247	0.5324
10	chr10:100660530:A:C	100660530	C	ADD	663	-0.05913	-0.7606	0.4472
10	chr10:100663912:C:T	100663912	T	ADD	663	-0.02718	-0.3494	0.7269
10	chr10:100665808:C:A	100665808	A	ADD	663	-0.02718	-0.3494	0.7269
10	chr10:100666162:T:TCAAA	100666162	TCAAA	ADD	663	0.04604	0.5922	0.5539
10	chr10:100666174:A:G	100666174	G	ADD	663	NA	NA	NA
10	chr10:100666339:A:G	100666339	G	ADD	663	-0.01059	-0.1361	0.8918
10	chr10:100667831:G:C	100667831	C	ADD	663	-0.02156	-0.5537	0.58
10	chr10:100667875:C:G	100667875	G	ADD	663	0.02425	0.3115	0.7556
10	chr10:100667904:C:T	100667904	T	ADD	663	-0.01648	-0.211	0.833
10	chr10:100667999:C:T	100667999	T	ADD	663	0.1464	1.887	0.05964
10	chr10:100670090:C:A	100670090	A	ADD	663	0.02622	0.3374	0.7359
10	chr10:100671202:G:T	100671202	T	ADD	663	-0.02156	-0.5537	0.58
10	chr10:100671236:G:A	100671236	A	ADD	663	NA	NA	NA
10	chr10:100672687:C:T	100672687	T	ADD	663	-0.06854	-0.8812	0.3785
10	chr10:100674180:G:A	100674180	A	ADD	663	-0.04398	-0.5652	0.5722
10	chr10:100675967:G:T	100675967	T	ADD	663	0.1253	1.615	0.1067
10	chr10:100676143:G:A	100676143	A	ADD	663	-0.03416	-0.8777	0.3804
10	chr10:100677183:G:A	100677183	A	ADD	663	-0.01648	-0.211	0.833
10	chr10:100679472:C:T	100679472	T	ADD	663	0.1137	1.465	0.1434
10	chr10:100684080:A:G	100684080	G	ADD	663	NA	NA	NA
10	chr10:100685017:A:G	100685017	G	ADD	663	0.02004	0.2576	0.7968
10	chr10:100685577:G:A	100685577	A	ADD	663	-0.01986	-0.4415	0.659
10	chr10:100685729:T:C	100685729	C	ADD	663	NA	NA	NA
10	chr10:100686857:T:C	100686857	C	ADD	663	NA	NA	NA
10	chr10:100688392:G:A	100688392	A	ADD	663	-0.04814	-0.6195	0.5358
10	chr10:100688534:G:A	100688534	A	ADD	663	-0.04398	-0.5652	0.5722
10	chr10:100689725:C:T	100689725	T	ADD	663	-0.0111	-0.1426	0.8866
10	chr10:100690156:C:A	100690156	A	ADD	663	-0.00487	-0.06263	0.9501
10	chr10:100692038:G:A	100692038	A	ADD	663	NA	NA	NA
10	chr10:100692323:G:T	100692323	T	ADD	663	NA	NA	NA
10	chr10:100694519:G:A	100694519	A	ADD	663	-0.05845	-1.064	0.2876
10	chr10:100695516:G:A	100695516	A	ADD	663	-0.01535	-0.1976	0.8434
10	chr10:100695746:A:G	100695746	G	ADD	663	-0.02718	-0.3494	0.7269
10	chr10:100698082:C:T	100698082	T	ADD	663	NA	NA	NA
10	chr10:100698281:C:T	100698281	T	ADD	663	0.08678	1.117	0.2646
10	chr10:100698524:T:C	100698524	C	ADD	663	NA	NA	NA
10	chr10:100698680:G:A	100698680	A	ADD	663	-0.01648	-0.211	0.833
10	chr10:100699604:T:A	100699604	A	ADD	663	0.08656	1.573	0.1162
10	chr10:100700494:C:T	100700494	T	ADD	663	-0.04814	-0.6195	0.5358
10	chr10:100701509:C:A	100701509	A	ADD	663	-0.014	-0.1801	0.8571
10	chr10:100702566:G:T	100702566	T	ADD	663	NA	NA	NA
10	chr10:100702951:C:T	100702951	T	ADD	663	NA	NA	NA
10	chr10:100703078:G:A	100703078	A	ADD	663	-0.0967	-1.243	0.2143
10	chr10:100706136:C:G	100706136	G	ADD	663	NA	NA	NA
10	chr10:100706283:T:G	100706283	G	ADD	663	NA	NA	NA
10	chr10:100707056:G:A	100707056	A	ADD	663	0.05904	0.76	0.4476
10	chr10:100707116:C:T	100707116	T	ADD	663	-0.014	-0.1801	0.8571
10	chr10:100708577:G:A	100708577	A	ADD	663	-0.01305	-0.3347	0.738
10	chr10:100709242:G:A	100709242	A	ADD	663	-0.02718	-0.3494	0.7269
10	chr10:100709733:C:G	100709733	G	ADD	663	0.03386	0.4357	0.6632
10	chr10:100710167:G:A	100710167	A	ADD	663	0.1261	1.623	0.1051
10	chr10:100714512:T:C	100714512	C	ADD	663	0.0184	0.2367	0.8129
10	chr10:100716468:G:A	100716468	A	ADD	663	NA	NA	NA
10	chr10:100719233:A:G	100719233	G	ADD	663	NA	NA	NA
10	chr10:100719916:C:G	100719916	G	ADD	663	0.0009512	0.01224	0.9902
10	chr10:100720806:G:A	100720806	A	ADD	663	-0.1602	-2.068	0.03908
10	chr10:100721390:T:C	100721390	C	ADD	663	NA	NA	NA
10	chr10:100722457:C:T	100722457	T	ADD	663	-0.04814	-0.6195	0.5358
10	chr10:100723358:T:A	100723358	A	ADD	663	-0.002139	-0.05487	0.9563
10	chr10:100726162:C:G	100726162	G	ADD	663	-0.04814	-0.6195	0.5358
10	chr10:100726883:G:A	100726883	A	ADD	663	0.04682	0.8496	0.3959
10	chr10:100727259:A:G	100727259	G	ADD	663	0.1083	1.394	0.1639
10	chr10:100727375:G:C	100727375	C	ADD	663	0.08958	1.153	0.2493
10	chr10:100728259:T:G	100728259	G	ADD	663	-0.0545	-0.7013	0.4834
10	chr10:100728516:G:A	100728516	A	ADD	663	NA	NA	NA
10	chr10:100729059:G:A	100729059	A	ADD	663	-0.02718	-0.3494	0.7269
10	chr10:100729104:G:C	100729104	C	ADD	663	0.04603	1.025	0.3056
10	chr10:100731892:G:A	100731892	A	ADD	663	0.1261	1.623	0.1051
10	chr10:100732228:T:A	100732228	A	ADD	663	0.1233	1.588	0.1127
10	chr10:100735032:CT:C	100735032	C	ADD	663	NA	NA	NA
10	chr10:100735717:G:A	100735717	A	ADD	663	-0.03375	-0.6126	0.5404
10	chr10:100737535:G:A	100737535	A	ADD	663	-0.03557	-0.4576	0.6474
10	chr10:100737816:G:A	100737816	A	ADD	663	-0.014	-0.1801	0.8571
10	chr10:100738450:T:G	100738450	G	ADD	663	NA	NA	NA
10	chr10:100739481:G:A	100739481	A	ADD	663	-0.03379	-0.8681	0.3857
10	chr10:100740804:G:A	100740804	A	ADD	663	0.02098	0.3812	0.7032
10	chr10:100742457:G:C	100742457	C	ADD	663	-0.01648	-0.211	0.833
10	chr10:100743991:A:G	100743991	G	ADD	663	0.03411	0.4387	0.661
10	chr10:100745803:C:T	100745803	T	ADD	663	NA	NA	NA
10	chr10:100746690:G:A	100746690	A	ADD	663	0.1083	1.394	0.1639
10	chr10:100748672:G:T	100748672	T	ADD	663	0.0262	0.3369	0.7363
10	chr10:100749466:C:T	100749466	T	ADD	663	-0.0263	-0.8256	0.4094
10	chr10:100749476:G:A	100749476	A	ADD	663	-0.01599	-0.2057	0.8371
10	chr10:100750706:C:T	100750706	T	ADD	663	-0.009897	-0.1273	0.8988
10	chr10:100750841:C:T	100750841	T	ADD	663	-0.1385	-2.531	0.01161
10	chr10:100751349:C:T	100751349	T	ADD	663	0.02993	0.5439	0.5867
10	chr10:100752512:G:C	100752512	C	ADD	663	-0.02718	-0.3494	0.7269
10	chr10:100752630:G:C	100752630	C	ADD	663	-0.003832	-0.04928	0.9607
10	chr10:100752657:G:A	100752657	A	ADD	663	-0.1385	-2.531	0.01161
10	chr10:100753335:G:A	100753335	A	ADD	663	0.03245	0.4175	0.6765
10	chr10:100754046:C:T	100754046	T	ADD	663	-0.1385	-2.531	0.01161
10	chr10:100755158:T:G	100755158	G	ADD	663	-0.04398	-0.5652	0.5722
10	chr10:100755872:T:C	100755872	C	ADD	663	-0.02145	-0.276	0.7826
10	chr10:100755992:C:G	100755992	G	ADD	663	0.08958	1.153	0.2493
10	chr10:100757784:T:G	100757784	G	ADD	663	NA	NA	NA
10	chr10:100757850:G:A	100757850	A	ADD	663	-0.1153	-2.101	0.03606
10	chr10:100758003:C:T	100758003	T	ADD	663	-0.02718	-0.3494	0.7269
10	chr10:100758435:C:T	100758435	T	ADD	663	NA	NA	NA
10	chr10:100759747:G:A	100759747	A	ADD	663	0.01145	0.1473	0.883
10	chr10:100760405:T:C	100760405	C	ADD	663	-0.014	-0.1801	0.8571
10	chr10:100762209:A:C	100762209	C	ADD	663	NA	NA	NA
10	chr10:100762477:C:T	100762477	T	ADD	663	-0.03291	-0.4236	0.672
10	chr10:100763504:A:G	100763504	G	ADD	663	0.09543	1.228	0.2197
10	chr10:100763540:C:T	100763540	T	ADD	663	0.06471	0.8331	0.4051
10	chr10:100763964:G:A	100763964	A	ADD	663	0.1318	1.699	0.08977
10	chr10:100765832:A:G	100765832	G	ADD	663	NA	NA	NA
10	chr10:100766625:A:G	100766625	G	ADD	663	NA	NA	NA
10	chr10:100767311:G:A	100767311	A	ADD	663	NA	NA	NA
10	chr10:100768824:A:G	100768824	G	ADD	663	-0.04398	-0.5652	0.5722
10	chr10:100769034:T:C	100769034	C	ADD	663	-0.01648	-0.211	0.833
10	chr10:100769489:G:A	100769489	A	ADD	663	-0.1176	-1.516	0.13
10	chr10:100769996:A:G	100769996	G	ADD	663	-0.02232	-0.4056	0.6852
10	chr10:100770081:G:A	100770081	A	ADD	663	NA	NA	NA
10	chr10:100772101:G:A	100772101	A	ADD	663	-0.05579	-0.7176	0.4733
10	chr10:100772200:A:G	100772200	G	ADD	663	NA	NA	NA
10	chr10:100773219:A:G	100773219	G	ADD	663	NA	NA	NA
10	chr10:100773778:AC:A	100773778	A	ADD	663	-0.02232	-0.4056	0.6852
10	chr10:100774158:G:A	100774158	A	ADD	663	NA	NA	NA
10	chr10:100774703:T:C	100774703	C	ADD	663	-0.04574	-1.175	0.2406
10	chr10:100775179:G:T	100775179	T	ADD	663	-0.0111	-0.1426	0.8866
10	chr10:100775670:C:T	100775670	T	ADD	663	NA	NA	NA
10	chr10:100776235:G:A	100776235	A	ADD	663	NA	NA	NA
10	chr10:100776607:C:T	100776607	T	ADD	663	0.02993	0.5439	0.5867
10	chr10:100777093:T:G	100777093	G	ADD	663	0.0505	0.649	0.5166
10	chr10:100777335:G:A	100777335	A	ADD	663	0.1154	1.486	0.1377
10	chr10:100777523:T:C	100777523	C	ADD	663	0.02993	0.5439	0.5867
10	chr10:100778934:G:A	100778934	A	ADD	663	-0.02145	-0.276	0.7826
10	chr10:100779105:AC:A	100779105	A	ADD	663	0.06471	0.8331	0.4051
10	chr10:100779578:C:A	100779578	A	ADD	663	0.04713	0.6064	0.5445
10	chr10:100779863:G:A	100779863	A	ADD	663	0.04679	0.8504	0.3954
10	chr10:100779900:T:C	100779900	C	ADD	663	NA	NA	NA
10	chr10:100779975:T:A	100779975	A	ADD	663	NA	NA	NA
10	chr10:100781703:A:C	100781703	C	ADD	663	0.165	2.13	0.03352
10	chr10:100783585:G:A	100783585	A	ADD	663	NA	NA	NA
10	chr10:100786616:A:G	100786616	G	ADD	663	-0.06445	-0.8297	0.407
10	chr10:100787152:T:C	100787152	C	ADD	663	-0.0005781	-0.007434	0.9941
10	chr10:100787255:G:A	100787255	A	ADD	663	NA	NA	NA
10	chr10:100787462:G:A	100787462	A	ADD	663	0.1318	1.699	0.08977
10	chr10:100788485:C:A	100788485	A	ADD	663	-0.003832	-0.04928	0.9607
10	chr10:100788859:T:G	100788859	G	ADD	663	NA	NA	NA
10	chr10:100790295:G:A	100790295	A	ADD	663	NA	NA	NA
10	chr10:100790303:GT:G	100790303	G	ADD	663	0.04603	1.025	0.3056
10	chr10:100791166:C:T	100791166	T	ADD	663	-0.04178	-0.5373	0.5912
10	chr10:100791757:G:A	100791757	A	ADD	663	-0.04497	-0.5778	0.5636
10	chr10:100795718:T:G	100795718	G	ADD	663	0.07464	0.9602	0.3373
10	chr10:100796115:A:T	100796115	T	ADD	663	NA	NA	NA
10	chr10:100796469:C:T	100796469	T	ADD	663	NA	NA	NA
10	chr10:100797245:C:T	100797245	T	ADD	663	-0.132	-1.677	0.09397
10	chr10:100798941:C:T	100798941	T	ADD	663	0.09543	1.228	0.2197
10	chr10:100801714:A:C	100801714	C	ADD	663	-0.004462	-0.05741	0.9542
10	chr10:100802020:C:T	100802020	T	ADD	663	NA	NA	NA
10	chr10:100802388:A:G	100802388	G	ADD	663	NA	NA	NA
10	chr10:100802433:G:A	100802433	A	ADD	663	0.04713	0.6064	0.5445
10	chr10:100804080:C:T	100804080	T	ADD	663	-0.0228	-0.2927	0.7699
10	chr10:100805246:G:A	100805246	A	ADD	663	0.04713	0.6064	0.5445
10	chr10:100806178:C:T	100806178	T	ADD	663	0.1046	1.347	0.1784
10	chr10:100806287:T:G	100806287	G	ADD	663	-0.01059	-0.1361	0.8918
10	chr10:100806548:T:C	100806548	C	ADD	663	0.0188	0.2418	0.809
10	chr10:100807221:C:T	100807221	T	ADD	663	-0.04814	-0.6195	0.5358
10	chr10:100807532:A:C	100807532	C	ADD	663	-0.014	-0.1801	0.8571
10	chr10:100807568:C:T	100807568	T	ADD	663	0.02622	0.3374	0.7359
10	chr10:100808239:A:T	100808239	T	ADD	663	0.04143	0.5331	0.5942
10	chr10:100808979:TC:T	100808979	T	ADD	663	0.08656	1.573	0.1162
10	chr10:100809655:G:A	100809655	A	ADD	663	-0.009296	-0.1194	0.905
10	chr10:100810154:C:T	100810154	T	ADD	663	-0.002989	-0.05437	0.9567
10	chr10:100812701:C:T	100812701	T	ADD	663	-0.02718	-0.3494	0.7269
10	chr10:100815307:C:T	100815307	T	ADD	663	0.03037	0.3907	0.6961
10	chr10:100815581:A:G	100815581	G	ADD	663	0.07464	0.9602	0.3373
10	chr10:100816737:G:C	100816737	C	ADD	663	-0.02718	-0.3494	0.7269
10	chr10:100817599:A:G	100817599	G	ADD	663	NA	NA	NA
10	chr10:100817739:G:T	100817739	T	ADD	663	0.06471	0.8331	0.4051
10	chr10:100818480:C:T	100818480	T	ADD	663	-0.02718	-0.3494	0.7269
10	chr10:100820793:T:C	100820793	C	ADD	663	-0.06854	-0.8812	0.3785
10	chr10:100821576:G:A	100821576	A	ADD	663	-0.01646	-0.2991	0.765
10	chr10:100823274:C:G	100823274	G	ADD	663	0.0505	0.649	0.5166
10	chr10:100823289:G:T	100823289	T	ADD	663	NA	NA	NA
10	chr10:100825719:T:C	100825719	C	ADD	663	NA	NA	NA
10	chr10:100827935:C:A	100827935	A	ADD	663	NA	NA	NA
10	chr10:100828275:G:T	100828275	T	ADD	663	0.0188	0.2418	0.809
10	chr10:100829416:T:C	100829416	C	ADD	663	0.08656	1.573	0.1162
10	chr10:100829922:G:T	100829922	T	ADD	663	-0.05913	-0.7606	0.4472
10	chr10:100830220:G:C	100830220	C	ADD	663	-0.04814	-0.6195	0.5358
10	chr10:100830311:G:A	100830311	A	ADD	663	NA	NA	NA
10	chr10:100831513:G:A	100831513	A	ADD	663	-0.121	-1.559	0.1195
10	chr10:100831580:C:T	100831580	T	ADD	663	0.01272	0.2314	0.8171
10	chr10:100831810:G:A	100831810	A	ADD	663	NA	NA	NA
10	chr10:100832471:T:C	100832471	C	ADD	663	0.02993	0.5439	0.5867
10	chr10:100832564:G:A	100832564	A	ADD	663	-0.007111	-0.09146	0.9272
10	chr10:100833102:C:T	100833102	T	ADD	663	0.0188	0.2418	0.809
10	chr10:100833834:C:A	100833834	A	ADD	663	-0.009296	-0.1194	0.905
10	chr10:100834127:G:A	100834127	A	ADD	663	NA	NA	NA
10	chr10:100834216:C:T	100834216	T	ADD	663	NA	NA	NA
10	chr10:100834735:G:A	100834735	A	ADD	663	0.1253	1.615	0.1067
10	chr10:100835965:C:G	100835965	G	ADD	663	0.03432	0.4414	0.6591
10	chr10:100836799:G:A	100836799	A	ADD	663	-0.1123	-1.445	0.1489
10	chr10:100836869:A:T	100836869	T	ADD	663	-0.04814	-0.6195	0.5358
10	chr10:100837032:T:C	100837032	C	ADD	663	-0.05171	-0.6624	0.5079
10	chr10:100838559:GGTGGTA:G	100838559	G	ADD	663	-0.02232	-0.4056	0.6852
10	chr10:100838640:T:C	100838640	C	ADD	663	NA	NA	NA
10	chr10:100841544:GA:G	100841544	G	ADD	663	NA	NA	NA
10	chr10:100842440:C:A	100842440	A	ADD	663	-0.04814	-0.6195	0.5358
10	chr10:100843020:G:A	100843020	A	ADD	663	-0.04814	-0.6195	0.5358
10	chr10:100843390:T:C	100843390	C	ADD	663	NA	NA	NA
10	chr10:100844270:A:G	100844270	G	ADD	663	-0.04814	-0.6195	0.5358
10	chr10:100845238:GTGT:G	100845238	G	ADD	663	NA	NA	NA
10	chr10:100845996:C:T	100845996	T	ADD	663	-0.04814	-0.6195	0.5358
10	chr10:100846217:C:T	100846217	T	ADD	663	0.1083	1.394	0.1639
10	chr10:100847027:G:A	100847027	A	ADD	663	-0.1143	-1.473	0.1413
10	chr10:100848161:G:A	100848161	A	ADD	663	NA	NA	NA
10	chr10:100848393:T:TA	100848393	TA	ADD	663	-0.02718	-0.3494	0.7269
10	chr10:100849449:TAGA:T	100849449	T	ADD	663	-0.04178	-0.5373	0.5912
10	chr10:100852813:A:G	100852813	G	ADD	663	0.04946	0.6362	0.5249
10	chr10:100860261:G:A	100860261	A	ADD	663	-0.08991	-1.154	0.2489
10	chr10:100860434:C:T	100860434	T	ADD	663	0.01029	0.1324	0.8947
10	chr10:100862140:C:A	100862140	A	ADD	663	NA	NA	NA
10	chr10:100862802:G:A	100862802	A	ADD	663	0.05696	1.036	0.3006
10	chr10:100862892:G:A	100862892	A	ADD	663	NA	NA	NA
10	chr10:100862998:C:T	100862998	T	ADD	663	-0.04814	-0.6195	0.5358
10	chr10:100864328:C:T	100864328	T	ADD	663	-0.003832	-0.04928	0.9607
10	chr10:100865059:TTG:T	100865059	T	ADD	663	-0.0545	-0.7013	0.4834
10	chr10:100865222:A:C	100865222	C	ADD	663	0.1125	1.449	0.1477
10	chr10:100865999:G:A	100865999	A	ADD	663	-0.01572	-0.202	0.84
10	chr10:100867586:CTT:C	100867586	C	ADD	663	0.04476	0.8123	0.4169
10	chr10:100867712:A:AC	100867712	AC	ADD	663	-0.05171	-0.6624	0.5079
10	chr10:100868018:G:A	100868018	A	ADD	663	-0.0549	-0.9995	0.3179
10	chr10:100868491:T:A	100868491	A	ADD	663	NA	NA	NA
10	chr10:100868644:T:C	100868644	C	ADD	663	-0.004462	-0.05741	0.9542
10	chr10:100868699:C:CCG	100868699	CCG	ADD	663	NA	NA	NA
10	chr10:100868920:C:T	100868920	T	ADD	663	0.08845	1.139	0.255
10	chr10:100869958:C:T	100869958	T	ADD	663	0.06718	0.8642	0.3878
10	chr10:100870393:A:G	100870393	G	ADD	663	-0.009296	-0.1194	0.905
10	chr10:100870580:G:A	100870580	A	ADD	663	0.03063	0.3942	0.6936
10	chr10:100870781:A:G	100870781	G	ADD	663	NA	NA	NA
10	chr10:100871078:C:T	100871078	T	ADD	663	0.06165	1.587	0.1131
10	chr10:100871138:C:A	100871138	A	ADD	663	-0.09184	-1.183	0.2373
10	chr10:100871651:T:C	100871651	C	ADD	663	-0.0005842	-0.007513	0.994
10	chr10:100872659:T:C	100872659	C	ADD	663	-0.01599	-0.2057	0.8371
10	chr10:100873076:T:C	100873076	C	ADD	663	-0.05988	-1.089	0.2764
10	chr10:100873225:T:C	100873225	C	ADD	663	-0.05015	-0.6452	0.519
10	chr10:100873858:G:A	100873858	A	ADD	663	-0.04814	-0.6195	0.5358
10	chr10:100876715:G:A	100876715	A	ADD	663	NA	NA	NA
10	chr10:100876842:G:A	100876842	A	ADD	663	0.06347	0.8148	0.4155
10	chr10:100876884:T:C	100876884	C	ADD	663	-0.09113	-1.173	0.2414
10	chr10:100877025:C:T	100877025	T	ADD	663	0.07949	1.023	0.3069
10	chr10:100877169:T:C	100877169	C	ADD	663	-0.04814	-0.6195	0.5358
10	chr10:100877197:T:C	100877197	C	ADD	663	-0.04814	-0.6195	0.5358
10	chr10:100877950:C:A	100877950	A	ADD	663	NA	NA	NA
10	chr10:100878189:C:G	100878189	G	ADD	663	-0.09123	-1.175	0.2404
10	chr10:100880264:A:G	100880264	G	ADD	663	0.03432	0.4414	0.6591
10	chr10:100880649:G:A	100880649	A	ADD	663	-0.09113	-1.173	0.2414
10	chr10:100880777:G:A	100880777	A	ADD	663	0.1375	1.772	0.07688
10	chr10:100881617:T:C	100881617	C	ADD	663	0.1375	1.772	0.07688
10	chr10:100882870:T:A	100882870	A	ADD	663	-0.02392	-0.4351	0.6637
10	chr10:100883640:C:T	100883640	T	ADD	663	0.1356	1.743	0.08173
10	chr10:100884791:G:A	100884791	A	ADD	663	NA	NA	NA
10	chr10:100885359:A:G	100885359	G	ADD	663	NA	NA	NA
10	chr10:100885656:CAG:C	100885656	C	ADD	663	NA	NA	NA
10	chr10:100885846:G:A	100885846	A	ADD	663	-0.01007	-0.1294	0.8971
10	chr10:100886039:C:T	100886039	T	ADD	663	0.06415	1.162	0.2458
10	chr10:100887023:A:C	100887023	C	ADD	663	NA	NA	NA
10	chr10:100887658:T:C	100887658	C	ADD	663	-0.009296	-0.1194	0.905
10	chr10:100889966:G:A	100889966	A	ADD	663	0.04713	0.6064	0.5445
10	chr10:100891338:C:T	100891338	T	ADD	663	-0.04814	-0.6195	0.5358
10	chr10:100891380:G:C	100891380	C	ADD	663	0.03037	0.3907	0.6961
10	chr10:100892184:T:C	100892184	C	ADD	663	-0.04988	-1.111	0.2671
10	chr10:100894385:T:TA	100894385	TA	ADD	663	-0.1474	-1.89	0.05917
10	chr10:100894679:T:C	100894679	C	ADD	663	-0.04178	-0.5373	0.5912
10	chr10:100895252:G:T	100895252	T	ADD	663	0.07301	0.9398	0.3477
10	chr10:100895374:G:A	100895374	A	ADD	663	0.06718	0.8642	0.3878
10	chr10:100896407:G:A	100896407	A	ADD	663	NA	NA	NA
10	chr10:100896873:G:A	100896873	A	ADD	663	NA	NA	NA
10	chr10:100897365:G:A	100897365	A	ADD	663	NA	NA	NA
10	chr10:100902801:C:T	100902801	T	ADD	663	0.008969	0.2807	0.779
10	chr10:100903359:G:A	100903359	A	ADD	663	-0.009897	-0.1273	0.8988
10	chr10:100903447:T:A	100903447	A	ADD	663	-0.03556	-0.4576	0.6474
10	chr10:100905947:A:G	100905947	G	ADD	663	-0.0259	-0.3331	0.7391
10	chr10:100906399:C:T	100906399	T	ADD	663	-0.009897	-0.1273	0.8988
10	chr10:100907085:C:T	100907085	T	ADD	663	-0.03397	-0.755	0.4505
10	chr10:100908672:G:A	100908672	A	ADD	663	-0.03687	-0.4736	0.636
10	chr10:100909291:G:A	100909291	A	ADD	663	-0.03375	-0.6126	0.5404
10	chr10:100910653:C:T	100910653	T	ADD	663	-0.165	-2.127	0.03378
10	chr10:100910823:C:G	100910823	G	ADD	663	-0.05562	-0.7159	0.4743
10	chr10:100911461:C:T	100911461	T	ADD	663	-0.008683	-0.1115	0.9113
10	chr10:100912463:C:A	100912463	A	ADD	663	NA	NA	NA
10	chr10:100912654:C:A	100912654	A	ADD	663	0.06471	0.8331	0.4051
10	chr10:100912841:G:A	100912841	A	ADD	663	-0.04398	-0.5652	0.5722
10	chr10:100912902:T:C	100912902	C	ADD	663	NA	NA	NA
10	chr10:100913094:T:C	100913094	C	ADD	663	NA	NA	NA
10	chr10:100913108:G:A	100913108	A	ADD	663	0.04476	0.8123	0.4169
10	chr10:100913513:G:A	100913513	A	ADD	663	-0.1118	-1.438	0.151
10	chr10:100913587:G:C	100913587	C	ADD	663	0.1356	1.743	0.08173
10	chr10:100913698:C:G	100913698	G	ADD	663	0.1356	1.743	0.08173
10	chr10:100914732:A:G	100914732	G	ADD	663	-0.02788	-0.5068	0.6124
10	chr10:100914951:G:C	100914951	C	ADD	663	NA	NA	NA
10	chr10:100915182:G:T	100915182	T	ADD	663	NA	NA	NA
10	chr10:100915514:T:C	100915514	C	ADD	663	-0.0549	-0.9995	0.3179
10	chr10:100915646:C:G	100915646	G	ADD	663	0.03411	0.4387	0.661
10	chr10:100915922:A:G	100915922	G	ADD	663	-0.1221	-1.573	0.1161
10	chr10:100917837:T:C	100917837	C	ADD	663	-0.04814	-0.6195	0.5358
10	chr10:100918651:T:C	100918651	C	ADD	663	0.02611	0.5805	0.5618
10	chr10:100920767:T:C	100920767	C	ADD	663	0.03432	0.4414	0.6591
10	chr10:100921198:A:G	100921198	G	ADD	663	NA	NA	NA
10	chr10:100922120:G:C	100922120	C	ADD	663	0.03386	0.4357	0.6632
10	chr10:100922148:A:G	100922148	G	ADD	663	-0.05913	-0.7606	0.4472
10	chr10:100922170:C:T	100922170	T	ADD	663	0.06718	0.8642	0.3878
10	chr10:100922629:T:G	100922629	G	ADD	663	0.00329	0.07318	0.9417
10	chr10:100923250:T:C	100923250	C	ADD	663	NA	NA	NA
10	chr10:100924163:C:T	100924163	T	ADD	663	0.04476	0.8123	0.4169
10	chr10:100925045:C:T	100925045	T	ADD	663	-0.01059	-0.1361	0.8918
10	chr10:100925101:A:G	100925101	G	ADD	663	-0.007111	-0.09146	0.9272
10	chr10:100925188:C:T	100925188	T	ADD	663	-0.03291	-0.4236	0.672
10	chr10:100925901:C:T	100925901	T	ADD	663	-0.009897	-0.1273	0.8988
10	chr10:100926117:G:A	100926117	A	ADD	663	NA	NA	NA
10	chr10:100929971:A:G	100929971	G	ADD	663	-0.03556	-0.4576	0.6474
10	chr10:100933415:G:A	100933415	A	ADD	663	NA	NA	NA
10	chr10:100934140:A:G	100934140	G	ADD	663	NA	NA	NA
10	chr10:100935529:G:A	100935529	A	ADD	663	-0.05756	-1.282	0.2002
10	chr10:100936187:C:T	100936187	T	ADD	663	0.01367	0.1759	0.8604
10	chr10:100937369:C:T	100937369	T	ADD	663	0.0505	0.649	0.5166
10	chr10:100937684:C:T	100937684	T	ADD	663	0.06252	0.8041	0.4216
10	chr10:100938137:G:A	100938137	A	ADD	663	-0.2045	-2.645	0.008371
10	chr10:100939057:A:G	100939057	G	ADD	663	0.0262	0.3369	0.7363
10	chr10:100939082:G:C	100939082	C	ADD	663	0.04722	0.6069	0.5441
10	chr10:100939083:A:T	100939083	T	ADD	663	0.04722	0.6069	0.5441
10	chr10:100941424:GT:G	100941424	G	ADD	663	NA	NA	NA
10	chr10:100942425:C:A	100942425	A	ADD	663	0.02993	0.5439	0.5867
10	chr10:100942426:G:A	100942426	A	ADD	663	NA	NA	NA
10	chr10:100942601:C:A	100942601	A	ADD	663	0.03386	0.4357	0.6632
10	chr10:100942933:C:G	100942933	G	ADD	663	NA	NA	NA
10	chr10:100944306:T:C	100944306	C	ADD	663	-0.06445	-0.8297	0.407
10	chr10:100944315:GA:G	100944315	G	ADD	663	0.04858	0.6247	0.5324
10	chr10:100944507:A:C	100944507	C	ADD	663	NA	NA	NA
10	chr10:100945907:G:A	100945907	A	ADD	663	0.006964	0.0895	0.9287
10	chr10:100948125:A:G	100948125	G	ADD	663	0.1261	1.623	0.1051
10	chr10:100948144:TATTGA:T	100948144	T	ADD	663	0.04946	0.6362	0.5249
10	chr10:100948843:G:A	100948843	A	ADD	663	NA	NA	NA
10	chr10:100949054:T:C	100949054	C	ADD	663	-0.02232	-0.4056	0.6852
10	chr10:100949055:C:A	100949055	A	ADD	663	-0.02232	-0.4056	0.6852
10	chr10:100950060:C:G	100950060	G	ADD	663	0.04713	0.6064	0.5445
10	chr10:100950414:G:A	100950414	A	ADD	663	0.03386	0.4357	0.6632
10	chr10:100951370:C:T	100951370	T	ADD	663	-0.05015	-0.6452	0.519
10	chr10:100952094:G:A	100952094	A	ADD	663	NA	NA	NA
10	chr10:100952453:A:C	100952453	C	ADD	663	NA	NA	NA
10	chr10:100952491:G:C	100952491	C	ADD	663	NA	NA	NA
10	chr10:100954492:A:G	100954492	G	ADD	663	0.02924	0.3759	0.7071
10	chr10:100954869:CTA:C	100954869	C	ADD	663	-0.02232	-0.4056	0.6852
10	chr10:100955016:T:C	100955016	C	ADD	663	-0.121	-1.559	0.1195
10	chr10:100955294:C:T	100955294	T	ADD	663	-0.04814	-0.6195	0.5358
10	chr10:100957147:A:G	100957147	G	ADD	663	0.06698	0.8623	0.3888
10	chr10:100957446:G:A	100957446	A	ADD	663	NA	NA	NA
10	chr10:100959101:A:G	100959101	G	ADD	663	-0.03268	-0.4203	0.6744
10	chr10:100962000:A:G	100962000	G	ADD	663	0.02998	0.3857	0.6998
10	chr10:100962404:T:G	100962404	G	ADD	663	NA	NA	NA
10	chr10:100962691:C:T	100962691	T	ADD	663	0.02622	0.3374	0.7359
10	chr10:100962871:G:A	100962871	A	ADD	663	-0.02101	-0.2703	0.787
10	chr10:100963786:T:G	100963786	G	ADD	663	-0.02788	-0.5068	0.6124
10	chr10:100964242:G:A	100964242	A	ADD	663	-0.03544	-0.4558	0.6487
10	chr10:100964406:A:G	100964406	G	ADD	663	-0.0228	-0.2927	0.7699
10	chr10:100964890:G:A	100964890	A	ADD	663	NA	NA	NA
10	chr10:100966351:G:C	100966351	C	ADD	663	-0.0545	-0.7013	0.4834
10	chr10:100967512:C:T	100967512	T	ADD	663	NA	NA	NA
10	chr10:100969173:G:A	100969173	A	ADD	663	-0.03375	-0.6126	0.5404
10	chr10:100971135:T:C	100971135	C	ADD	663	NA	NA	NA
10	chr10:100971647:C:T	100971647	T	ADD	663	-0.009897	-0.1273	0.8988
10	chr10:100971991:G:A	100971991	A	ADD	663	-0.1602	-2.068	0.03908
10	chr10:100972212:G:A	100972212	A	ADD	663	-0.002104	-0.03823	0.9695
10	chr10:100972826:T:C	100972826	C	ADD	663	0.1046	1.347	0.1784
10	chr10:100972982:C:T	100972982	T	ADD	663	0.04552	0.5852	0.5586
10	chr10:100973216:G:A	100973216	A	ADD	663	NA	NA	NA
10	chr10:100974273:C:T	100974273	T	ADD	663	0.03245	0.4175	0.6765
10	chr10:100975623:C:T	100975623	T	ADD	663	NA	NA	NA
10	chr10:100976706:A:C	100976706	C	ADD	663	-0.009296	-0.1194	0.905
10	chr10:100977024:A:C	100977024	C	ADD	663	-0.0228	-0.2927	0.7699
10	chr10:100977255:G:A	100977255	A	ADD	663	0.05904	0.76	0.4476
10	chr10:100978305:C:A	100978305	A	ADD	663	-0.07108	-0.9145	0.3608
10	chr10:100978767:G:A	100978767	A	ADD	663	0.0009512	0.01224	0.9902
10	chr10:100979134:G:A	100979134	A	ADD	663	0.0262	0.3369	0.7363
10	chr10:100979528:G:A	100979528	A	ADD	663	NA	NA	NA
10	chr10:100979603:G:A	100979603	A	ADD	663	-0.03647	-0.8097	0.4184
10	chr10:100980303:C:T	100980303	T	ADD	663	0.09543	1.228	0.2197
10	chr10:100980848:C:T	100980848	T	ADD	663	-0.02718	-0.3494	0.7269
10	chr10:100981299:C:T	100981299	T	ADD	663	NA	NA	NA
10	chr10:100982628:C:T	100982628	T	ADD	663	0.03499	1.093	0.2747
10	chr10:100982818:G:A	100982818	A	ADD	663	-0.05171	-0.6624	0.5079
10	chr10:100983121:T:G	100983121	G	ADD	663	0.02502	0.3216	0.7479
10	chr10:100983246:G:A	100983246	A	ADD	663	-0.03687	-0.4736	0.636
10	chr10:100983980:G:A	100983980	A	ADD	663	NA	NA	NA
10	chr10:100984832:C:A	100984832	A	ADD	663	0.04946	0.6362	0.5249
10	chr10:100985290:G:A	100985290	A	ADD	663	-0.05988	-1.089	0.2764
10	chr10:100985728:A:G	100985728	G	ADD	663	0.06185	0.796	0.4263
10	chr10:100987690:CTGGCATTCCTTTGGGCCGGGGGAT:C	100987690	C	ADD	663	0.02611	0.5805	0.5618
10	chr10:100987793:C:T	100987793	T	ADD	663	-0.05988	-1.089	0.2764
10	chr10:100988849:C:T	100988849	T	ADD	663	NA	NA	NA
10	chr10:100990885:T:C	100990885	C	ADD	663	-0.02903	-0.3734	0.709
10	chr10:100992447:C:T	100992447	T	ADD	663	-0.03397	-0.755	0.4505
10	chr10:100992751:T:TG	100992751	TG	ADD	663	NA	NA	NA
10	chr10:100993176:C:A	100993176	A	ADD	663	-0.132	-1.677	0.09397
10	chr10:100993282:C:A	100993282	A	ADD	663	0.04665	0.5997	0.5489
10	chr10:100994962:G:C	100994962	C	ADD	663	NA	NA	NA
10	chr10:100995077:G:C	100995077	C	ADD	663	NA	NA	NA
10	chr10:100996235:C:T	100996235	T	ADD	663	0.007541	0.2735	0.7845
10	chr10:100996469:G:T	100996469	T	ADD	663	NA	NA	NA
10	chr10:100997512:G:A	100997512	A	ADD	663	-0.05015	-0.6452	0.519
10	chr10:100998326:G:A	100998326	A	ADD	663	0.02425	0.3115	0.7556
10	chr10:100998502:C:T	100998502	T	ADD	663	-0.003832	-0.04928	0.9607
10	chr10:100999151:G:A	100999151	A	ADD	663	NA	NA	NA
10	chr10:101000349:C:T	101000349	T	ADD	663	-0.02145	-0.276	0.7826
10	chr10:101003797:C:T	101003797	T	ADD	663	-0.121	-1.559	0.1195
10	chr10:101004045:C:T	101004045	T	ADD	663	NA	NA	NA
10	chr10:101004256:G:A	101004256	A	ADD	663	0.02947	0.3787	0.705
10	chr10:101004916:G:A	101004916	A	ADD	663	NA	NA	NA
10	chr10:101005201:T:C	101005201	C	ADD	663	-0.04814	-0.6195	0.5358
10	chr10:101005260:G:GCCACC	101005260	GCCACC	ADD	663	-0.007111	-0.09146	0.9272
10	chr10:101005471:G:A	101005471	A	ADD	663	-0.0111	-0.1426	0.8866
10	chr10:101006494:A:C	101006494	C	ADD	663	NA	NA	NA
10	chr10:101006560:G:A	101006560	A	ADD	663	NA	NA	NA
10	chr10:101006607:T:G	101006607	G	ADD	663	-0.04814	-0.6195	0.5358
10	chr10:101007306:G:A	101007306	A	ADD	663	NA	NA	NA
10	chr10:101007447:C:G	101007447	G	ADD	663	NA	NA	NA
10	chr10:101009500:C:T	101009500	T	ADD	663	-0.09123	-1.175	0.2404
10	chr10:101009898:C:T	101009898	T	ADD	663	-0.007111	-0.09146	0.9272
10	chr10:101010117:C:T	101010117	T	ADD	663	0.03447	0.6271	0.5308
10	chr10:101010315:G:A	101010315	A	ADD	663	NA	NA	NA
10	chr10:101010493:G:C	101010493	C	ADD	663	0.02263	0.2908	0.7713
10	chr10:101010979:A:C	101010979	C	ADD	663	-0.1162	-1.497	0.1348
10	chr10:101011836:G:A	101011836	A	ADD	663	0.0184	0.2367	0.8129
10	chr10:101013032:C:CG	101013032	CG	ADD	663	NA	NA	NA
10	chr10:101014350:G:A	101014350	A	ADD	663	NA	NA	NA
10	chr10:101014552:AG:A	101014552	A	ADD	663	0.05712	1.037	0.2999
10	chr10:101014825:T:C	101014825	C	ADD	663	0.02048	0.2635	0.7922
10	chr10:101015212:A:G	101015212	G	ADD	663	0.03121	0.4013	0.6883
10	chr10:101016319:C:T	101016319	T	ADD	663	NA	NA	NA
10	chr10:101016891:G:C	101016891	C	ADD	663	-0.03557	-0.4576	0.6474
10	chr10:101017378:C:G	101017378	G	ADD	663	0.04218	0.5423	0.5878
10	chr10:101017769:A:G	101017769	G	ADD	663	NA	NA	NA
10	chr10:101021128:T:C	101021128	C	ADD	663	0.07402	0.9529	0.341
10	chr10:101021442:A:G	101021442	G	ADD	663	0.1318	1.699	0.08977
10	chr10:101022044:G:T	101022044	T	ADD	663	-0.01535	-0.1976	0.8434
10	chr10:101022356:A:T	101022356	T	ADD	663	0.01415	0.315	0.7529
10	chr10:101022652:G:C	101022652	C	ADD	663	NA	NA	NA
10	chr10:101022949:T:C	101022949	C	ADD	663	-0.005796	-0.1289	0.8974
10	chr10:101023212:T:G	101023212	G	ADD	663	0.1125	1.449	0.1477
10	chr10:101023630:T:C	101023630	C	ADD	663	NA	NA	NA
10	chr10:101023680:G:GC	101023680	GC	ADD	663	0.02425	0.3115	0.7556
10	chr10:101024017:G:A	101024017	A	ADD	663	7.629e-05	0.0009808	0.9992
10	chr10:101024654:G:A	101024654	A	ADD	663	0.04713	0.6064	0.5445
10	chr10:101025169:A:G	101025169	G	ADD	663	-0.02241	-0.704	0.4817
10	chr10:101025749:G:C	101025749	C	ADD	663	NA	NA	NA
10	chr10:101025843:G:A	101025843	A	ADD	663	NA	NA	NA
10	chr10:101026165:C:G	101026165	G	ADD	663	-0.03687	-0.4736	0.636
10	chr10:101027132:C:T	101027132	T	ADD	663	0.02048	0.2635	0.7922
10	chr10:101027779:C:T	101027779	T	ADD	663	0.07301	0.9398	0.3477
10	chr10:101027895:G:A	101027895	A	ADD	663	-0.002839	-0.03652	0.9709
10	chr10:101028648:G:T	101028648	T	ADD	663	0.0184	0.2367	0.8129
10	chr10:101029019:G:A	101029019	A	ADD	663	0.02291	0.5884	0.5564
10	chr10:101029126:C:T	101029126	T	ADD	663	-0.03855	-0.8587	0.3908
10	chr10:101029434:C:G	101029434	G	ADD	663	-0.06786	-0.873	0.383
10	chr10:101030052:G:C	101030052	C	ADD	663	NA	NA	NA
10	chr10:101030276:G:C	101030276	C	ADD	663	0.04946	0.6362	0.5249
10	chr10:101030676:G:A	101030676	A	ADD	663	0.04722	0.6069	0.5441
10	chr10:101030774:G:A	101030774	A	ADD	663	NA	NA	NA
10	chr10:101030973:G:A	101030973	A	ADD	663	-0.0002433	-0.005413	0.9957
10	chr10:101031015:C:T	101031015	T	ADD	663	-0.05015	-0.6452	0.519
10	chr10:101031100:T:C	101031100	C	ADD	663	NA	NA	NA
10	chr10:101032196:C:T	101032196	T	ADD	663	-0.05562	-0.7159	0.4743
10	chr10:101032325:C:T	101032325	T	ADD	663	0.01057	0.1359	0.8919
10	chr10:101033510:A:C	101033510	C	ADD	663	-0.06854	-0.8812	0.3785
10	chr10:101034033:A:G	101034033	G	ADD	663	NA	NA	NA
10	chr10:101034048:C:T	101034048	T	ADD	663	NA	NA	NA
10	chr10:101034984:G:A	101034984	A	ADD	663	NA	NA	NA
10	chr10:101036184:G:A	101036184	A	ADD	663	0.07167	0.9222	0.3568
10	chr10:101037107:G:A	101037107	A	ADD	663	0.0505	0.649	0.5166
10	chr10:101037215:G:A	101037215	A	ADD	663	NA	NA	NA
10	chr10:101037310:G:C	101037310	C	ADD	663	-0.03268	-0.4203	0.6744
10	chr10:101037802:C:T	101037802	T	ADD	663	-0.008037	-0.1032	0.9178
10	chr10:101038118:G:C	101038118	C	ADD	663	-0.001593	-0.0205	0.9836
10	chr10:101040082:G:A	101040082	A	ADD	663	0.006964	0.0895	0.9287
10	chr10:101040203:C:G	101040203	G	ADD	663	0.05085	0.9237	0.356
10	chr10:101040708:G:A	101040708	A	ADD	663	NA	NA	NA
10	chr10:101042327:T:G	101042327	G	ADD	663	0.004813	0.0619	0.9507
10	chr10:101042550:G:C	101042550	C	ADD	663	0.006964	0.0895	0.9287
10	chr10:101046148:TAAATGAAGGAAG:T	101046148	T	ADD	663	NA	NA	NA
10	chr10:101046758:T:C	101046758	C	ADD	663	0.00428	0.3469	0.7288
10	chr10:101048992:C:T	101048992	T	ADD	663	0.1046	1.347	0.1784
10	chr10:101049224:G:A	101049224	A	ADD	663	0.03874	0.7026	0.4826
10	chr10:101049606:C:G	101049606	G	ADD	663	-0.06854	-0.8812	0.3785
10	chr10:101050013:T:C	101050013	C	ADD	663	-0.003832	-0.04928	0.9607
10	chr10:101051007:CA:C	101051007	C	ADD	663	-0.165	-2.127	0.03378
10	chr10:101052553:C:A	101052553	A	ADD	663	NA	NA	NA
10	chr10:101052860:T:C	101052860	C	ADD	663	NA	NA	NA
10	chr10:101053450:G:T	101053450	T	ADD	663	-0.03375	-0.6126	0.5404
10	chr10:101053938:C:T	101053938	T	ADD	663	0.01543	0.1984	0.8428
10	chr10:101054092:A:G	101054092	G	ADD	663	0.03919	0.8723	0.3833
10	chr10:101055543:A:G	101055543	G	ADD	663	NA	NA	NA
10	chr10:101056015:C:T	101056015	T	ADD	663	0.03874	0.7026	0.4826
10	chr10:101059490:GC:G	101059490	G	ADD	663	NA	NA	NA
10	chr10:101059623:A:C	101059623	C	ADD	663	0.06185	0.796	0.4263
10	chr10:101059644:T:C	101059644	C	ADD	663	0.05689	1.035	0.3009
10	chr10:101060565:C:G	101060565	G	ADD	663	NA	NA	NA
10	chr10:101061148:C:T	101061148	T	ADD	663	0.09543	1.228	0.2197
10	chr10:101061401:C:T	101061401	T	ADD	663	NA	NA	NA
10	chr10:101061842:G:T	101061842	T	ADD	663	0.08845	1.139	0.255
10	chr10:101061887:T:G	101061887	G	ADD	663	-0.03557	-0.4576	0.6474
10	chr10:101063412:A:G	101063412	G	ADD	663	-0.04814	-0.6195	0.5358
10	chr10:101064461:C:T	101064461	T	ADD	663	NA	NA	NA
10	chr10:101065060:T:C	101065060	C	ADD	663	-0.001593	-0.0205	0.9836
10	chr10:101065863:C:T	101065863	T	ADD	663	0.04628	1.325	0.1857
10	chr10:101065992:C:G	101065992	G	ADD	663	-0.05909	-0.7606	0.4472
10	chr10:101066071:G:T	101066071	T	ADD	663	-0.009296	-0.1194	0.905
10	chr10:101066442:C:G	101066442	G	ADD	663	0.0184	0.2367	0.8129
10	chr10:101066719:C:G	101066719	G	ADD	663	0.00443	0.3756	0.7073
10	chr10:101067631:C:A	101067631	A	ADD	663	-0.02101	-0.2703	0.787
10	chr10:101069223:G:A	101069223	A	ADD	663	-0.014	-0.1801	0.8571
10	chr10:101071627:C:T	101071627	T	ADD	663	-0.1143	-1.473	0.1413
10	chr10:101071633:G:C	101071633	C	ADD	663	0.02947	0.3787	0.705
10	chr10:101071890:T:C	101071890	C	ADD	663	0.05486	0.7055	0.4808
10	chr10:101072073:T:C	101072073	C	ADD	663	NA	NA	NA
10	chr10:101073978:C:T	101073978	T	ADD	663	0.02611	0.5805	0.5618
10	chr10:101075617:C:T	101075617	T	ADD	663	0.03372	1.06	0.2894
10	chr10:101077147:T:A	101077147	A	ADD	663	0.02653	0.341	0.7332
10	chr10:101077172:T:C	101077172	C	ADD	663	-0.05729	-0.7366	0.4616
10	chr10:101078350:C:T	101078350	T	ADD	663	0.03058	0.878	0.3803
10	chr10:101079169:G:A	101079169	A	ADD	663	0.004195	0.1317	0.8953
10	chr10:101079808:AC:A	101079808	A	ADD	663	0.05085	0.9237	0.356
10	chr10:101080488:C:G	101080488	G	ADD	663	NA	NA	NA
10	chr10:101080497:T:C	101080497	C	ADD	663	-0.05988	-1.089	0.2764
10	chr10:101082154:T:C	101082154	C	ADD	663	-0.09588	-1.234	0.2177
10	chr10:101085918:G:A	101085918	A	ADD	663	NA	NA	NA
10	chr10:101087191:G:A	101087191	A	ADD	663	-0.02946	-0.3779	0.7056
10	chr10:101088067:G:C	101088067	C	ADD	663	NA	NA	NA
10	chr10:101088683:C:T	101088683	T	ADD	663	0.03432	0.4414	0.6591
10	chr10:101089612:CT:C	101089612	C	ADD	663	0.03372	1.06	0.2894
10	chr10:101091137:TATCTCCAC:T	101091137	T	ADD	663	0.00443	0.3756	0.7073
10	chr10:101091469:A:G	101091469	G	ADD	663	NA	NA	NA
10	chr10:101091586:G:T	101091586	T	ADD	663	-0.03855	-0.8587	0.3908
10	chr10:101093046:G:A	101093046	A	ADD	663	0.03386	0.4357	0.6632
10	chr10:101093601:G:A	101093601	A	ADD	663	-0.007723	-0.09933	0.9209
10	chr10:101095598:T:C	101095598	C	ADD	663	0.03245	0.4175	0.6765
10	chr10:101096602:G:A	101096602	A	ADD	663	NA	NA	NA
10	chr10:101097028:C:A	101097028	A	ADD	663	0.03121	0.4013	0.6883
10	chr10:101097738:G:A	101097738	A	ADD	663	0.1636	2.113	0.035
10	chr10:101097872:T:C	101097872	C	ADD	663	NA	NA	NA
10	chr10:101098209:C:T	101098209	T	ADD	663	0.06715	1.22	0.223
10	chr10:101098442:G:A	101098442	A	ADD	663	0.03874	0.7026	0.4826
10	chr10:101098547:G:A	101098547	A	ADD	663	-0.00368	-0.04733	0.9623
10	chr10:101099253:G:A	101099253	A	ADD	663	0.04604	0.5922	0.5539
10	chr10:101100031:C:A	101100031	A	ADD	663	-0.05015	-0.6452	0.519
10	chr10:101100849:A:G	101100849	G	ADD	663	0.1059	1.365	0.1728
10	chr10:101102802:T:A	101102802	A	ADD	663	0.03245	0.4175	0.6765
10	chr10:101102875:C:A	101102875	A	ADD	663	0.03553	0.6463	0.5183
10	chr10:101104159:C:T	101104159	T	ADD	663	NA	NA	NA
10	chr10:101104498:G:A	101104498	A	ADD	663	-0.04814	-0.6195	0.5358
10	chr10:101105332:G:T	101105332	T	ADD	663	NA	NA	NA
10	chr10:101105387:G:T	101105387	T	ADD	663	-0.001593	-0.0205	0.9836
10	chr10:101105898:G:A	101105898	A	ADD	663	0.1261	1.623	0.1051
10	chr10:101105993:G:A	101105993	A	ADD	663	0.1261	1.623	0.1051
10	chr10:101106896:G:A	101106896	A	ADD	663	NA	NA	NA
10	chr10:101108046:C:T	101108046	T	ADD	663	NA	NA	NA
10	chr10:101108446:C:G	101108446	G	ADD	663	NA	NA	NA
10	chr10:101108666:G:A	101108666	A	ADD	663	0.04628	1.325	0.1857
10	chr10:101108891:C:T	101108891	T	ADD	663	-0.03557	-0.4576	0.6474
10	chr10:101108932:G:A	101108932	A	ADD	663	NA	NA	NA
10	chr10:101109427:C:T	101109427	T	ADD	663	0.02622	0.3374	0.7359
10	chr10:101109561:T:C	101109561	C	ADD	663	0.06252	0.8041	0.4216
10	chr10:101110379:C:T	101110379	T	ADD	663	0.108	1.387	0.1658
10	chr10:101110968:A:C	101110968	C	ADD	663	NA	NA	NA
10	chr10:101112009:G:A	101112009	A	ADD	663	NA	NA	NA
10	chr10:101112047:G:A	101112047	A	ADD	663	-0.009296	-0.1194	0.905
10	chr10:101112756:G:GGCAACAGTATT	101112756	GGCAACAGTATT	ADD	663	0.004195	0.1317	0.8953
10	chr10:101113379:G:A	101113379	A	ADD	663	NA	NA	NA
10	chr10:101113566:CTCTCCAGG:C	101113566	C	ADD	663	0.04665	0.5997	0.5489
10	chr10:101113727:C:T	101113727	T	ADD	663	NA	NA	NA
10	chr10:101114459:C:T	101114459	T	ADD	663	-0.05909	-0.7606	0.4472
10	chr10:101114729:C:T	101114729	T	ADD	663	-0.04178	-0.5373	0.5912
10	chr10:101114933:G:T	101114933	T	ADD	663	NA	NA	NA
10	chr10:101115371:G:A	101115371	A	ADD	663	-0.06445	-0.8297	0.407
10	chr10:101115634:CAGCCTCCCGAGT:C	101115634	C	ADD	663	NA	NA	NA
10	chr10:101116031:G:T	101116031	T	ADD	663	-0.07539	-0.9702	0.3323
10	chr10:101116411:G:T	101116411	T	ADD	663	-0.03375	-0.6126	0.5404
10	chr10:101116663:G:C	101116663	C	ADD	663	NA	NA	NA
10	chr10:101117207:T:A	101117207	A	ADD	663	-0.009296	-0.1194	0.905
10	chr10:101117883:A:G	101117883	G	ADD	663	0.001334	0.1154	0.9082
10	chr10:101118804:C:G	101118804	G	ADD	663	-0.0005842	-0.007513	0.994
10	chr10:101119628:C:T	101119628	T	ADD	663	0.05085	0.9237	0.356
10	chr10:101120224:G:A	101120224	A	ADD	663	-0.001593	-0.0205	0.9836
10	chr10:101120230:C:A	101120230	A	ADD	663	0.04858	0.6247	0.5324
10	chr10:101121124:T:C	101121124	C	ADD	663	-0.01535	-0.1976	0.8434
10	chr10:101121332:G:C	101121332	C	ADD	663	-0.01648	-0.211	0.833
10	chr10:101121517:C:T	101121517	T	ADD	663	-0.03142	-0.9863	0.3243
10	chr10:101121915:C:T	101121915	T	ADD	663	0.02947	0.3787	0.705
10	chr10:101122273:C:T	101122273	T	ADD	663	-0.03544	-0.4558	0.6487
10	chr10:101123260:C:A	101123260	A	ADD	663	NA	NA	NA
10	chr10:101123394:C:T	101123394	T	ADD	663	0.02993	0.5439	0.5867
10	chr10:101123395:G:C	101123395	C	ADD	663	0.1356	1.743	0.08173
10	chr10:101123475:C:A	101123475	A	ADD	663	NA	NA	NA
10	chr10:101123707:C:G	101123707	G	ADD	663	-0.001453	-0.1032	0.9179
10	chr10:101124000:T:A	101124000	A	ADD	663	NA	NA	NA
10	chr10:101124359:G:C	101124359	C	ADD	663	NA	NA	NA
10	chr10:101125047:G:A	101125047	A	ADD	663	NA	NA	NA
10	chr10:101125102:G:A	101125102	A	ADD	663	0.05035	0.6464	0.5183
10	chr10:101125233:G:T	101125233	T	ADD	663	0.0004479	0.04107	0.9672
10	chr10:101125812:CA:C	101125812	C	ADD	663	-0.001264	-0.115	0.9085
10	chr10:101126043:T:C	101126043	C	ADD	663	-0.04859	-1.249	0.212
10	chr10:101126748:C:T	101126748	T	ADD	663	0.0505	0.649	0.5166
10	chr10:101126828:G:A	101126828	A	ADD	663	-0.04859	-1.249	0.212
10	chr10:101126845:G:A	101126845	A	ADD	663	0.04603	1.025	0.3056
10	chr10:101128876:A:G	101128876	G	ADD	663	-0.03242	-0.5885	0.5564
10	chr10:101129193:C:T	101129193	T	ADD	663	0.07167	0.9222	0.3568
10	chr10:101129637:T:C	101129637	C	ADD	663	NA	NA	NA
10	chr10:101130565:G:A	101130565	A	ADD	663	-0.04814	-0.6195	0.5358
10	chr10:101130570:G:T	101130570	T	ADD	663	-0.03913	-0.5033	0.615
10	chr10:101130820:C:T	101130820	T	ADD	663	0.07464	0.9602	0.3373
10	chr10:101131096:C:G	101131096	G	ADD	663	-0.004666	-0.08488	0.9324
10	chr10:101131223:T:G	101131223	G	ADD	663	-0.00368	-0.04733	0.9623
10	chr10:101131327:C:T	101131327	T	ADD	663	0.02991	0.3849	0.7004
10	chr10:101131633:G:A	101131633	A	ADD	663	0.01665	0.3018	0.7629
10	chr10:101132845:C:T	101132845	T	ADD	663	0.05085	0.9237	0.356
10	chr10:101133392:G:A	101133392	A	ADD	663	NA	NA	NA
10	chr10:101134527:T:C	101134527	C	ADD	663	0.05085	0.9237	0.356
10	chr10:101134733:C:T	101134733	T	ADD	663	0.1021	2.278	0.02305
10	chr10:101135117:C:T	101135117	T	ADD	663	0.08958	1.153	0.2493
10	chr10:101135221:C:T	101135221	T	ADD	663	-0.03242	-0.5885	0.5564
10	chr10:101135526:A:G	101135526	G	ADD	663	-0.01333	-0.1715	0.8639
10	chr10:101135628:T:A	101135628	A	ADD	663	-0.03557	-0.4576	0.6474
10	chr10:101136639:C:T	101136639	T	ADD	663	0.04552	0.5852	0.5586
10	chr10:101137483:G:GAACAGCAT	101137483	GAACAGCAT	ADD	663	-0.0052	-0.06691	0.9467
10	chr10:101137682:T:TG	101137682	TG	ADD	663	NA	NA	NA
10	chr10:101138919:G:T	101138919	T	ADD	663	-0.04814	-0.6195	0.5358
10	chr10:101140271:G:T	101140271	T	ADD	663	NA	NA	NA
10	chr10:101140275:A:T	101140275	T	ADD	663	-0.05913	-0.7606	0.4472
10	chr10:101141724:T:C	101141724	C	ADD	663	-0.03855	-0.8587	0.3908
10	chr10:101142083:G:A	101142083	A	ADD	663	-0.06445	-0.8297	0.407
10	chr10:101142264:C:G	101142264	G	ADD	663	0.07402	0.9529	0.341
10	chr10:101143105:C:T	101143105	T	ADD	663	0.09543	1.228	0.2197
10	chr10:101143203:C:T	101143203	T	ADD	663	0.04218	0.5423	0.5878
10	chr10:101143259:G:A	101143259	A	ADD	663	0.1059	1.365	0.1728
10	chr10:101143776:AG:A	101143776	A	ADD	663	-0.0111	-0.1426	0.8866
10	chr10:101145508:G:A	101145508	A	ADD	663	NA	NA	NA
10	chr10:101145896:G:A	101145896	A	ADD	663	-0.003897	-0.3035	0.7616
10	chr10:101146055:A:C	101146055	C	ADD	663	0.006051	0.07784	0.938
10	chr10:101146598:C:T	101146598	T	ADD	663	NA	NA	NA
10	chr10:101146848:G:T	101146848	T	ADD	663	NA	NA	NA
10	chr10:101148393:A:T	101148393	T	ADD	663	-0.03394	-0.6177	0.537
10	chr10:101149356:A:C	101149356	C	ADD	663	NA	NA	NA
10	chr10:101149682:T:TG	101149682	TG	ADD	663	0.1125	1.449	0.1477
10	chr10:101149688:A:G	101149688	G	ADD	663	0.1125	1.449	0.1477
10	chr10:101149700:T:C	101149700	C	ADD	663	NA	NA	NA
10	chr10:101150029:T:A	101150029	A	ADD	663	-0.136	-2.479	0.01342
10	chr10:101150692:G:A	101150692	A	ADD	663	NA	NA	NA
10	chr10:101152507:T:C	101152507	C	ADD	663	-0.01485	-0.6292	0.5294
10	chr10:101155027:G:A	101155027	A	ADD	663	NA	NA	NA
10	chr10:101156157:G:C	101156157	C	ADD	663	0.00948	0.3212	0.7482
10	chr10:101157251:T:C	101157251	C	ADD	663	-0.00323	-0.2515	0.8015
10	chr10:101157540:G:C	101157540	C	ADD	663	-0.04814	-0.6195	0.5358
10	chr10:101157573:T:C	101157573	C	ADD	663	-0.009897	-0.1273	0.8988
10	chr10:101157707:A:C	101157707	C	ADD	663	NA	NA	NA
10	chr10:101158149:G:A	101158149	A	ADD	663	-0.05015	-0.6452	0.519
10	chr10:101158247:A:G	101158247	G	ADD	663	NA	NA	NA
10	chr10:101158518:C:T	101158518	T	ADD	663	-0.01648	-0.211	0.833
10	chr10:101159340:C:G	101159340	G	ADD	663	-0.05913	-0.7606	0.4472
10	chr10:101160105:C:T	101160105	T	ADD	663	0.0184	0.2367	0.8129
10	chr10:101160955:C:A	101160955	A	ADD	663	NA	NA	NA
10	chr10:101161028:G:A	101161028	A	ADD	663	0.02993	0.5439	0.5867
10	chr10:101162387:C:G	101162387	G	ADD	663	NA	NA	NA
10	chr10:101162519:C:T	101162519	T	ADD	663	-0.04814	-0.6195	0.5358
10	chr10:101165374:C:A	101165374	A	ADD	663	0.02748	0.7885	0.4307
10	chr10:101165537:T:C	101165537	C	ADD	663	0.006964	0.0895	0.9287
10	chr10:101165706:T:C	101165706	C	ADD	663	-0.0005842	-0.007513	0.994
10	chr10:101165981:C:T	101165981	T	ADD	663	-0.01927	-0.4283	0.6686
10	chr10:101166012:G:A	101166012	A	ADD	663	NA	NA	NA
10	chr10:101166555:T:C	101166555	C	ADD	663	0.02993	0.5439	0.5867
10	chr10:101166636:T:C	101166636	C	ADD	663	-0.06065	-0.7801	0.4356
10	chr10:101167279:G:C	101167279	C	ADD	663	-0.05015	-0.6452	0.519
10	chr10:101170369:C:CT	101170369	CT	ADD	663	0.02518	0.3237	0.7462
10	chr10:101171595:G:A	101171595	A	ADD	663	-0.07539	-0.9702	0.3323
10	chr10:101172170:C:T	101172170	T	ADD	663	-0.002703	-0.235	0.8143
10	chr10:101172760:A:G	101172760	G	ADD	663	0.04547	0.8255	0.4094
10	chr10:101173201:G:A	101173201	A	ADD	663	-0.01314	-1.597	0.1107
10	chr10:101173266:A:G	101173266	G	ADD	663	NA	NA	NA
10	chr10:101174282:A:G	101174282	G	ADD	663	-0.01457	-0.4572	0.6477
10	chr10:101174568:C:A	101174568	A	ADD	663	-0.01412	-0.3621	0.7174
10	chr10:101175388:C:A	101175388	A	ADD	663	0.07949	1.023	0.3069
10	chr10:101176244:T:C	101176244	C	ADD	663	-0.05265	-0.9564	0.3392
10	chr10:101176491:G:A	101176491	A	ADD	663	-0.0259	-0.3331	0.7391
10	chr10:101176525:C:G	101176525	G	ADD	663	0.00948	0.3212	0.7482
10	chr10:101177792:TTTG:T	101177792	T	ADD	663	-0.01412	-0.3621	0.7174
10	chr10:101178003:G:A	101178003	A	ADD	663	0.1261	1.623	0.1051
10	chr10:101178103:C:T	101178103	T	ADD	663	0.05835	2.117	0.03461
10	chr10:101179656:A:G	101179656	G	ADD	663	0.04946	0.6362	0.5249
10	chr10:101180307:C:T	101180307	T	ADD	663	0.01799	0.5164	0.6057
10	chr10:101180331:G:T	101180331	T	ADD	663	-0.07539	-0.9702	0.3323
10	chr10:101180350:A:G	101180350	G	ADD	663	NA	NA	NA
10	chr10:101180427:T:A	101180427	A	ADD	663	-0.132	-1.677	0.09397
10	chr10:101180670:C:T	101180670	T	ADD	663	-0.04814	-0.6195	0.5358
10	chr10:101180671:G:A	101180671	A	ADD	663	NA	NA	NA
10	chr10:101181071:C:G	101181071	G	ADD	663	-0.007111	-0.09146	0.9272
10	chr10:101181237:C:A	101181237	A	ADD	663	0.03447	0.6271	0.5308
10	chr10:101181442:T:A	101181442	A	ADD	663	0.006051	0.07784	0.938
10	chr10:101181766:A:G	101181766	G	ADD	663	NA	NA	NA
10	chr10:101181768:G:T	101181768	T	ADD	663	-0.05265	-0.9564	0.3392
10	chr10:101181972:C:A	101181972	A	ADD	663	-0.01412	-0.3621	0.7174
10	chr10:101182294:C:T	101182294	T	ADD	663	0.006637	0.2245	0.8225
10	chr10:101183278:G:A	101183278	A	ADD	663	-0.07425	-0.9558	0.3395
10	chr10:101185151:G:A	101185151	A	ADD	663	NA	NA	NA
10	chr10:101185341:A:G	101185341	G	ADD	663	-0.07265	-2.09	0.03703
10	chr10:101185456:G:C	101185456	C	ADD	663	-0.009897	-0.1273	0.8988
10	chr10:101185482:C:T	101185482	T	ADD	663	0.1154	1.486	0.1377
10	chr10:101185746:A:G	101185746	G	ADD	663	-0.07879	-1.015	0.3107
10	chr10:101186366:A:G	101186366	G	ADD	663	0.02993	0.5439	0.5867
10	chr10:101187474:C:A	101187474	A	ADD	663	0.09543	1.228	0.2197
10	chr10:101187519:T:C	101187519	C	ADD	663	0.07167	0.9222	0.3568
10	chr10:101188135:G:A	101188135	A	ADD	663	-0.09184	-1.183	0.2373
10	chr10:101189265:C:A	101189265	A	ADD	663	-0.03557	-0.4576	0.6474
10	chr10:101189615:C:T	101189615	T	ADD	663	-0.007723	-0.09933	0.9209
10	chr10:101190075:G:A	101190075	A	ADD	663	-0.02389	-0.5317	0.5951
10	chr10:101190127:G:T	101190127	T	ADD	663	NA	NA	NA
10	chr10:101190500:G:T	101190500	T	ADD	663	-0.007111	-0.09146	0.9272
10	chr10:101191228:G:A	101191228	A	ADD	663	NA	NA	NA
10	chr10:101191292:CCTCT:C	101191292	C	ADD	663	-0.06786	-0.873	0.383
10	chr10:101191384:C:T	101191384	T	ADD	663	NA	NA	NA
10	chr10:101191430:A:G	101191430	G	ADD	663	0.07949	1.023	0.3069
10	chr10:101191473:C:T	101191473	T	ADD	663	NA	NA	NA
10	chr10:101191835:C:T	101191835	T	ADD	663	0.008915	0.1622	0.8712
10	chr10:101192205:T:C	101192205	C	ADD	663	0.04798	1.226	0.2208
10	chr10:101193034:C:T	101193034	T	ADD	663	-0.01572	-0.202	0.84
10	chr10:101193605:G:A	101193605	A	ADD	663	0.05904	0.76	0.4476
10	chr10:101193695:C:T	101193695	T	ADD	663	-0.01333	-0.1715	0.8639
10	chr10:101193810:G:A	101193810	A	ADD	663	-0.01182	-1.543	0.1233
10	chr10:101194005:T:G	101194005	G	ADD	663	-0.02546	-0.4627	0.6437
10	chr10:101194375:TATTTTTA:T	101194375	T	ADD	663	-0.01317	-1.731	0.08389
10	chr10:101194387:A:C	101194387	C	ADD	663	NA	NA	NA
10	chr10:101194812:G:C	101194812	C	ADD	663	-0.1162	-1.497	0.1348
10	chr10:101194960:C:T	101194960	T	ADD	663	-0.000394	-0.005069	0.996
10	chr10:101195477:G:T	101195477	T	ADD	663	-0.03855	-0.8587	0.3908
10	chr10:101195713:G:C	101195713	C	ADD	663	-0.05265	-0.9564	0.3392
10	chr10:101195747:T:C	101195747	C	ADD	663	0.03866	0.4974	0.6191
10	chr10:101195945:C:T	101195945	T	ADD	663	0.06079	1.105	0.2698
10	chr10:101196395:G:A	101196395	A	ADD	663	0.02044	1.16	0.2463
10	chr10:101196569:G:A	101196569	A	ADD	663	0.07301	0.9398	0.3477
10	chr10:101196681:C:T	101196681	T	ADD	663	-0.165	-2.127	0.03378
10	chr10:101196687:G:A	101196687	A	ADD	663	-0.05756	-1.282	0.2002
10	chr10:101197437:C:T	101197437	T	ADD	663	-0.1118	-1.438	0.151
10	chr10:101198944:G:A	101198944	A	ADD	663	-0.05015	-0.6452	0.519
10	chr10:101199407:G:A	101199407	A	ADD	663	NA	NA	NA
10	chr10:101199850:A:G	101199850	G	ADD	663	NA	NA	NA
10	chr10:101200146:G:A	101200146	A	ADD	663	NA	NA	NA
10	chr10:101200271:C:T	101200271	T	ADD	663	-0.02881	-0.9043	0.3661
10	chr10:101200708:G:A	101200708	A	ADD	663	-0.02718	-0.3494	0.7269
10	chr10:101201111:G:T	101201111	T	ADD	663	-0.132	-1.677	0.09397
10	chr10:101201200:G:C	101201200	C	ADD	663	0.008703	1.463	0.1441
10	chr10:101201313:G:T	101201313	T	ADD	663	0.02314	0.4209	0.674
10	chr10:101201425:G:A	101201425	A	ADD	663	0.008703	1.463	0.1441
10	chr10:101201840:C:T	101201840	T	ADD	663	-0.05015	-0.6452	0.519
10	chr10:101201960:G:A	101201960	A	ADD	663	-0.0429	-1.103	0.2706
10	chr10:101201963:G:T	101201963	T	ADD	663	0.04428	0.5692	0.5694
10	chr10:101201977:G:A	101201977	A	ADD	663	0.001336	0.1719	0.8635
10	chr10:101202134:G:A	101202134	A	ADD	663	-0.01057	-0.1918	0.8479
10	chr10:101204571:G:A	101204571	A	ADD	663	0.0184	0.2367	0.8129
10	chr10:101204821:G:A	101204821	A	ADD	663	-0.05015	-0.6452	0.519
10	chr10:101205385:C:T	101205385	T	ADD	663	NA	NA	NA
10	chr10:101206053:C:T	101206053	T	ADD	663	-0.1162	-1.497	0.1348
10	chr10:101206250:C:T	101206250	T	ADD	663	NA	NA	NA
10	chr10:101206510:G:T	101206510	T	ADD	663	-0.001593	-0.0205	0.9836
10	chr10:101206550:C:CAG	101206550	CAG	ADD	663	0.02993	0.5439	0.5867
10	chr10:101206768:C:T	101206768	T	ADD	663	NA	NA	NA
10	chr10:101206936:G:A	101206936	A	ADD	663	-0.04814	-0.6195	0.5358
10	chr10:101208261:G:A	101208261	A	ADD	663	0.006973	0.1267	0.8992
10	chr10:101210142:T:G	101210142	G	ADD	663	-0.0018	-0.3461	0.7294
10	chr10:101210296:G:A	101210296	A	ADD	663	-0.001664	-0.1009	0.9197
10	chr10:101210306:A:G	101210306	G	ADD	663	0.1083	1.394	0.1639
10	chr10:101210333:T:G	101210333	G	ADD	663	NA	NA	NA
10	chr10:101210360:C:G	101210360	G	ADD	663	0.04143	0.5331	0.5942
10	chr10:101210404:T:C	101210404	C	ADD	663	0.0001519	0.02734	0.9782
10	chr10:101210652:G:A	101210652	A	ADD	663	NA	NA	NA
10	chr10:101210868:G:A	101210868	A	ADD	663	0.00515	0.1975	0.8435
10	chr10:101210896:G:T	101210896	T	ADD	663	NA	NA	NA
10	chr10:101211456:G:A	101211456	A	ADD	663	NA	NA	NA
10	chr10:101211763:A:G	101211763	G	ADD	663	0.0001519	0.02734	0.9782
10	chr10:101213542:C:T	101213542	T	ADD	663	0.01799	0.5164	0.6057
10	chr10:101214328:G:C	101214328	C	ADD	663	NA	NA	NA
10	chr10:101215058:T:C	101215058	C	ADD	663	-0.02718	-0.3494	0.7269
10	chr10:101215083:C:T	101215083	T	ADD	663	0.0001519	0.02734	0.9782
10	chr10:101215254:G:T	101215254	T	ADD	663	0.006771	0.4885	0.6254
10	chr10:101215317:G:C	101215317	C	ADD	663	0.03432	0.4414	0.6591
10	chr10:101215689:C:A	101215689	A	ADD	663	0.001801	0.1069	0.9149
10	chr10:101215770:G:A	101215770	A	ADD	663	-0.007111	-0.09146	0.9272
10	chr10:101216237:G:T	101216237	T	ADD	663	-0.0239	-0.4334	0.6649
10	chr10:101216256:C:A	101216256	A	ADD	663	-0.01297	-0.4973	0.6191
10	chr10:101216284:C:T	101216284	T	ADD	663	NA	NA	NA
10	chr10:101217321:T:C	101217321	C	ADD	663	-0.0429	-1.103	0.2706
10	chr10:101217843:C:T	101217843	T	ADD	663	-0.02405	-0.5345	0.5932
10	chr10:101218001:T:C	101218001	C	ADD	663	NA	NA	NA
10	chr10:101218202:AGTG:A	101218202	A	ADD	663	0.001801	0.1069	0.9149
10	chr10:101218212:G:T	101218212	T	ADD	663	0.001801	0.1069	0.9149
10	chr10:101219110:G:A	101219110	A	ADD	663	0.06252	0.8041	0.4216
10	chr10:101219177:CCCG:C	101219177	C	ADD	663	0.06629	0.8525	0.3942
10	chr10:101219798:C:T	101219798	T	ADD	663	-0.000707	-0.1272	0.8988
10	chr10:101220212:CTG:C	101220212	C	ADD	663	-0.09184	-1.183	0.2373
10	chr10:101220851:A:G	101220851	G	ADD	663	0.0004143	0.02405	0.9808
10	chr10:101221786:C:A	101221786	A	ADD	663	-0.1033	-1.883	0.06017
10	chr10:101222531:G:GC	101222531	GC	ADD	663	NA	NA	NA
10	chr10:101222940:T:C	101222940	C	ADD	663	-0.0008378	-0.1589	0.8738
10	chr10:101223609:T:C	101223609	C	ADD	663	NA	NA	NA
10	chr10:101223840:C:T	101223840	T	ADD	663	-0.08488	-1.093	0.2748
10	chr10:101224667:G:A	101224667	A	ADD	663	NA	NA	NA
10	chr10:101226088:C:T	101226088	T	ADD	663	0.03037	0.3907	0.6961
10	chr10:101226192:C:T	101226192	T	ADD	663	NA	NA	NA
10	chr10:101226292:G:A	101226292	A	ADD	663	NA	NA	NA
10	chr10:101226368:C:T	101226368	T	ADD	663	-0.0404	-0.5177	0.6048
10	chr10:101227029:TG:T	101227029	T	ADD	663	0.1253	1.615	0.1067
10	chr10:101227039:G:A	101227039	A	ADD	663	0.06698	0.8623	0.3888
10	chr10:101227403:G:T	101227403	T	ADD	663	0.1059	1.365	0.1728
10	chr10:101228316:T:C	101228316	C	ADD	663	-0.02679	-0.5946	0.5523
10	chr10:101228588:G:A	101228588	A	ADD	663	-0.0004224	-0.07608	0.9394
10	chr10:101228605:A:T	101228605	T	ADD	663	NA	NA	NA
10	chr10:101229325:C:T	101229325	T	ADD	663	0.005251	0.3415	0.7329
10	chr10:101229403:C:T	101229403	T	ADD	663	0.0399	0.8842	0.3769
10	chr10:101231290:G:C	101231290	C	ADD	663	-0.1118	-1.438	0.151
10	chr10:101231690:T:A	101231690	A	ADD	663	-0.009897	-0.1273	0.8988
10	chr10:101231865:C:T	101231865	T	ADD	663	-0.003832	-0.04928	0.9607
10	chr10:101231874:G:A	101231874	A	ADD	663	0.01133	0.7163	0.474
10	chr10:101231939:C:T	101231939	T	ADD	663	-0.0008346	-0.1571	0.8752
10	chr10:101231959:C:T	101231959	T	ADD	663	NA	NA	NA
10	chr10:101232812:G:A	101232812	A	ADD	663	0.08845	1.139	0.255
10	chr10:101232972:A:G	101232972	G	ADD	663	0.002475	0.1532	0.8783
10	chr10:101233270:C:T	101233270	T	ADD	663	-0.09087	-1.17	0.2425
10	chr10:101234845:G:A	101234845	A	ADD	663	0.02947	0.3787	0.705
10	chr10:101235038:G:A	101235038	A	ADD	663	0.1375	1.772	0.07688
10	chr10:101235199:G:T	101235199	T	ADD	663	0.05853	1.502	0.1335
10	chr10:101235337:AC:A	101235337	A	ADD	663	0.03325	0.427	0.6695
10	chr10:101235640:G:A	101235640	A	ADD	663	0.01051	0.3804	0.7038
10	chr10:101236605:C:T	101236605	T	ADD	663	0.004468	0.72	0.4718
10	chr10:101237007:G:A	101237007	A	ADD	663	-0.0005719	-0.1029	0.918
10	chr10:101237297:A:G	101237297	G	ADD	663	0.002475	0.1532	0.8783
10	chr10:101237693:C:T	101237693	T	ADD	663	0.0004447	0.1047	0.9167
10	chr10:101237824:G:A	101237824	A	ADD	663	0.0005037	0.1188	0.9055
10	chr10:101237846:T:C	101237846	C	ADD	663	0.002475	0.1532	0.8783
10	chr10:101237870:G:A	101237870	A	ADD	663	0.002475	0.1532	0.8783
10	chr10:101238740:TC:T	101238740	T	ADD	663	0.02048	0.2635	0.7922
10	chr10:101238957:G:A	101238957	A	ADD	663	-0.004706	-0.4977	0.6188
10	chr10:101239262:A:G	101239262	G	ADD	663	-0.001758	-0.3112	0.7557
10	chr10:101239295:C:T	101239295	T	ADD	663	-0.165	-2.127	0.03378
10	chr10:101239312:G:A	101239312	A	ADD	663	-0.06665	-0.8576	0.3914
10	chr10:101239702:GCACA:G	101239702	G	ADD	663	-0.001534	-0.2624	0.7931
10	chr10:101240459:T:C	101240459	C	ADD	663	0.0005868	0.03634	0.971
10	chr10:101240558:A:G	101240558	G	ADD	663	NA	NA	NA
10	chr10:101241298:C:T	101241298	T	ADD	663	-0.0009146	-0.1652	0.8688
10	chr10:101241862:C:T	101241862	T	ADD	663	0.001057	0.1582	0.8743
10	chr10:101242306:G:A	101242306	A	ADD	663	-0.007895	-0.7211	0.4711
10	chr10:101242547:C:T	101242547	T	ADD	663	-0.02392	-0.4351	0.6637
10	chr10:101242730:C:A	101242730	A	ADD	663	0.01462	1.184	0.237
10	chr10:101242806:G:A	101242806	A	ADD	663	0.1059	1.365	0.1728
10	chr10:101242865:T:C	101242865	C	ADD	663	0.02425	0.3115	0.7556
10	chr10:101243171:C:T	101243171	T	ADD	663	0.05035	0.6464	0.5183
10	chr10:101244262:C:T	101244262	T	ADD	663	0.02619	1.293	0.1964
10	chr10:101244908:T:C	101244908	C	ADD	663	NA	NA	NA
10	chr10:101244919:G:A	101244919	A	ADD	663	-0.008322	-0.657	0.5114
10	chr10:101246061:C:T	101246061	T	ADD	663	0.002233	0.3356	0.7372
10	chr10:101246482:A:C	101246482	C	ADD	663	0.07516	1.367	0.1722
10	chr10:101246487:T:G	101246487	G	ADD	663	-0.001179	-0.2242	0.8227
10	chr10:101246740:C:G	101246740	G	ADD	663	-0.06867	-1.767	0.07777
10	chr10:101247633:A:C	101247633	C	ADD	663	0.03999	0.5141	0.6073
10	chr10:101247891:C:G	101247891	G	ADD	663	NA	NA	NA
10	chr10:101247903:C:T	101247903	T	ADD	663	-0.0006614	-0.1522	0.879
10	chr10:101247904:T:A	101247904	A	ADD	663	-0.0004687	-0.1081	0.914
10	chr10:101248156:G:A	101248156	A	ADD	663	0.01134	0.5406	0.589
10	chr10:101248976:T:C	101248976	C	ADD	663	-0.04814	-0.6195	0.5358
10	chr10:101249062:C:G	101249062	G	ADD	663	-0.05285	-0.9603	0.3373
10	chr10:101249119:G:A	101249119	A	ADD	663	0.0505	0.649	0.5166
10	chr10:101249209:C:T	101249209	T	ADD	663	-0.01599	-0.2057	0.8371
10	chr10:101249212:C:T	101249212	T	ADD	663	0.02748	0.7885	0.4307
10	chr10:101249290:G:T	101249290	T	ADD	663	-0.04814	-0.6195	0.5358
10	chr10:101249352:C:T	101249352	T	ADD	663	-0.04814	-0.6195	0.5358
10	chr10:101249575:G:A	101249575	A	ADD	663	NA	NA	NA
10	chr10:101249704:C:T	101249704	T	ADD	663	0.002621	0.393	0.6945
10	chr10:101249837:T:C	101249837	C	ADD	663	-0.001016	-0.1936	0.8466
10	chr10:101250087:T:C	101250087	C	ADD	663	0.03432	0.4414	0.6591
10	chr10:101250151:A:G	101250151	G	ADD	663	-0.0007973	-0.1518	0.8794
10	chr10:101250475:T:C	101250475	C	ADD	663	0.002233	0.3356	0.7372
10	chr10:101251150:G:A	101251150	A	ADD	663	-0.00368	-0.04733	0.9623
10	chr10:101251458:G:A	101251458	A	ADD	663	0.01101	0.4225	0.6728
10	chr10:101251475:T:G	101251475	G	ADD	663	-0.03291	-0.4236	0.672
10	chr10:101251720:A:T	101251720	T	ADD	663	-0.00151	-0.3304	0.7412
10	chr10:101252067:G:A	101252067	A	ADD	663	-0.04645	-0.8435	0.3992
10	chr10:101252254:T:C	101252254	C	ADD	663	0.04954	0.9017	0.3675
10	chr10:101252429:C:T	101252429	T	ADD	663	-0.05015	-0.6452	0.519
10	chr10:101252906:G:A	101252906	A	ADD	663	-0.04814	-0.6195	0.5358
10	chr10:101252933:G:A	101252933	A	ADD	663	-0.0008196	-0.156	0.8761
10	chr10:101253776:T:C	101253776	C	ADD	663	-0.003832	-0.04928	0.9607
10	chr10:101254200:G:T	101254200	T	ADD	663	0.01284	0.5435	0.5869
10	chr10:101254514:G:A	101254514	A	ADD	663	0.08958	1.153	0.2493
10	chr10:101254767:G:A	101254767	A	ADD	663	-0.08202	-1.493	0.1359
10	chr10:101254916:G:A	101254916	A	ADD	663	0.001657	0.2556	0.7983
10	chr10:101254935:C:T	101254935	T	ADD	663	0.0008851	0.1351	0.8926
10	chr10:101255600:T:C	101255600	C	ADD	663	-0.006979	-0.648	0.5172
10	chr10:101255753:A:G	101255753	G	ADD	663	0.001657	0.2556	0.7983
10	chr10:101255772:AT:A	101255772	A	ADD	663	0.001657	0.2556	0.7983
10	chr10:101255852:C:T	101255852	T	ADD	663	0.007939	0.1019	0.9188
10	chr10:101256070:A:G	101256070	G	ADD	663	0.001395	0.2155	0.8294
10	chr10:101256090:C:T	101256090	T	ADD	663	NA	NA	NA
10	chr10:101256539:C:T	101256539	T	ADD	663	-0.1379	-1.778	0.07582
10	chr10:101257345:C:CAA	101257345	CAA	ADD	663	0.08845	1.139	0.255
10	chr10:101257484:G:T	101257484	T	ADD	663	0.00188	0.29	0.7719
10	chr10:101257489:T:G	101257489	G	ADD	663	0.002105	0.3224	0.7472
10	chr10:101257782:T:A	101257782	A	ADD	663	0.0003904	0.09119	0.9274
10	chr10:101258564:C:T	101258564	T	ADD	663	-0.001258	-0.2418	0.809
10	chr10:101258572:G:C	101258572	C	ADD	663	-0.09709	-1.251	0.2115
10	chr10:101259595:G:A	101259595	A	ADD	663	0.0007596	0.1164	0.9074
10	chr10:101260042:A:G	101260042	G	ADD	663	-0.02232	-0.4056	0.6852
10	chr10:101260127:G:A	101260127	A	ADD	663	0.0005884	0.09046	0.9279
10	chr10:101260307:G:T	101260307	T	ADD	663	NA	NA	NA
10	chr10:101261201:G:A	101261201	A	ADD	663	-0.0404	-0.5177	0.6048
10	chr10:101261238:G:A	101261238	A	ADD	663	-0.04814	-0.6195	0.5358
10	chr10:101261375:C:T	101261375	T	ADD	663	-0.04814	-0.6195	0.5358
10	chr10:101261407:GC:G	101261407	G	ADD	663	0.0005193	0.1214	0.9034
10	chr10:101261632:T:C	101261632	C	ADD	663	-0.0404	-0.5177	0.6048
10	chr10:101261919:C:T	101261919	T	ADD	663	-0.07425	-0.9558	0.3395
10	chr10:101262308:C:A	101262308	A	ADD	663	0.01543	0.1984	0.8428
10	chr10:101262396:C:A	101262396	A	ADD	663	-0.04814	-0.6195	0.5358
10	chr10:101262896:T:G	101262896	G	ADD	663	-0.04814	-0.6195	0.5358
10	chr10:101262947:G:A	101262947	A	ADD	663	0.03284	0.7314	0.4648
10	chr10:101263175:C:A	101263175	A	ADD	663	0.02947	0.3787	0.705
10	chr10:101263297:ATGTG:A	101263297	A	ADD	663	NA	NA	NA
10	chr10:101263440:C:T	101263440	T	ADD	663	-0.005229	-0.3801	0.704
10	chr10:101263633:T:G	101263633	G	ADD	663	0.02263	0.2908	0.7713
10	chr10:101263925:A:G	101263925	G	ADD	663	-0.005229	-0.3801	0.704
10	chr10:101264133:A:C	101264133	C	ADD	663	0.00529	0.6799	0.4968
10	chr10:101264598:G:C	101264598	C	ADD	663	0.02748	0.7885	0.4307
10	chr10:101264884:T:C	101264884	C	ADD	663	0.004416	0.6124	0.5405
10	chr10:101265125:G:T	101265125	T	ADD	663	-0.005229	-0.3801	0.704
10	chr10:101265814:G:C	101265814	C	ADD	663	NA	NA	NA
10	chr10:101266078:T:C	101266078	C	ADD	663	-0.0216	-0.5548	0.5792
10	chr10:101266086:C:T	101266086	T	ADD	663	0.003165	0.5193	0.6037
10	chr10:101266087:G:A	101266087	A	ADD	663	-0.0216	-0.5548	0.5792
10	chr10:101266140:G:A	101266140	A	ADD	663	0.00603	0.3499	0.7265
10	chr10:101266363:C:T	101266363	T	ADD	663	-0.165	-2.127	0.03378
10	chr10:101266549:G:A	101266549	A	ADD	663	0.002965	0.4864	0.6268
10	chr10:101266583:C:T	101266583	T	ADD	663	0.009599	0.3684	0.7127
10	chr10:101266935:A:AG	101266935	AG	ADD	663	-0.00134	-0.2418	0.809
10	chr10:101267051:G:T	101267051	T	ADD	663	0.002498	0.4136	0.6793
10	chr10:101267278:A:G	101267278	G	ADD	663	-0.01545	-0.4866	0.6267
10	chr10:101267582:G:A	101267582	A	ADD	663	0.0005867	0.02698	0.9785
10	chr10:101267734:G:A	101267734	A	ADD	663	0.01462	1.184	0.237
10	chr10:101267804:G:A	101267804	A	ADD	663	-0.003326	-0.5733	0.5666
10	chr10:101268854:G:A	101268854	A	ADD	663	-0.003072	-0.529	0.597
10	chr10:101268957:T:C	101268957	C	ADD	663	NA	NA	NA
10	chr10:101268988:G:A	101268988	A	ADD	663	0.003581	0.1979	0.8432
10	chr10:101269135:A:T	101269135	T	ADD	663	0.000208	0.04348	0.9653
10	chr10:101269198:G:A	101269198	A	ADD	663	0.000208	0.04348	0.9653
10	chr10:101269303:C:A	101269303	A	ADD	663	0.000208	0.04348	0.9653
10	chr10:101269329:G:T	101269329	T	ADD	663	0.007405	0.1347	0.8929
10	chr10:101269477:A:G	101269477	G	ADD	663	0.0001392	0.02887	0.977
10	chr10:101269495:C:T	101269495	T	ADD	663	-0.008515	-0.2185	0.8271
10	chr10:101269627:A:G	101269627	G	ADD	663	0.0006181	0.1282	0.8981
10	chr10:101269630:C:T	101269630	T	ADD	663	0.0006181	0.1282	0.8981
10	chr10:101269684:T:C	101269684	C	ADD	663	0.0196	0.3567	0.7215
10	chr10:101270026:A:G	101270026	G	ADD	663	0.03835	0.8503	0.3955
10	chr10:101270123:A:C	101270123	C	ADD	663	0.0006765	0.1403	0.8885
10	chr10:101270350:T:C	101270350	C	ADD	663	0.1261	1.623	0.1051
10	chr10:101270681:T:G	101270681	G	ADD	663	-0.002872	-0.06391	0.9491
10	chr10:101271375:T:G	101271375	G	ADD	663	-0.00326	-0.6119	0.5408
10	chr10:101271405:C:T	101271405	T	ADD	663	-0.003326	-0.5733	0.5666
10	chr10:101271761:C:T	101271761	T	ADD	663	-0.008515	-0.2185	0.8271
10	chr10:101271766:A:G	101271766	A	ADD	663	0.004713	1.083	0.2794
10	chr10:101271935:G:A	101271935	A	ADD	663	-0.0216	-0.5548	0.5792
10	chr10:101272268:G:A	101272268	A	ADD	663	-0.04814	-0.6195	0.5358
10	chr10:101272352:A:G	101272352	G	ADD	663	-0.003425	-0.7412	0.4588
10	chr10:101272679:A:G	101272679	A	ADD	663	0.00414	0.9442	0.3454
10	chr10:101272724:A:C	101272724	A	ADD	663	0.00414	0.9442	0.3454
10	chr10:101272740:G:A	101272740	A	ADD	663	-0.04814	-0.6195	0.5358
10	chr10:101272776:A:G	101272776	G	ADD	663	0.01305	0.6846	0.4938
10	chr10:101273130:G:A	101273130	A	ADD	663	0.004454	0.08102	0.9355
10	chr10:101273137:C:A	101273137	A	ADD	663	-0.04814	-0.6195	0.5358
10	chr10:101273248:G:C	101273248	C	ADD	663	-0.003797	-0.6501	0.5159
10	chr10:101273369:G:A	101273369	A	ADD	663	0.005106	0.8536	0.3936
10	chr10:101273482:C:T	101273482	T	ADD	663	-0.0549	-0.9995	0.3179
10	chr10:101273599:C:T	101273599	T	ADD	663	NA	NA	NA
10	chr10:101273744:T:TG	101273744	TG	ADD	663	0.003085	0.0561	0.9553
10	chr10:101273980:G:C	101273980	C	ADD	663	-0.09503	-1.221	0.2225
10	chr10:101274148:A:G	101274148	A	ADD	663	0.004829	1.139	0.2552
10	chr10:101274334:C:T	101274334	T	ADD	663	NA	NA	NA
10	chr10:101274623:A:G	101274623	A	ADD	663	0.004829	1.139	0.2552
10	chr10:101274678:A:G	101274678	G	ADD	663	-0.04814	-0.6195	0.5358
10	chr10:101274775:T:C	101274775	C	ADD	663	-0.003393	-0.3259	0.7446
10	chr10:101274833:G:A	101274833	A	ADD	663	-0.003072	-0.529	0.597
10	chr10:101274921:C:T	101274921	T	ADD	663	-0.04814	-0.6195	0.5358
10	chr10:101275106:C:T	101275106	T	ADD	663	-0.04814	-0.6195	0.5358
10	chr10:101275319:C:T	101275319	T	ADD	663	0.01101	0.4225	0.6728
10	chr10:101275432:C:T	101275432	T	ADD	663	-0.1143	-1.473	0.1413
10	chr10:101275558:G:T	101275558	T	ADD	663	-0.003072	-0.529	0.597
10	chr10:101275631:C:T	101275631	T	ADD	663	0.02991	0.3849	0.7004
10	chr10:101276231:C:G	101276231	G	ADD	663	NA	NA	NA
10	chr10:101276463:T:A	101276463	A	ADD	663	-0.04814	-0.6195	0.5358
10	chr10:101276532:C:T	101276532	T	ADD	663	NA	NA	NA
10	chr10:101276546:C:T	101276546	T	ADD	663	-0.003326	-0.5733	0.5666
10	chr10:101276622:G:A	101276622	A	ADD	663	0.06079	1.105	0.2698
10	chr10:101276665:C:T	101276665	T	ADD	663	-0.1602	-2.068	0.03908
10	chr10:101276988:C:A	101276988	A	ADD	663	-0.005229	-0.3801	0.704
10	chr10:101277134:TC:T	101277134	T	ADD	663	0.0505	0.649	0.5166
10	chr10:101277138:C:T	101277138	T	ADD	663	0.003085	0.0561	0.9553
10	chr10:101277403:C:G	101277403	G	ADD	663	0.00832	1.194	0.233
10	chr10:101277503:G:T	101277503	T	ADD	663	NA	NA	NA
10	chr10:101277790:C:T	101277790	T	ADD	663	0.01367	0.1759	0.8604
10	chr10:101277891:T:G	101277891	T	ADD	663	0.004328	0.9809	0.327
10	chr10:101278237:A:G	101278237	G	ADD	663	0.008648	0.5766	0.5644
10	chr10:101278244:C:G	101278244	G	ADD	663	-0.02664	-0.3428	0.7319
10	chr10:101278350:C:T	101278350	T	ADD	663	0.05904	0.76	0.4476
10	chr10:101278379:G:A	101278379	A	ADD	663	-0.007723	-0.09933	0.9209
10	chr10:101278572:C:A	101278572	A	ADD	663	0.007007	1.005	0.3153
10	chr10:101278990:G:T	101278990	T	ADD	663	-0.06854	-0.8812	0.3785
10	chr10:101279507:A:C	101279507	C	ADD	663	-0.0003019	-0.063	0.9498
10	chr10:101279633:A:G	101279633	G	ADD	663	-0.0008289	-0.1679	0.8667
10	chr10:101279786:T:C	101279786	C	ADD	663	-0.0001929	-0.04011	0.968
10	chr10:101279922:C:T	101279922	T	ADD	663	-0.006692	-1.156	0.2482
10	chr10:101280136:C:A	101280136	A	ADD	663	-0.0008289	-0.1679	0.8667
10	chr10:101280270:G:A	101280270	A	ADD	663	0.01284	0.5435	0.5869
10	chr10:101280348:T:C	101280348	C	ADD	663	0.04951	0.6367	0.5246
10	chr10:101280781:C:T	101280781	T	ADD	663	-0.0005093	-0.1062	0.9154
10	chr10:101281089:AAAG:A	101281089	A	ADD	663	NA	NA	NA
10	chr10:101281140:AGAAG:A	101281140	A	ADD	663	0.03581	0.9197	0.3581
10	chr10:101281281:C:T	101281281	T	ADD	663	0.004612	0.1179	0.9061
10	chr10:101281384:A:G	101281384	G	ADD	663	-0.0005093	-0.1062	0.9154
10	chr10:101281427:C:A	101281427	A	ADD	663	NA	NA	NA
10	chr10:101281428:G:A	101281428	A	ADD	663	0.01305	0.6846	0.4938
10	chr10:101281504:C:A	101281504	A	ADD	663	-0.0008289	-0.1679	0.8667
10	chr10:101281517:T:A	101281517	A	ADD	663	-0.0005093	-0.1062	0.9154
10	chr10:101281768:T:C	101281768	C	ADD	663	0.004787	0.6895	0.4908
10	chr10:101281819:G:C	101281819	C	ADD	663	-0.0008289	-0.1679	0.8667
10	chr10:101281821:T:C	101281821	C	ADD	663	-0.0008289	-0.1679	0.8667
10	chr10:101281858:G:A	101281858	A	ADD	663	-0.07425	-0.9558	0.3395
10	chr10:101281869:T:C	101281869	C	ADD	663	-0.0004373	-0.09123	0.9273
10	chr10:101282162:G:A	101282162	A	ADD	663	-0.006653	-1.15	0.2505
10	chr10:101282210:G:C	101282210	C	ADD	663	-0.0008289	-0.1679	0.8667
10	chr10:101282721:G:C	101282721	G	ADD	663	0.003411	0.7785	0.4366
10	chr10:101283296:A:G	101283296	G	ADD	663	-0.004462	-0.05741	0.9542
10	chr10:101283558:G:A	101283558	A	ADD	663	-0.0307	-0.6824	0.4952
10	chr10:101283675:C:T	101283675	T	ADD	663	-0.003163	-0.6785	0.4977
10	chr10:101283681:G:A	101283681	A	ADD	663	-0.01184	-0.3036	0.7615
10	chr10:101283684:T:C	101283684	C	ADD	663	0.008648	0.5766	0.5644
10	chr10:101283818:C:G	101283818	G	ADD	663	0.01081	0.7085	0.4789
10	chr10:101284011:G:A	101284011	A	ADD	663	-0.007141	-0.2748	0.7835
10	chr10:101284387:CG:C	101284387	C	ADD	663	-0.01545	-0.4866	0.6267
10	chr10:101284388:G:C	101284388	C	ADD	663	0.003662	0.552	0.5811
10	chr10:101284678:C:T	101284678	T	ADD	663	0.005844	0.8741	0.3824
10	chr10:101284837:T:C	101284837	C	ADD	663	-0.04814	-0.6195	0.5358
10	chr10:101285211:T:G	101285211	G	ADD	663	0.04634	0.8416	0.4003
10	chr10:101285543:C:T	101285543	T	ADD	663	0.004612	0.1179	0.9061
10	chr10:101285589:C:T	101285589	T	ADD	663	0.003058	0.4647	0.6423
10	chr10:101285903:A:G	101285903	G	ADD	663	-0.0008464	-0.1357	0.8921
10	chr10:101286058:G:C	101286058	G	ADD	663	0.002613	0.5996	0.549
10	chr10:101286080:C:A	101286080	A	ADD	663	0.003966	0.1888	0.8503
10	chr10:101286104:T:G	101286104	G	ADD	663	-0.01649	-0.2117	0.8324
10	chr10:101286141:G:T	101286141	T	ADD	663	0.01663	0.6722	0.5017
10	chr10:101286206:CTT:C	101286206	C	ADD	663	0.006093	1.086	0.2778
10	chr10:101287018:G:A	101287018	A	ADD	663	0.000181	0.02796	0.9777
10	chr10:101287077:C:T	101287077	T	ADD	663	0.04798	1.226	0.2208
10	chr10:101287103:T:C	101287103	C	ADD	663	-0.1118	-1.438	0.151
10	chr10:101287234:A:G	101287234	G	ADD	663	0.08958	1.153	0.2493
10	chr10:101287330:T:A	101287330	A	ADD	663	-0.0216	-0.5548	0.5792
10	chr10:101287842:C:T	101287842	T	ADD	663	-0.008763	-0.1945	0.8459
10	chr10:101287912:G:T	101287912	T	ADD	663	0.006962	1.348	0.1782
10	chr10:101288114:C:A	101288114	A	ADD	663	NA	NA	NA
10	chr10:101288734:G:A	101288734	A	ADD	663	0.01663	0.6722	0.5017
10	chr10:101288917:T:C	101288917	C	ADD	663	0.0007266	0.01322	0.9895
10	chr10:101289238:T:G	101289238	G	ADD	663	-0.001871	-0.3231	0.7467
10	chr10:101289501:G:A	101289501	A	ADD	663	-0.000678	-0.1028	0.9181
10	chr10:101289711:CT:C	101289711	C	ADD	663	-0.01937	-0.4312	0.6665
10	chr10:101289786:G:A	101289786	A	ADD	663	0.002045	0.3622	0.7173
10	chr10:101289906:A:G	101289906	G	ADD	663	0.002019	0.3581	0.7204
10	chr10:101289925:T:C	101289925	C	ADD	663	-0.002508	-0.4432	0.6578
10	chr10:101289951:T:C	101289951	T	ADD	663	-0.001795	-0.4277	0.669
10	chr10:101289973:A:T	101289973	T	ADD	663	0.00175	0.3922	0.6951
10	chr10:101290656:G:A	101290656	A	ADD	663	0.001754	0.3924	0.6949
10	chr10:101290661:T:G	101290661	G	ADD	663	0.06079	1.105	0.2698
10	chr10:101290814:A:G	101290814	G	ADD	663	0.00887	1.366	0.1724
10	chr10:101291749:G:A	101291749	A	ADD	663	0.06983	0.8991	0.3689
10	chr10:101292035:A:G	101292035	A	ADD	663	-0.001115	-0.2618	0.7936
10	chr10:101292045:C:G	101292045	G	ADD	663	0.001857	0.3354	0.7374
10	chr10:101292175:TC:T	101292175	T	ADD	663	NA	NA	NA
10	chr10:101292465:T:C	101292465	C	ADD	663	0.009249	1.427	0.154
10	chr10:101292487:G:A	101292487	A	ADD	663	0.03245	0.4175	0.6765
10	chr10:101292607:C:G	101292607	G	ADD	663	-0.002517	-0.3699	0.7116
10	chr10:101292669:C:G	101292669	G	ADD	663	0.05458	0.7015	0.4832
10	chr10:101293136:T:C	101293136	C	ADD	663	0.04428	0.5692	0.5694
10	chr10:101293206:C:T	101293206	T	ADD	663	0.004393	0.09748	0.9224
10	chr10:101293254:C:T	101293254	T	ADD	663	-0.009296	-0.1194	0.905
10	chr10:101293395:A:G	101293395	G	ADD	663	0.008769	0.509	0.6109
10	chr10:101293610:G:T	101293610	T	ADD	663	0.007103	0.9796	0.3277
10	chr10:101293614:G:T	101293614	T	ADD	663	NA	NA	NA
10	chr10:101293854:A:G	101293854	G	ADD	663	0.001857	0.3354	0.7374
10	chr10:101293909:C:A	101293909	A	ADD	663	-0.002508	-0.4432	0.6578
10	chr10:101294134:AT:A	101294134	A	ADD	663	0.002187	0.4879	0.6258
10	chr10:101294519:G:C	101294519	C	ADD	663	-0.002508	-0.4432	0.6578
10	chr10:101294762:C:A	101294762	A	ADD	663	-0.07425	-0.9558	0.3395
10	chr10:101294933:C:G	101294933	G	ADD	663	0.02993	0.5439	0.5867
10	chr10:101295163:G:T	101295163	T	ADD	663	-0.1123	-1.445	0.1489
10	chr10:101295225:C:T	101295225	T	ADD	663	0.002604	0.5823	0.5606
10	chr10:101295302:C:T	101295302	T	ADD	663	-0.09113	-1.173	0.2414
10	chr10:101295476:T:C	101295476	C	ADD	663	0.1318	1.699	0.08977
10	chr10:101296028:A:G	101296028	G	ADD	663	0.009249	1.427	0.154
10	chr10:101296109:C:G	101296109	G	ADD	663	-0.08991	-1.154	0.2489
10	chr10:101296512:T:C	101296512	C	ADD	663	0.03029	0.3892	0.6973
10	chr10:101296546:G:A	101296546	A	ADD	663	-0.002508	-0.4432	0.6578
10	chr10:101296612:C:T	101296612	T	ADD	663	-0.001955	-0.2831	0.7772
10	chr10:101296628:C:T	101296628	T	ADD	663	0.009249	1.427	0.154
10	chr10:101296777:C:T	101296777	T	ADD	663	-0.002508	-0.4432	0.6578
10	chr10:101296934:T:A	101296934	A	ADD	663	NA	NA	NA
10	chr10:101297398:A:G	101297398	G	ADD	663	0.03029	0.3892	0.6973
10	chr10:101297507:A:T	101297507	T	ADD	663	NA	NA	NA
10	chr10:101297612:C:A	101297612	A	ADD	663	0.06947	0.8938	0.3718
10	chr10:101297628:G:C	101297628	C	ADD	663	-0.01333	-0.1715	0.8639
10	chr10:101298318:G:A	101298318	A	ADD	663	0.0297	1.075	0.2828
10	chr10:101298354:C:T	101298354	T	ADD	663	0.02684	0.3452	0.73
10	chr10:101298489:C:T	101298489	T	ADD	663	-0.02749	-0.7054	0.4808
10	chr10:101298532:C:T	101298532	T	ADD	663	NA	NA	NA
10	chr10:101298847:T:C	101298847	C	ADD	663	NA	NA	NA
10	chr10:101299234:G:A	101299234	A	ADD	663	-0.002304	-0.3479	0.728
10	chr10:101299281:G:A	101299281	A	ADD	663	0.0005622	0.1005	0.9199
10	chr10:101299329:C:T	101299329	T	ADD	663	-0.002508	-0.4432	0.6578
10	chr10:101299668:C:T	101299668	T	ADD	663	0.006843	0.9414	0.3469
10	chr10:101299808:G:A	101299808	A	ADD	663	0.03432	0.4414	0.6591
10	chr10:101300070:C:T	101300070	T	ADD	663	-0.006293	-0.391	0.6959
10	chr10:101300314:C:T	101300314	T	ADD	663	0.03621	0.8057	0.4207
10	chr10:101300905:G:T	101300905	T	ADD	663	NA	NA	NA
10	chr10:101301193:A:T	101301193	A	ADD	663	-0.0005348	-0.1257	0.9
10	chr10:101301385:CTCTA:C	101301385	C	ADD	663	NA	NA	NA
10	chr10:101301601:G:A	101301601	A	ADD	663	0.01452	1.046	0.2958
10	chr10:101301990:G:A	101301990	A	ADD	663	0.0005622	0.1005	0.9199
10	chr10:101302089:C:A	101302089	A	ADD	663	0.05458	0.7015	0.4832
10	chr10:101302394:G:T	101302394	T	ADD	663	-0.09123	-1.175	0.2404
10	chr10:101302516:C:T	101302516	T	ADD	663	0.002147	0.492	0.6229
10	chr10:101302547:T:A	101302547	A	ADD	663	0.008285	1.287	0.1987
10	chr10:101302555:A:G	101302555	G	ADD	663	0.0005622	0.1005	0.9199
10	chr10:101302736:A:G	101302736	G	ADD	663	0.001581	0.3361	0.7369
10	chr10:101303007:C:T	101303007	T	ADD	663	0.002211	0.4691	0.6392
10	chr10:101303017:G:A	101303017	A	ADD	663	NA	NA	NA
10	chr10:101303323:G:T	101303323	T	ADD	663	0.001443	0.3097	0.7569
10	chr10:101303447:G:A	101303447	A	ADD	663	-0.09087	-1.17	0.2425
10	chr10:101303606:T:C	101303606	C	ADD	663	0.1125	1.449	0.1477
10	chr10:101303680:T:C	101303680	C	ADD	663	0.007425	1.456	0.1457
10	chr10:101304109:C:T	101304109	T	ADD	663	0.007939	0.1019	0.9188
10	chr10:101304479:C:T	101304479	T	ADD	663	-0.009897	-0.1273	0.8988
10	chr10:101304492:C:T	101304492	T	ADD	663	NA	NA	NA
10	chr10:101304565:A:C	101304565	C	ADD	663	NA	NA	NA
10	chr10:101305149:G:A	101305149	A	ADD	663	0.03432	0.4414	0.6591
10	chr10:101305299:G:C	101305299	C	ADD	663	0.007059	1.371	0.1709
10	chr10:101305605:G:A	101305605	A	ADD	663	0.001206	0.2207	0.8254
10	chr10:101305842:G:A	101305842	A	ADD	663	0.002709	0.6351	0.5256
10	chr10:101305880:C:A	101305880	A	ADD	663	NA	NA	NA
10	chr10:101305931:C:T	101305931	T	ADD	663	0.09699	1.247	0.2128
10	chr10:101305965:T:C	101305965	C	ADD	663	0.01506	1.037	0.3001
10	chr10:101306032:G:T	101306032	T	ADD	663	0.007071	1.364	0.1731
10	chr10:101306128:C:T	101306128	T	ADD	663	0.007174	1.377	0.1691
10	chr10:101306136:G:A	101306136	A	ADD	663	0.007071	1.364	0.1731
10	chr10:101306181:T:C	101306181	C	ADD	663	0.006763	1.313	0.1895
10	chr10:101306390:A:AT	101306390	AT	ADD	663	-0.00368	-0.04733	0.9623
10	chr10:101306439:G:A	101306439	A	ADD	663	NA	NA	NA
10	chr10:101306491:A:G	101306491	G	ADD	663	0.006763	1.313	0.1895
10	chr10:101306869:G:A	101306869	A	ADD	663	0.002758	0.6495	0.5162
10	chr10:101307136:A:T	101307136	T	ADD	663	0.0008657	0.1592	0.8736
10	chr10:101307200:G:A	101307200	A	ADD	663	-0.0111	-0.1426	0.8866
10	chr10:101307218:A:G	101307218	G	ADD	663	0.002423	0.5694	0.5693
10	chr10:101307226:A:G	101307226	G	ADD	663	0.00168	0.3959	0.6923
10	chr10:101307404:G:A	101307404	A	ADD	663	-0.0545	-0.7013	0.4834
10	chr10:101307490:T:C	101307490	C	ADD	663	0.006731	1.293	0.1966
10	chr10:101307678:C:T	101307678	T	ADD	663	0.02052	1.732	0.08371
10	chr10:101307916:C:T	101307916	T	ADD	663	0.02199	1.803	0.07189
10	chr10:101308194:G:A	101308194	A	ADD	663	-0.004565	-1.068	0.286
10	chr10:101308198:C:T	101308198	T	ADD	663	-0.004611	-1.078	0.2816
10	chr10:101308470:C:T	101308470	T	ADD	663	NA	NA	NA
10	chr10:101308506:G:A	101308506	A	ADD	663	-0.001593	-0.0205	0.9836
10	chr10:101308746:T:C	101308746	C	ADD	663	-0.004611	-1.078	0.2816
10	chr10:101308973:A:G	101308973	G	ADD	663	-0.004611	-1.078	0.2816
10	chr10:101309215:C:T	101309215	T	ADD	663	0.001127	0.2063	0.8366
10	chr10:101309339:C:T	101309339	T	ADD	663	-0.004611	-1.078	0.2816
10	chr10:101309437:G:A	101309437	A	ADD	663	NA	NA	NA
10	chr10:101309522:T:TTAAGTA	101309522	T	ADD	663	0.00251	0.5946	0.5523
10	chr10:101310008:G:A	101310008	A	ADD	663	-0.008441	-0.324	0.746
10	chr10:101310178:G:A	101310178	A	ADD	663	0.004023	0.4645	0.6424
10	chr10:101310483:A:G	101310483	G	ADD	663	-0.002718	-0.4843	0.6284
10	chr10:101310615:C:T	101310615	T	ADD	663	-0.03256	-0.5913	0.5545
10	chr10:101311074:G:T	101311074	T	ADD	663	0.007867	0.2468	0.8051
10	chr10:101311260:G:C	101311260	C	ADD	663	0.02947	0.3787	0.705
10	chr10:101311301:T:A	101311301	T	ADD	663	0.003819	0.9029	0.3669
10	chr10:101311652:T:C	101311652	T	ADD	663	0.003819	0.9029	0.3669
10	chr10:101311771:T:C	101311771	C	ADD	663	NA	NA	NA
10	chr10:101311784:G:A	101311784	A	ADD	663	-0.0545	-0.7013	0.4834
10	chr10:101311844:G:A	101311844	A	ADD	663	-0.002804	-0.496	0.6201
10	chr10:101311867:T:C	101311867	C	ADD	663	-0.002804	-0.496	0.6201
10	chr10:101311988:G:A	101311988	A	ADD	663	-0.0019	-0.3477	0.7282
10	chr10:101312796:G:T	101312796	T	ADD	663	-0.009897	-0.1273	0.8988
10	chr10:101313070:C:T	101313070	T	ADD	663	NA	NA	NA
10	chr10:101313108:C:T	101313108	T	ADD	663	0.0009661	0.1199	0.9046
10	chr10:101313110:G:A	101313110	A	ADD	663	-0.0003692	-0.07133	0.9432
10	chr10:101313140:G:A	101313140	A	ADD	663	0.006044	0.7625	0.446
10	chr10:101313301:A:T	101313301	T	ADD	663	0.02199	1.803	0.07189
10	chr10:101313439:G:C	101313439	C	ADD	663	0.0005498	0.1002	0.9202
10	chr10:101313897:G:A	101313897	A	ADD	663	-0.002045	-0.4028	0.6873
10	chr10:101314093:A:G	101314093	G	ADD	663	-0.002334	-0.4593	0.6461
10	chr10:101314203:C:T	101314203	T	ADD	663	-0.01999	-0.3629	0.7168
10	chr10:101314247:G:C	101314247	C	ADD	663	-0.008515	-0.2185	0.8271
10	chr10:101314302:G:A	101314302	A	ADD	663	-0.002334	-0.4593	0.6461
10	chr10:101314484:C:T	101314484	T	ADD	663	0.0006472	0.07969	0.9365
10	chr10:101315421:G:A	101315421	A	ADD	663	-0.002334	-0.4593	0.6461
10	chr10:101315777:G:A	101315777	A	ADD	663	NA	NA	NA
10	chr10:101315821:G:A	101315821	A	ADD	663	-0.002613	-0.5142	0.6073
10	chr10:101315882:A:C	101315882	A	ADD	663	0.004911	1.144	0.2529
10	chr10:101316203:G:A	101316203	A	ADD	663	0.0005498	0.1002	0.9202
10	chr10:101316391:A:G	101316391	G	ADD	663	-0.0003692	-0.07133	0.9432
10	chr10:101316401:C:A	101316401	A	ADD	663	-0.002613	-0.5142	0.6073
10	chr10:101316447:C:T	101316447	T	ADD	663	0.0005498	0.1002	0.9202
10	chr10:101317145:T:C	101317145	C	ADD	663	-0.002613	-0.5142	0.6073
10	chr10:101317283:C:G	101317283	G	ADD	663	0.01848	1.898	0.05809
10	chr10:101317312:TG:T	101317312	T	ADD	663	0.01471	0.377	0.7063
10	chr10:101317318:G:T	101317318	T	ADD	663	0.01471	0.377	0.7063
10	chr10:101317659:G:A	101317659	A	ADD	663	NA	NA	NA
10	chr10:101317699:A:G	101317699	G	ADD	663	-0.008515	-0.2185	0.8271
10	chr10:101317874:G:A	101317874	A	ADD	663	-0.002613	-0.5142	0.6073
10	chr10:101318495:C:G	101318495	G	ADD	663	-0.002625	-0.5166	0.6056
10	chr10:101318578:C:T	101318578	T	ADD	663	0.0007266	0.01322	0.9895
10	chr10:101318631:CT:C	101318631	C	ADD	663	-0.006293	-0.391	0.6959
10	chr10:101318735:C:T	101318735	T	ADD	663	0.02993	0.5439	0.5867
10	chr10:101319255:CAAG:C	101319255	C	ADD	663	-0.1474	-1.89	0.05917
10	chr10:101319436:C:G	101319436	G	ADD	663	0.06698	0.8623	0.3888
10	chr10:101319495:G:A	101319495	A	ADD	663	-0.01572	-0.202	0.84
10	chr10:101319519:G:A	101319519	A	ADD	663	NA	NA	NA
10	chr10:101319585:C:T	101319585	T	ADD	663	0.02105	0.6611	0.5088
10	chr10:101319641:C:T	101319641	T	ADD	663	-0.04814	-0.6195	0.5358
10	chr10:101320381:A:G	101320381	G	ADD	663	-0.008515	-0.2185	0.8271
10	chr10:101320383:C:T	101320383	T	ADD	663	-0.06445	-0.8297	0.407
10	chr10:101320397:A:G	101320397	G	ADD	663	0.001534	0.1889	0.8503
10	chr10:101320624:G:C	101320624	C	ADD	663	0.1356	1.743	0.08173
10	chr10:101320723:C:T	101320723	T	ADD	663	0.02993	0.5439	0.5867
10	chr10:101321227:G:A	101321227	A	ADD	663	0.0007388	0.1437	0.8858
10	chr10:101321270:C:G	101321270	G	ADD	663	0.03893	1.224	0.2214
10	chr10:101321456:G:A	101321456	A	ADD	663	-0.001333	-0.2637	0.7921
10	chr10:101321530:T:G	101321530	G	ADD	663	-0.0006353	-0.1439	0.8856
10	chr10:101321545:G:A	101321545	A	ADD	663	-0.04814	-0.6195	0.5358
10	chr10:101321600:A:G	101321600	G	ADD	663	-0.00674	-0.3927	0.6947
10	chr10:101321610:G:T	101321610	T	ADD	663	-0.04948	-0.6365	0.5247
10	chr10:101321787:T:A	101321787	A	ADD	663	0.0004968	0.06095	0.9514
10	chr10:101322054:C:A	101322054	A	ADD	663	0.004443	0.6483	0.517
10	chr10:101322223:C:T	101322223	T	ADD	663	-0.02718	-0.3494	0.7269
10	chr10:101322250:C:T	101322250	T	ADD	663	0.08958	1.153	0.2493
10	chr10:101322779:AG:A	101322779	A	ADD	663	0.0009512	0.01224	0.9902
10	chr10:101323008:CAG:C	101323008	C	ADD	663	0.01612	0.2929	0.7697
10	chr10:101323186:G:A	101323186	A	ADD	663	NA	NA	NA
10	chr10:101323201:G:T	101323201	G	ADD	663	-0.002629	-0.6082	0.5433
10	chr10:101323204:A:G	101323204	A	ADD	663	-0.00276	-0.6393	0.5229
10	chr10:101323298:T:A	101323298	A	ADD	663	-0.04831	-0.6209	0.5349
10	chr10:101323380:C:T	101323380	T	ADD	663	-0.06665	-0.8576	0.3914
10	chr10:101323510:C:G	101323510	G	ADD	663	0.00566	0.7128	0.4762
10	chr10:101323533:C:T	101323533	T	ADD	663	-0.01648	-0.211	0.833
10	chr10:101323729:A:T	101323729	T	ADD	663	-0.02083	-0.4635	0.6432
10	chr10:101323808:G:T	101323808	T	ADD	663	0.01957	0.5614	0.5747
10	chr10:101323913:G:A	101323913	A	ADD	663	-0.01572	-0.202	0.84
10	chr10:101323992:C:T	101323992	T	ADD	663	-0.1019	-1.859	0.06347
10	chr10:101324049:A:C	101324049	C	ADD	663	-0.05285	-0.9603	0.3373
10	chr10:101324154:G:C	101324154	C	ADD	663	0.01955	0.3548	0.7229
10	chr10:101324221:T:C	101324221	C	ADD	663	1.058e-05	0.001408	0.9989
10	chr10:101324303:C:T	101324303	T	ADD	663	0.08678	1.117	0.2646
10	chr10:101324393:C:T	101324393	T	ADD	663	0.02048	0.2635	0.7922
10	chr10:101324941:T:A	101324941	T	ADD	663	-0.004539	-0.996	0.3196
10	chr10:101325287:C:G	101325287	G	ADD	663	-9.039e-05	-0.0121	0.9903
10	chr10:101325848:A:G	101325848	G	ADD	663	-0.06065	-0.7801	0.4356
10	chr10:101326146:A:C	101326146	C	ADD	663	-0.00185	-0.3422	0.7323
10	chr10:101326184:A:G	101326184	G	ADD	663	1.058e-05	0.001408	0.9989
10	chr10:101326465:A:G	101326465	G	ADD	663	1.058e-05	0.001408	0.9989
10	chr10:101326978:C:A	101326978	A	ADD	663	-0.0001276	-0.01692	0.9865
10	chr10:101327210:G:T	101327210	T	ADD	663	0.003473	0.182	0.8556
10	chr10:101327684:T:C	101327684	C	ADD	663	NA	NA	NA
10	chr10:101327776:A:G	101327776	G	ADD	663	-0.005436	-1.096	0.2733
10	chr10:101327902:G:A	101327902	A	ADD	663	-0.005436	-1.096	0.2733
10	chr10:101328105:A:C	101328105	C	ADD	663	-0.005436	-1.096	0.2733
10	chr10:101328136:A:G	101328136	G	ADD	663	1.058e-05	0.001408	0.9989
10	chr10:101328359:C:T	101328359	T	ADD	663	0.01952	2.104	0.03579
10	chr10:101328421:T:C	101328421	C	ADD	663	NA	NA	NA
10	chr10:101328548:T:A	101328548	A	ADD	663	0.0009142	0.1896	0.8497
10	chr10:101328568:G:A	101328568	A	ADD	663	0.03918	0.5043	0.6142
10	chr10:101328888:G:A	101328888	A	ADD	663	NA	NA	NA
10	chr10:101328926:A:C	101328926	C	ADD	663	0.0009142	0.1896	0.8497
10	chr10:101328997:G:A	101328997	A	ADD	663	-0.03268	-0.4203	0.6744
10	chr10:101329033:T:C	101329033	C	ADD	663	-0.04814	-0.6195	0.5358
10	chr10:101329243:G:A	101329243	A	ADD	663	0.01601	0.5787	0.563
10	chr10:101329872:T:C	101329872	C	ADD	663	-0.04814	-0.6195	0.5358
10	chr10:101330027:C:G	101330027	G	ADD	663	-0.00487	-0.06263	0.9501
10	chr10:101330141:T:A	101330141	A	ADD	663	-0.004536	-1.048	0.2949
10	chr10:101330611:C:T	101330611	T	ADD	663	-0.00708	-0.3715	0.7104
10	chr10:101330914:T:TG	101330914	TG	ADD	663	1.058e-05	0.001408	0.9989
10	chr10:101331146:G:A	101331146	A	ADD	663	0.09699	1.247	0.2128
10	chr10:101331485:T:TA	101331485	TA	ADD	663	-0.165	-2.127	0.03378
10	chr10:101331539:A:G	101331539	G	ADD	663	0.0109	0.1983	0.8428
10	chr10:101331820:G:A	101331820	A	ADD	663	NA	NA	NA
10	chr10:101331839:T:G	101331839	G	ADD	663	0.1636	2.113	0.035
10	chr10:101332388:C:T	101332388	T	ADD	663	NA	NA	NA
10	chr10:101332424:T:C	101332424	C	ADD	663	-0.04814	-0.6195	0.5358
10	chr10:101332648:G:T	101332648	T	ADD	663	-0.05171	-0.6624	0.5079
10	chr10:101332920:G:T	101332920	T	ADD	663	0.03835	0.8503	0.3955
10	chr10:101333082:C:T	101333082	T	ADD	663	NA	NA	NA
10	chr10:101333329:G:T	101333329	T	ADD	663	-0.0006431	-0.08583	0.9316
10	chr10:101333380:GC:G	101333380	G	ADD	663	0.01192	1.637	0.1022
10	chr10:101333457:C:T	101333457	T	ADD	663	0.004849	0.2055	0.8373
10	chr10:101333551:G:A	101333551	A	ADD	663	-0.003582	-0.8252	0.4095
10	chr10:101333629:G:A	101333629	A	ADD	663	-0.004521	-0.903	0.3669
10	chr10:101333665:G:A	101333665	A	ADD	663	-0.003582	-0.8252	0.4095
10	chr10:101333699:G:A	101333699	A	ADD	663	0.0008908	0.1638	0.8699
10	chr10:101333862:G:A	101333862	A	ADD	663	-0.01481	-0.3796	0.7043
10	chr10:101334376:G:A	101334376	A	ADD	663	NA	NA	NA
10	chr10:101334549:G:A	101334549	A	ADD	663	-0.04814	-0.6195	0.5358
10	chr10:101334561:A:G	101334561	G	ADD	663	-0.0005035	-0.0674	0.9463
10	chr10:101334781:C:T	101334781	T	ADD	663	NA	NA	NA
10	chr10:101335249:G:A	101335249	A	ADD	663	-0.003582	-0.8252	0.4095
10	chr10:101335265:G:C	101335265	C	ADD	663	-0.0008506	-0.159	0.8737
10	chr10:101335449:A:G	101335449	G	ADD	663	0.007291	0.4516	0.6517
10	chr10:101335543:G:T	101335543	T	ADD	663	0.04722	0.6069	0.5441
10	chr10:101335800:T:C	101335800	C	ADD	663	0.04858	0.6247	0.5324
10	chr10:101335855:C:T	101335855	T	ADD	663	0.02983	0.6642	0.5068
10	chr10:101336209:C:G	101336209	G	ADD	663	-0.01999	-0.3629	0.7168
10	chr10:101336336:T:C	101336336	C	ADD	663	0.001517	0.1872	0.8515
10	chr10:101336444:G:A	101336444	A	ADD	663	0.04951	0.6367	0.5246
10	chr10:101336450:A:T	101336450	A	ADD	663	0.004927	1.136	0.2565
10	chr10:101336564:A:G	101336564	G	ADD	663	0.07949	1.023	0.3069
10	chr10:101337276:C:T	101337276	C	ADD	663	0.004606	1.062	0.2888
10	chr10:101337632:C:T	101337632	C	ADD	663	-0.003146	-0.7257	0.4683
10	chr10:101337699:A:G	101337699	G	ADD	663	-0.003628	-0.8427	0.3997
10	chr10:101337803:A:T	101337803	T	ADD	663	-0.09709	-1.251	0.2115
10	chr10:101337956:A:T	101337956	T	ADD	663	NA	NA	NA
10	chr10:101338132:G:A	101338132	A	ADD	663	-0.006191	-0.194	0.8462
10	chr10:101338152:C:T	101338152	T	ADD	663	0.04722	0.6069	0.5441
10	chr10:101338179:A:C	101338179	C	ADD	663	0.005007	0.09081	0.9277
10	chr10:101338235:A:T	101338235	T	ADD	663	0.01055	1.465	0.1435
10	chr10:101338366:G:A	101338366	A	ADD	663	0.001499	0.1857	0.8527
10	chr10:101338502:C:A	101338502	A	ADD	663	-0.0404	-0.5177	0.6048
10	chr10:101338599:G:A	101338599	A	ADD	663	0.001438	0.2982	0.7656
10	chr10:101338639:T:C	101338639	C	ADD	663	0.001438	0.2982	0.7656
10	chr10:101339058:C:G	101339058	G	ADD	663	0.001499	0.1857	0.8527
10	chr10:101339154:C:T	101339154	T	ADD	663	-0.0002002	-0.005745	0.9954
10	chr10:101339398:G:GT	101339398	GT	ADD	663	-0.001342	-0.251	0.8019
10	chr10:101339432:T:C	101339432	C	ADD	663	-0.009897	-0.1273	0.8988
10	chr10:101339600:A:G	101339600	G	ADD	663	0.001438	0.2982	0.7656
10	chr10:101339638:G:A	101339638	A	ADD	663	0.01055	1.465	0.1435
10	chr10:101339769:G:A	101339769	A	ADD	663	0.001438	0.2982	0.7656
10	chr10:101339820:C:T	101339820	T	ADD	663	0.001438	0.2982	0.7656
10	chr10:101339969:G:A	101339969	A	ADD	663	0.001438	0.2982	0.7656
10	chr10:101340101:C:T	101340101	T	ADD	663	0.1037	1.337	0.1818
10	chr10:101340610:T:C	101340610	C	ADD	663	NA	NA	NA
10	chr10:101340686:C:A	101340686	A	ADD	663	0.01224	0.1575	0.8749
10	chr10:101340900:C:T	101340900	T	ADD	663	0.006051	0.07784	0.938
10	chr10:101341057:C:T	101341057	T	ADD	663	0.000911	0.1888	0.8503
10	chr10:101341194:A:G	101341194	G	ADD	663	-0.01572	-0.202	0.84
10	chr10:101341305:CGA:C	101341305	C	ADD	663	0.000911	0.1888	0.8503
10	chr10:101341463:T:A	101341463	A	ADD	663	0.000911	0.1888	0.8503
10	chr10:101341747:T:C	101341747	C	ADD	663	0.005007	1.123	0.262
10	chr10:101342012:T:C	101342012	C	ADD	663	-0.003917	-0.9101	0.3631
10	chr10:101342553:G:A	101342553	A	ADD	663	-0.1118	-1.438	0.151
10	chr10:101342729:T:C	101342729	C	ADD	663	-0.1118	-1.438	0.151
10	chr10:101342865:A:C	101342865	C	ADD	663	-0.01202	-0.3087	0.7577
10	chr10:101343098:G:T	101343098	T	ADD	663	0.0009204	0.1901	0.8493
10	chr10:101343155:G:A	101343155	A	ADD	663	-0.01648	-0.211	0.833
10	chr10:101343928:TA:T	101343928	T	ADD	663	0.02644	1.46	0.1447
10	chr10:101343990:G:A	101343990	A	ADD	663	NA	NA	NA
10	chr10:101344089:G:A	101344089	A	ADD	663	0.000911	0.1888	0.8503
10	chr10:101344264:G:C	101344264	C	ADD	663	0.01931	1.668	0.09584
10	chr10:101344673:A:T	101344673	T	ADD	663	-0.01057	-0.1918	0.8479
10	chr10:101344684:AAAAG:A	101344684	A	ADD	663	0.000911	0.1888	0.8503
10	chr10:101344778:G:A	101344778	A	ADD	663	0.06629	0.8525	0.3942
10	chr10:101344864:G:A	101344864	A	ADD	663	0.0196	0.3567	0.7215
10	chr10:101345367:C:G	101345367	G	ADD	663	0.000911	0.1888	0.8503
10	chr10:101345450:G:A	101345450	A	ADD	663	-0.03556	-0.4576	0.6474
10	chr10:101345489:T:C	101345489	C	ADD	663	0.04445	0.9896	0.3227
10	chr10:101345712:G:A	101345712	A	ADD	663	-0.00708	-0.3715	0.7104
10	chr10:101345970:T:G	101345970	G	ADD	663	0.000911	0.1888	0.8503
10	chr10:101345982:T:TTCAC	101345982	TTCAC	ADD	663	0.03919	0.8723	0.3833
10	chr10:101346006:AC:A	101346006	A	ADD	663	0.1318	1.699	0.08977
10	chr10:101346504:T:C	101346504	C	ADD	663	0.000911	0.1888	0.8503
10	chr10:101346741:A:G	101346741	G	ADD	663	0.000911	0.1888	0.8503
10	chr10:101347364:A:G	101347364	A	ADD	663	-0.003966	-0.9197	0.3581
10	chr10:101347824:C:T	101347824	T	ADD	663	-0.03556	-0.4576	0.6474
10	chr10:101347968:G:T	101347968	T	ADD	663	-0.001019	-0.1848	0.8534
10	chr10:101348371:C:T	101348371	T	ADD	663	0.000911	0.1888	0.8503
10	chr10:101348423:T:C	101348423	C	ADD	663	-0.01792	-0.6036	0.5463
10	chr10:101348532:A:C	101348532	C	ADD	663	-0.004561	-0.05863	0.9533
10	chr10:101348576:C:G	101348576	G	ADD	663	0.000911	0.1888	0.8503
10	chr10:101348896:AAAG:A	101348896	A	ADD	663	NA	NA	NA
10	chr10:101349309:C:T	101349309	T	ADD	663	-0.003115	-0.6386	0.5233
10	chr10:101349781:AATACTGTT:A	101349781	A	ADD	663	0.01519	0.547	0.5846
10	chr10:101350027:C:G	101350027	G	ADD	663	-0.01648	-0.211	0.833
10	chr10:101350057:G:T	101350057	T	ADD	663	-0.01703	-0.7836	0.4335
10	chr10:101350281:C:A	101350281	A	ADD	663	0.001954	0.4254	0.6707
10	chr10:101350611:A:G	101350611	G	ADD	663	-0.01599	-0.2057	0.8371
10	chr10:101350977:G:A	101350977	A	ADD	663	-0.03291	-0.4236	0.672
10	chr10:101351300:T:C	101351300	C	ADD	663	-0.001413	-0.3052	0.7603
10	chr10:101351404:A:G	101351404	G	ADD	663	0.003645	0.04679	0.9627
10	chr10:101351438:C:CA	101351438	CA	ADD	663	0.05689	1.035	0.3009
10	chr10:101352129:A:AT	101352129	AT	ADD	663	0.001632	0.3523	0.7247
10	chr10:101352133:T:A	101352133	A	ADD	663	0.03835	0.8503	0.3955
10	chr10:101352408:C:T	101352408	T	ADD	663	0.001954	0.4254	0.6707
10	chr10:101352552:AGAT:A	101352552	A	ADD	663	0.001954	0.4254	0.6707
10	chr10:101352877:C:T	101352877	T	ADD	663	-0.0005008	-0.06656	0.947
10	chr10:101352879:A:T	101352879	T	ADD	663	0.001954	0.4254	0.6707
10	chr10:101352953:G:A	101352953	A	ADD	663	0.001954	0.4254	0.6707
10	chr10:101353028:TTTG:T	101353028	T	ADD	663	NA	NA	NA
10	chr10:101353111:T:G	101353111	G	ADD	663	0.001954	0.4254	0.6707
10	chr10:101353278:T:C	101353278	C	ADD	663	0.001954	0.4254	0.6707
10	chr10:101353528:G:A	101353528	A	ADD	663	0.01931	1.668	0.09584
10	chr10:101353583:T:C	101353583	C	ADD	663	-0.04182	-0.76	0.4475
10	chr10:101353622:G:T	101353622	T	ADD	663	0.08845	1.139	0.255
10	chr10:101354716:G:A	101354716	A	ADD	663	0.003024	0.2646	0.7914
10	chr10:101355007:T:C	101355007	C	ADD	663	NA	NA	NA
10	chr10:101355278:T:TC	101355278	TC	ADD	663	-0.006191	-0.194	0.8462
10	chr10:101355338:A:G	101355338	G	ADD	663	0.06947	0.8938	0.3718
10	chr10:101355588:A:G	101355588	G	ADD	663	-0.006501	-0.5898	0.5555
10	chr10:101355743:C:T	101355743	T	ADD	663	NA	NA	NA
10	chr10:101356322:C:T	101356322	T	ADD	663	0.001662	0.3194	0.7495
10	chr10:101356571:T:C	101356571	C	ADD	663	0.0038	0.8444	0.3988
10	chr10:101356893:G:A	101356893	A	ADD	663	0.0133	1.701	0.08941
10	chr10:101356906:G:A	101356906	A	ADD	663	-0.002404	-0.0433	0.9655
10	chr10:101357158:A:G	101357158	G	ADD	663	0.03432	0.4414	0.6591
10	chr10:101357252:C:T	101357252	T	ADD	663	0.02947	0.3787	0.705
10	chr10:101357520:C:A	101357520	A	ADD	663	0.01708	0.4375	0.6619
10	chr10:101357896:G:A	101357896	A	ADD	663	-0.0007984	-0.173	0.8627
10	chr10:101358355:T:G	101358355	G	ADD	663	0.0038	0.8444	0.3988
10	chr10:101358441:C:T	101358441	T	ADD	663	0.04713	0.6064	0.5445
10	chr10:101358890:G:A	101358890	A	ADD	663	-0.00227	-0.4976	0.6189
10	chr10:101358891:C:A	101358891	A	ADD	663	-0.00227	-0.4976	0.6189
10	chr10:101358903:A:G	101358903	G	ADD	663	0.0038	0.8444	0.3988
10	chr10:101359042:C:G	101359042	G	ADD	663	-0.04497	-0.5778	0.5636
10	chr10:101359061:C:T	101359061	T	ADD	663	0.02096	0.8433	0.3994
10	chr10:101359143:A:C	101359143	C	ADD	663	0.0038	0.8444	0.3988
10	chr10:101359364:G:C	101359364	C	ADD	663	0.0038	0.8444	0.3988
10	chr10:101359421:C:T	101359421	T	ADD	663	0.0038	0.8444	0.3988
10	chr10:101359529:A:G	101359529	G	ADD	663	0.0038	0.8444	0.3988
10	chr10:101360058:T:A	101360058	A	ADD	663	0.01461	1.836	0.06679
10	chr10:101360058:T:TA	101360058	TA	ADD	663	-0.1143	-1.473	0.1413
10	chr10:101360244:A:G	101360244	G	ADD	663	0.0038	0.8444	0.3988
10	chr10:101360272:C:G	101360272	G	ADD	663	-0.09123	-1.175	0.2404
10	chr10:101360436:C:G	101360436	G	ADD	663	-0.05795	-1.49	0.1367
10	chr10:101361000:C:T	101361000	T	ADD	663	NA	NA	NA
10	chr10:101361138:G:A	101361138	A	ADD	663	-0.1123	-1.446	0.1486
10	chr10:101361540:G:A	101361540	A	ADD	663	-0.01728	-0.931	0.3522
10	chr10:101361573:G:C	101361573	C	ADD	663	0.0038	0.8444	0.3988
10	chr10:101361832:C:T	101361832	T	ADD	663	0.01124	0.8776	0.3805
10	chr10:101362097:A:G	101362097	G	ADD	663	0.01541	0.1981	0.8431
10	chr10:101362192:T:C	101362192	C	ADD	663	0.0038	0.8444	0.3988
10	chr10:101362203:C:T	101362203	T	ADD	663	-0.01057	-0.1918	0.8479
10	chr10:101362207:T:G	101362207	G	ADD	663	-0.008248	-0.1834	0.8545
10	chr10:101362343:A:G	101362343	G	ADD	663	-0.06837	-0.8658	0.3869
10	chr10:101362465:G:A	101362465	A	ADD	663	0.0001788	0.03291	0.9738
10	chr10:101362641:C:T	101362641	T	ADD	663	0.003819	0.8467	0.3975
10	chr10:101363303:C:T	101363303	T	ADD	663	-0.03607	-0.8005	0.4237
10	chr10:101363390:A:G	101363390	G	ADD	663	NA	NA	NA
10	chr10:101363467:T:G	101363467	G	ADD	663	-0.0007984	-0.173	0.8627
10	chr10:101363468:C:T	101363468	T	ADD	663	-0.0007727	-0.1679	0.8667
10	chr10:101363487:CTT:C	101363487	C	ADD	663	NA	NA	NA
10	chr10:101363769:G:A	101363769	A	ADD	663	0.0133	1.701	0.08941
10	chr10:101364071:T:C	101364071	C	ADD	663	0.04218	0.5423	0.5878
10	chr10:101364132:CTTA:C	101364132	C	ADD	663	0.0038	0.8444	0.3988
10	chr10:101364280:A:G	101364280	G	ADD	663	0.006588	0.4445	0.6569
10	chr10:101364503:C:CT	101364503	CT	ADD	663	0.0038	0.8444	0.3988
10	chr10:101364543:G:T	101364543	T	ADD	663	NA	NA	NA
10	chr10:101364700:A:C	101364700	C	ADD	663	0.001951	0.3753	0.7076
10	chr10:101364729:G:C	101364729	C	ADD	663	0.00217	0.4178	0.6762
10	chr10:101364848:G:A	101364848	A	ADD	663	0.0038	0.8444	0.3988
10	chr10:101365148:A:C	101365148	C	ADD	663	0.002217	0.4266	0.6698
10	chr10:101365625:A:G	101365625	G	ADD	663	-0.02664	-0.3428	0.7319
10	chr10:101365785:A:G	101365785	G	ADD	663	-0.00227	-0.4976	0.6189
10	chr10:101366415:G:A	101366415	A	ADD	663	-0.1127	-1.451	0.1473
10	chr10:101366779:T:C	101366779	C	ADD	663	NA	NA	NA
10	chr10:101367161:C:T	101367161	T	ADD	663	0.0133	1.701	0.08941
10	chr10:101367260:A:G	101367260	G	ADD	663	0.0038	0.8444	0.3988
10	chr10:101367546:G:C	101367546	C	ADD	663	-0.01648	-0.211	0.833
10	chr10:101367638:A:C	101367638	C	ADD	663	-0.02183	-0.2808	0.779
10	chr10:101368088:G:A	101368088	A	ADD	663	0.01931	1.668	0.09584
10	chr10:101368575:G:A	101368575	A	ADD	663	-0.001674	-0.3149	0.753
10	chr10:101368610:A:C	101368610	C	ADD	663	0.02901	0.3731	0.7092
10	chr10:101368646:A:G	101368646	G	ADD	663	0.0038	0.8444	0.3988
10	chr10:101368888:G:A	101368888	A	ADD	663	0.0038	0.8444	0.3988
10	chr10:101368941:C:T	101368941	T	ADD	663	NA	NA	NA
10	chr10:101368954:G:C	101368954	C	ADD	663	0.04951	0.6367	0.5246
10	chr10:101369219:A:T	101369219	T	ADD	663	0.1173	1.51	0.1314
10	chr10:101369222:T:A	101369222	A	ADD	663	-0.03256	-0.5913	0.5545
10	chr10:101369639:A:C	101369639	C	ADD	663	0.03918	0.5043	0.6142
10	chr10:101369966:C:T	101369966	T	ADD	663	0.0862	1.104	0.2701
10	chr10:101369984:G:A	101369984	A	ADD	663	-0.00487	-0.06263	0.9501
10	chr10:101370220:C:T	101370220	T	ADD	663	0.07301	0.9398	0.3477
10	chr10:101370410:G:A	101370410	A	ADD	663	NA	NA	NA
10	chr10:101371164:CT:C	101371164	C	ADD	663	0.0038	0.8444	0.3988
10	chr10:101371171:T:G	101371171	G	ADD	663	0.01229	0.6788	0.4975
10	chr10:101371367:G:A	101371367	A	ADD	663	0.03432	0.4414	0.6591
10	chr10:101371883:G:A	101371883	A	ADD	663	0.0008716	0.1377	0.8905
10	chr10:101372055:T:C	101372055	C	ADD	663	0.007938	0.5398	0.5895
10	chr10:101372105:T:G	101372105	G	ADD	663	0.02512	1.277	0.2019
10	chr10:101372172:A:G	101372172	G	ADD	663	0.03562	1.702	0.08923
10	chr10:101372417:G:T	101372417	T	ADD	663	0.04798	1.226	0.2208
10	chr10:101372480:C:G	101372480	G	ADD	663	-0.01522	-0.7985	0.4249
10	chr10:101373364:GCT:G	101373364	G	ADD	663	-0.04814	-0.6195	0.5358
10	chr10:101373367:A:T	101373367	T	ADD	663	-0.04814	-0.6195	0.5358
10	chr10:101373492:T:C	101373492	C	ADD	663	0.001951	0.3753	0.7076
10	chr10:101373866:C:T	101373866	T	ADD	663	0.0008716	0.1377	0.8905
10	chr10:101373934:A:C	101373934	C	ADD	663	0.006403	0.548	0.5839
10	chr10:101374003:T:A	101374003	A	ADD	663	-0.03673	-0.4723	0.6369
10	chr10:101374346:G:A	101374346	A	ADD	663	0.0133	1.701	0.08941
10	chr10:101374436:G:A	101374436	A	ADD	663	-0.0007984	-0.173	0.8627
10	chr10:101374667:G:A	101374667	A	ADD	663	-0.06976	-0.8977	0.3697
10	chr10:101374839:A:G	101374839	G	ADD	663	-0.006191	-0.194	0.8462
10	chr10:101374876:T:C	101374876	C	ADD	663	0.0038	0.8444	0.3988
[truncated: 26,402 more rows]
