# Supplementary material for: Sequencing-based fine-mapping and in silico functional characterization of the 10q24.32 arsenic metabolism efficiency locus across multiple arsenic-exposed populations
Source: PLoS Genet. 2023 Jan 20;19(1):e1010588. doi: 10.1371/journal.pgen.1010588 (PMC9891528; doi:10.1371/journal.pgen.1010588)
Supplement: S1 Data — a. HEALS Isolated Primary Association. b. HEALS Isolated Secondary Association. c. HEALS Tertiary Association. d. NHSCS Isolated Primary Association. e. SHS Isolated Primary Association. f. SHS Secondary Association. (ZIP) [file pgen.1010588.s026.zip › Data_Summary_Statistics_by_Population/SHS_Isolated_PrimaryAssociation.txt]

CHR	SNP	BP	A1	TEST	NMISS	BETA	SE	L95	U95	STAT	P
10	chr10:100000887:A:G	100000887	G	ADD	555	-0.05073	0.08101	-0.2095	0.1081	-0.6262	0.5315
10	chr10:100002124:T:C	100002124	C	ADD	555	-0.0121	0.08089	-0.1706	0.1464	-0.1496	0.8811
10	chr10:100005607:T:C	100005607	C	ADD	555	-0.1488	0.0802	-0.306	0.008433	-1.855	0.06416
10	chr10:100009363:G:C	100009363	C	ADD	555	0.03099	0.08041	-0.1266	0.1886	0.3854	0.7001
10	chr10:100009757:C:G	100009757	G	ADD	555	-0.02552	0.03092	-0.08613	0.03509	-0.8253	0.4096
10	chr10:100009921:G:A	100009921	A	ADD	555	NA	NA	NA	NA	NA	NA
10	chr10:100011094:C:A	100011094	A	ADD	555	0.05024	0.08051	-0.1076	0.208	0.624	0.5329
10	chr10:100017953:T:C	100017953	C	ADD	555	0.003574	0.08059	-0.1544	0.1615	0.04435	0.9646
10	chr10:100020825:G:T	100020825	T	ADD	555	0.03196	0.08123	-0.1272	0.1912	0.3934	0.6942
10	chr10:100020944:C:G	100020944	G	ADD	555	0.03863	0.03657	-0.03304	0.1103	1.056	0.2913
10	chr10:100021915:C:T	100021915	T	ADD	555	-0.05606	0.08071	-0.2143	0.1021	-0.6946	0.4876
10	chr10:100022143:T:C	100022143	C	ADD	555	0.00868	0.08117	-0.1504	0.1678	0.1069	0.9149
10	chr10:100022489:G:C	100022489	C	ADD	555	0.03196	0.08123	-0.1272	0.1912	0.3934	0.6942
10	chr10:100024680:G:A	100024680	A	ADD	555	-0.01362	0.05705	-0.1254	0.09818	-0.2388	0.8113
10	chr10:100025877:G:A	100025877	A	ADD	555	0.03658	0.0568	-0.07474	0.1479	0.6441	0.5198
10	chr10:100026121:A:G	100026121	G	ADD	555	0.01658	0.01845	-0.01957	0.05274	0.899	0.369
10	chr10:100026189:A:G	100026189	G	ADD	555	0.01658	0.01845	-0.01957	0.05274	0.899	0.369
10	chr10:100029096:C:T	100029096	T	ADD	555	0.03196	0.08123	-0.1272	0.1912	0.3934	0.6942
10	chr10:100029207:C:T	100029207	T	ADD	555	-0.0968	0.08155	-0.2566	0.06304	-1.187	0.2358
10	chr10:100030717:C:A	100030717	A	ADD	555	0.03196	0.08123	-0.1272	0.1912	0.3934	0.6942
10	chr10:100031056:T:C	100031056	C	ADD	555	0.03196	0.08123	-0.1272	0.1912	0.3934	0.6942
10	chr10:100032100:A:T	100032100	T	ADD	555	0.06312	0.08056	-0.09477	0.221	0.7835	0.4337
10	chr10:100033516:G:A	100033516	A	ADD	555	0.1268	0.08094	-0.0318	0.2855	1.567	0.1177
10	chr10:100037336:G:A	100037336	A	ADD	555	-0.01315	0.08126	-0.1724	0.1461	-0.1618	0.8715
10	chr10:100039079:T:C	100039079	C	ADD	555	NA	NA	NA	NA	NA	NA
10	chr10:100044416:C:T	100044416	T	ADD	555	0.09042	0.08075	-0.06785	0.2487	1.12	0.2633
10	chr10:100045575:G:T	100045575	T	ADD	555	0.07946	0.08074	-0.07879	0.2377	0.9841	0.3255
10	chr10:100046097:T:A	100046097	A	ADD	555	NA	NA	NA	NA	NA	NA
10	chr10:100047584:T:G	100047584	G	ADD	555	0.01021	0.03095	-0.05046	0.07087	0.3297	0.7417
10	chr10:100049205:C:T	100049205	T	ADD	555	-0.05073	0.08101	-0.2095	0.1081	-0.6262	0.5315
10	chr10:100051447:T:C	100051447	C	ADD	555	-0.0968	0.08155	-0.2566	0.06304	-1.187	0.2358
10	chr10:100052678:C:T	100052678	T	ADD	555	0.03196	0.08123	-0.1272	0.1912	0.3934	0.6942
10	chr10:100054276:GC:G	100054276	G	ADD	555	0.03196	0.08123	-0.1272	0.1912	0.3934	0.6942
10	chr10:100058112:T:A	100058112	A	ADD	555	-0.05606	0.08071	-0.2143	0.1021	-0.6946	0.4876
10	chr10:100058818:CA:C	100058818	C	ADD	555	0.03196	0.08123	-0.1272	0.1912	0.3934	0.6942
10	chr10:100061898:G:A	100061898	A	ADD	555	-0.05606	0.08071	-0.2143	0.1021	-0.6946	0.4876
10	chr10:100068493:G:A	100068493	A	ADD	555	NA	NA	NA	NA	NA	NA
10	chr10:100069177:C:A	100069177	A	ADD	555	-0.02552	0.03092	-0.08613	0.03509	-0.8253	0.4096
10	chr10:100071029:T:C	100071029	C	ADD	555	0.004141	0.08061	-0.1538	0.1621	0.05137	0.959
10	chr10:100074708:C:T	100074708	T	ADD	555	0.03863	0.03657	-0.03304	0.1103	1.056	0.2913
10	chr10:100075442:C:A	100075442	A	ADD	555	NA	NA	NA	NA	NA	NA
10	chr10:100077914:C:T	100077914	T	ADD	555	0.0346	0.08104	-0.1242	0.1934	0.4269	0.6696
10	chr10:100080888:G:A	100080888	A	ADD	555	-0.1743	0.08006	-0.3312	-0.01739	-2.177	0.02989
10	chr10:100082222:GA:G	100082222	G	ADD	555	0.03272	0.08077	-0.1256	0.191	0.4051	0.6856
10	chr10:100082374:T:A	100082374	A	ADD	555	0.03658	0.0568	-0.07474	0.1479	0.6441	0.5198
10	chr10:100084989:T:C	100084989	C	ADD	555	NA	NA	NA	NA	NA	NA
10	chr10:100087143:C:T	100087143	T	ADD	555	-0.05606	0.08071	-0.2143	0.1021	-0.6946	0.4876
10	chr10:100087743:G:T	100087743	T	ADD	555	-0.01831	0.08064	-0.1764	0.1397	-0.2271	0.8204
10	chr10:100087789:G:C	100087789	C	ADD	555	NA	NA	NA	NA	NA	NA
10	chr10:100088909:A:G	100088909	G	ADD	555	NA	NA	NA	NA	NA	NA
10	chr10:100089141:G:A	100089141	A	ADD	555	NA	NA	NA	NA	NA	NA
10	chr10:100089778:G:GA	100089778	GA	ADD	555	0.03196	0.08123	-0.1272	0.1912	0.3934	0.6942
10	chr10:100090423:C:T	100090423	T	ADD	555	0.04053	0.0804	-0.1171	0.1981	0.5041	0.6144
10	chr10:100093265:G:A	100093265	A	ADD	555	0.03863	0.03657	-0.03304	0.1103	1.056	0.2913
10	chr10:100094608:G:A	100094608	A	ADD	555	0.03099	0.08041	-0.1266	0.1886	0.3854	0.7001
10	chr10:100095247:A:G	100095247	G	ADD	555	-0.246	0.08028	-0.4033	-0.08865	-3.064	0.00229
10	chr10:100099877:A:G	100099877	G	ADD	555	NA	NA	NA	NA	NA	NA
10	chr10:100100416:G:A	100100416	A	ADD	555	0.07946	0.08074	-0.07879	0.2377	0.9841	0.3255
10	chr10:100102338:A:G	100102338	G	ADD	555	-0.246	0.08028	-0.4033	-0.08865	-3.064	0.00229
10	chr10:100103476:C:T	100103476	T	ADD	555	0.01243	0.08053	-0.1454	0.1703	0.1544	0.8774
10	chr10:100103621:C:A	100103621	A	ADD	555	-0.05958	0.08078	-0.2179	0.09875	-0.7375	0.4611
10	chr10:100103827:C:T	100103827	T	ADD	555	0.005894	0.08055	-0.152	0.1638	0.07317	0.9417
10	chr10:100104354:C:T	100104354	T	ADD	555	0.009758	0.08073	-0.1485	0.168	0.1209	0.9038
10	chr10:100105043:T:C	100105043	C	ADD	555	0.1268	0.08094	-0.0318	0.2855	1.567	0.1177
10	chr10:100108591:A:T	100108591	T	ADD	555	0.00836	0.02005	-0.03094	0.04766	0.4169	0.6769
10	chr10:100117247:C:T	100117247	T	ADD	555	0.1113	0.08032	-0.04611	0.2687	1.386	0.1664
10	chr10:100117545:G:A	100117545	A	ADD	555	0.0005137	0.08038	-0.157	0.1581	0.006391	0.9949
10	chr10:100121834:G:A	100121834	A	ADD	555	NA	NA	NA	NA	NA	NA
10	chr10:100122909:TAAAAC:T	100122909	T	ADD	555	0.01793	0.037	-0.05459	0.09046	0.4846	0.6282
10	chr10:100127384:G:A	100127384	A	ADD	555	-0.246	0.08028	-0.4033	-0.08865	-3.064	0.00229
10	chr10:100132901:C:T	100132901	T	ADD	555	0.1838	0.08081	0.02545	0.3422	2.275	0.0233
10	chr10:100133252:T:C	100133252	C	ADD	555	0.03889	0.08071	-0.1193	0.1971	0.4819	0.6301
10	chr10:100137008:C:A	100137008	A	ADD	555	0.06312	0.08056	-0.09477	0.221	0.7835	0.4337
10	chr10:100140685:T:C	100140685	C	ADD	555	0.03196	0.08123	-0.1272	0.1912	0.3934	0.6942
10	chr10:100140766:C:T	100140766	T	ADD	555	-0.01831	0.08064	-0.1764	0.1397	-0.2271	0.8204
10	chr10:100143213:G:C	100143213	C	ADD	555	-0.246	0.08028	-0.4033	-0.08865	-3.064	0.00229
10	chr10:100143279:GACGCTCTTCTTA:G	100143279	G	ADD	555	0.001047	0.02195	-0.04197	0.04406	0.04773	0.962
10	chr10:100144828:C:T	100144828	T	ADD	555	-0.246	0.08028	-0.4033	-0.08865	-3.064	0.00229
10	chr10:100145027:T:C	100145027	C	ADD	555	-0.01362	0.05705	-0.1254	0.09818	-0.2388	0.8113
10	chr10:100145987:A:G	100145987	G	ADD	555	NA	NA	NA	NA	NA	NA
10	chr10:100147972:G:T	100147972	T	ADD	555	0.07946	0.08074	-0.07879	0.2377	0.9841	0.3255
10	chr10:100148250:G:A	100148250	A	ADD	555	-0.05958	0.08078	-0.2179	0.09875	-0.7375	0.4611
10	chr10:100148831:T:TA	100148831	TA	ADD	555	NA	NA	NA	NA	NA	NA
10	chr10:100148853:T:C	100148853	C	ADD	555	-0.02051	0.08073	-0.1787	0.1377	-0.2541	0.7995
10	chr10:100149329:C:A	100149329	A	ADD	555	-0.05606	0.08071	-0.2143	0.1021	-0.6946	0.4876
10	chr10:100150200:C:T	100150200	T	ADD	555	-0.246	0.08028	-0.4033	-0.08865	-3.064	0.00229
10	chr10:100150287:C:T	100150287	T	ADD	555	0.001047	0.02195	-0.04197	0.04406	0.04773	0.962
10	chr10:100150440:C:T	100150440	T	ADD	555	-0.0968	0.08155	-0.2566	0.06304	-1.187	0.2358
10	chr10:100150738:T:C	100150738	C	ADD	555	NA	NA	NA	NA	NA	NA
10	chr10:100151396:C:A	100151396	A	ADD	555	-0.05606	0.08071	-0.2143	0.1021	-0.6946	0.4876
10	chr10:100154016:A:G	100154016	G	ADD	555	0.01243	0.08053	-0.1454	0.1703	0.1544	0.8774
10	chr10:100154669:C:T	100154669	T	ADD	555	-0.02339	0.05726	-0.1356	0.08884	-0.4085	0.6831
10	chr10:100155515:A:AT	100155515	AT	ADD	555	NA	NA	NA	NA	NA	NA
10	chr10:100156483:A:G	100156483	G	ADD	555	0.01877	0.05759	-0.0941	0.1316	0.3259	0.7446
10	chr10:100156526:G:GA	100156526	GA	ADD	555	NA	NA	NA	NA	NA	NA
10	chr10:100156751:G:A	100156751	A	ADD	555	0.09973	0.08075	-0.05853	0.258	1.235	0.2173
10	chr10:100158223:G:A	100158223	A	ADD	555	-0.246	0.08028	-0.4033	-0.08865	-3.064	0.00229
10	chr10:100160104:G:A	100160104	A	ADD	555	0.003574	0.08059	-0.1544	0.1615	0.04435	0.9646
10	chr10:100160827:G:A	100160827	A	ADD	555	0.05024	0.08051	-0.1076	0.208	0.624	0.5329
10	chr10:100161467:A:G	100161467	G	ADD	555	0.09525	0.0817	-0.06488	0.2554	1.166	0.2442
10	chr10:100161859:T:C	100161859	C	ADD	555	0.03196	0.08123	-0.1272	0.1912	0.3934	0.6942
10	chr10:100165243:T:C	100165243	C	ADD	555	NA	NA	NA	NA	NA	NA
10	chr10:100165354:C:A	100165354	A	ADD	555	NA	NA	NA	NA	NA	NA
10	chr10:100170803:G:A	100170803	A	ADD	555	-0.05073	0.08101	-0.2095	0.1081	-0.6262	0.5315
10	chr10:100171190:AC:A	100171190	A	ADD	555	0.03658	0.0568	-0.07474	0.1479	0.6441	0.5198
10	chr10:100172089:T:C	100172089	C	ADD	555	NA	NA	NA	NA	NA	NA
10	chr10:100172146:A:C	100172146	C	ADD	555	-0.246	0.08028	-0.4033	-0.08865	-3.064	0.00229
10	chr10:100177040:T:C	100177040	C	ADD	555	-0.0129	0.08123	-0.1721	0.1463	-0.1588	0.8739
10	chr10:100180399:A:G	100180399	G	ADD	555	0.04959	0.08067	-0.1085	0.2077	0.6147	0.539
10	chr10:100180519:G:A	100180519	A	ADD	555	0.02147	0.05724	-0.09072	0.1337	0.3751	0.7077
10	chr10:100182375:T:C	100182375	C	ADD	555	NA	NA	NA	NA	NA	NA
10	chr10:100184360:G:A	100184360	A	ADD	555	NA	NA	NA	NA	NA	NA
10	chr10:100185400:T:C	100185400	C	ADD	555	0.02147	0.05724	-0.09072	0.1337	0.3751	0.7077
10	chr10:100187326:T:G	100187326	G	ADD	555	-0.246	0.08028	-0.4033	-0.08865	-3.064	0.00229
10	chr10:100191933:A:C	100191933	C	ADD	555	0.001047	0.02195	-0.04197	0.04406	0.04773	0.962
10	chr10:100192290:A:G	100192290	G	ADD	555	NA	NA	NA	NA	NA	NA
10	chr10:100194594:A:G	100194594	G	ADD	555	NA	NA	NA	NA	NA	NA
10	chr10:100196706:A:G	100196706	G	ADD	555	NA	NA	NA	NA	NA	NA
10	chr10:100197441:C:T	100197441	T	ADD	555	0.0005137	0.08038	-0.157	0.1581	0.006391	0.9949
10	chr10:100197880:A:G	100197880	G	ADD	555	0.005894	0.08055	-0.152	0.1638	0.07317	0.9417
10	chr10:100198113:T:C	100198113	C	ADD	555	NA	NA	NA	NA	NA	NA
10	chr10:100202570:A:G	100202570	G	ADD	555	0.05553	0.08057	-0.1024	0.2134	0.6891	0.491
10	chr10:100205698:C:T	100205698	T	ADD	555	0.06312	0.08056	-0.09477	0.221	0.7835	0.4337
10	chr10:100208021:T:C	100208021	C	ADD	555	0.03658	0.0568	-0.07474	0.1479	0.6441	0.5198
10	chr10:100208056:T:C	100208056	C	ADD	555	0.0346	0.08104	-0.1242	0.1934	0.4269	0.6696
10	chr10:100210695:C:T	100210695	T	ADD	555	0.01534	0.01785	-0.01964	0.05032	0.8594	0.3905
10	chr10:100214625:G:C	100214625	C	ADD	555	-0.246	0.08028	-0.4033	-0.08865	-3.064	0.00229
10	chr10:100215468:G:C	100215468	C	ADD	555	-0.01831	0.08064	-0.1764	0.1397	-0.2271	0.8204
10	chr10:100215483:AG:A	100215483	A	ADD	555	-0.246	0.08028	-0.4033	-0.08865	-3.064	0.00229
10	chr10:100217113:A:G	100217113	G	ADD	555	NA	NA	NA	NA	NA	NA
10	chr10:100218241:G:C	100218241	C	ADD	555	-0.05606	0.08071	-0.2143	0.1021	-0.6946	0.4876
10	chr10:100222823:A:C	100222823	C	ADD	555	-0.246	0.08028	-0.4033	-0.08865	-3.064	0.00229
10	chr10:100224487:A:G	100224487	G	ADD	555	NA	NA	NA	NA	NA	NA
10	chr10:100224756:T:C	100224756	C	ADD	555	0.03196	0.08123	-0.1272	0.1912	0.3934	0.6942
10	chr10:100226331:C:A	100226331	A	ADD	555	NA	NA	NA	NA	NA	NA
10	chr10:100227910:A:G	100227910	G	ADD	555	-0.0473	0.08072	-0.2055	0.1109	-0.5861	0.5581
10	chr10:100228633:C:G	100228633	G	ADD	555	0.1838	0.08081	0.02545	0.3422	2.275	0.0233
10	chr10:100228983:GCGCGCGCGCGCACACACA:G	100228983	G	ADD	555	NA	NA	NA	NA	NA	NA
10	chr10:100229152:C:T	100229152	T	ADD	555	-0.0968	0.08155	-0.2566	0.06304	-1.187	0.2358
10	chr10:100229990:C:G	100229990	G	ADD	555	0.04128	0.08133	-0.1181	0.2007	0.5075	0.612
10	chr10:100234138:T:C	100234138	C	ADD	555	-0.0968	0.08155	-0.2566	0.06304	-1.187	0.2358
10	chr10:100242463:C:T	100242463	T	ADD	555	0.04128	0.08133	-0.1181	0.2007	0.5075	0.612
10	chr10:100243933:CT:C	100243933	C	ADD	555	0.02054	0.0807	-0.1376	0.1787	0.2545	0.7992
10	chr10:100244989:T:C	100244989	C	ADD	555	NA	NA	NA	NA	NA	NA
10	chr10:100246613:C:T	100246613	T	ADD	555	NA	NA	NA	NA	NA	NA
10	chr10:100250378:T:C	100250378	C	ADD	555	0.09525	0.0817	-0.06488	0.2554	1.166	0.2442
10	chr10:100250789:A:T	100250789	T	ADD	555	NA	NA	NA	NA	NA	NA
10	chr10:100250790:A:T	100250790	T	ADD	555	0.06312	0.08056	-0.09477	0.221	0.7835	0.4337
10	chr10:100252218:T:C	100252218	C	ADD	555	-0.246	0.08028	-0.4033	-0.08865	-3.064	0.00229
10	chr10:100256584:T:A	100256584	A	ADD	555	-0.05606	0.08071	-0.2143	0.1021	-0.6946	0.4876
10	chr10:100256956:C:A	100256956	A	ADD	555	-0.246	0.08028	-0.4033	-0.08865	-3.064	0.00229
10	chr10:100257871:T:A	100257871	A	ADD	555	-0.1005	0.08063	-0.2585	0.05758	-1.246	0.2134
10	chr10:100258097:G:A	100258097	A	ADD	555	-0.246	0.08028	-0.4033	-0.08865	-3.064	0.00229
10	chr10:100259032:C:T	100259032	T	ADD	555	0.001047	0.02195	-0.04197	0.04406	0.04773	0.962
10	chr10:100259885:G:A	100259885	A	ADD	555	-0.01831	0.08064	-0.1764	0.1397	-0.2271	0.8204
10	chr10:100262251:G:A	100262251	A	ADD	555	0.04128	0.08133	-0.1181	0.2007	0.5075	0.612
10	chr10:100264802:C:CGT	100264802	CGT	ADD	555	0.03889	0.08071	-0.1193	0.1971	0.4819	0.6301
10	chr10:100265086:A:G	100265086	G	ADD	555	-0.246	0.08028	-0.4033	-0.08865	-3.064	0.00229
10	chr10:100265666:G:A	100265666	A	ADD	555	0.09973	0.08075	-0.05853	0.258	1.235	0.2173
10	chr10:100267246:G:A	100267246	A	ADD	555	-0.02051	0.08073	-0.1787	0.1377	-0.2541	0.7995
10	chr10:100267777:T:C	100267777	C	ADD	555	NA	NA	NA	NA	NA	NA
10	chr10:100271619:T:C	100271619	C	ADD	555	0.03067	0.08073	-0.1276	0.1889	0.3799	0.7042
10	chr10:100271623:TCA:T	100271623	T	ADD	555	-0.246	0.08028	-0.4033	-0.08865	-3.064	0.00229
10	chr10:100279156:T:TAAGAGCCA	100279156	TAAGAGCCA	ADD	555	0.03067	0.08073	-0.1276	0.1889	0.3799	0.7042
10	chr10:100286560:C:T	100286560	T	ADD	555	0.03658	0.0568	-0.07474	0.1479	0.6441	0.5198
10	chr10:100288757:A:G	100288757	G	ADD	555	NA	NA	NA	NA	NA	NA
10	chr10:100293962:CG:C	100293962	C	ADD	555	-0.246	0.08028	-0.4033	-0.08865	-3.064	0.00229
10	chr10:100294105:C:T	100294105	T	ADD	555	0.03272	0.08077	-0.1256	0.191	0.4051	0.6856
10	chr10:100296645:G:A	100296645	A	ADD	555	0.04128	0.08133	-0.1181	0.2007	0.5075	0.612
10	chr10:100298593:G:T	100298593	T	ADD	555	0.0133	0.08027	-0.144	0.1706	0.1657	0.8684
10	chr10:100300922:G:A	100300922	A	ADD	555	-0.246	0.08028	-0.4033	-0.08865	-3.064	0.00229
10	chr10:100302385:A:C	100302385	C	ADD	555	NA	NA	NA	NA	NA	NA
10	chr10:100303177:A:C	100303177	C	ADD	555	NA	NA	NA	NA	NA	NA
10	chr10:100306633:G:A	100306633	A	ADD	555	0.0446	0.08102	-0.1142	0.2034	0.5505	0.5822
10	chr10:100308085:T:C	100308085	C	ADD	555	-0.246	0.08028	-0.4033	-0.08865	-3.064	0.00229
10	chr10:100308990:C:T	100308990	T	ADD	555	0.01553	0.05756	-0.09729	0.1283	0.2698	0.7875
10	chr10:100309364:A:G	100309364	G	ADD	555	NA	NA	NA	NA	NA	NA
10	chr10:100309610:AAGCAGTTCAGG:A	100309610	A	ADD	555	-0.03636	0.08099	-0.1951	0.1224	-0.4489	0.6537
10	chr10:100310161:C:A	100310161	A	ADD	555	0.03067	0.08073	-0.1276	0.1889	0.3799	0.7042
10	chr10:100310285:G:A	100310285	A	ADD	555	NA	NA	NA	NA	NA	NA
10	chr10:100310674:G:A	100310674	A	ADD	555	0.1017	0.08072	-0.05651	0.2599	1.26	0.2083
10	chr10:100310759:G:C	100310759	C	ADD	555	NA	NA	NA	NA	NA	NA
10	chr10:100311527:G:T	100311527	T	ADD	555	NA	NA	NA	NA	NA	NA
10	chr10:100311701:A:C	100311701	C	ADD	555	NA	NA	NA	NA	NA	NA
10	chr10:100314633:C:T	100314633	T	ADD	555	-0.246	0.08028	-0.4033	-0.08865	-3.064	0.00229
10	chr10:100316406:A:G	100316406	G	ADD	555	-0.01831	0.08064	-0.1764	0.1397	-0.2271	0.8204
10	chr10:100317217:A:T	100317217	T	ADD	555	0.001047	0.02195	-0.04197	0.04406	0.04773	0.962
10	chr10:100317261:C:T	100317261	T	ADD	555	NA	NA	NA	NA	NA	NA
10	chr10:100321193:C:T	100321193	T	ADD	555	-0.2123	0.0806	-0.3703	-0.05437	-2.635	0.008664
10	chr10:100326817:T:C	100326817	C	ADD	555	-0.1743	0.08006	-0.3312	-0.01739	-2.177	0.02989
10	chr10:100326843:C:T	100326843	T	ADD	555	0.03067	0.08073	-0.1276	0.1889	0.3799	0.7042
10	chr10:100328879:C:T	100328879	T	ADD	555	-0.01952	0.08039	-0.1771	0.1381	-0.2428	0.8083
10	chr10:100328939:T:C	100328939	C	ADD	555	-0.246	0.08028	-0.4033	-0.08865	-3.064	0.00229
10	chr10:100329085:G:A	100329085	A	ADD	555	0.01243	0.08053	-0.1454	0.1703	0.1544	0.8774
10	chr10:100331278:C:G	100331278	G	ADD	555	0.0009868	0.08043	-0.1567	0.1586	0.01227	0.9902
10	chr10:100332301:T:C	100332301	C	ADD	555	-0.001154	0.08071	-0.1593	0.157	-0.0143	0.9886
10	chr10:100332720:G:A	100332720	A	ADD	555	0.04053	0.0804	-0.1171	0.1981	0.5041	0.6144
10	chr10:100333297:C:T	100333297	T	ADD	555	0.01553	0.05756	-0.09729	0.1283	0.2698	0.7875
10	chr10:100336066:G:A	100336066	A	ADD	555	-0.02552	0.03092	-0.08613	0.03509	-0.8253	0.4096
10	chr10:100341434:G:T	100341434	T	ADD	555	0.09973	0.08075	-0.05853	0.258	1.235	0.2173
10	chr10:100342369:G:C	100342369	C	ADD	555	-0.1743	0.08006	-0.3312	-0.01739	-2.177	0.02989
10	chr10:100345529:C:A	100345529	A	ADD	555	0.00868	0.08117	-0.1504	0.1678	0.1069	0.9149
10	chr10:100347336:G:C	100347336	C	ADD	555	NA	NA	NA	NA	NA	NA
10	chr10:100348447:C:T	100348447	T	ADD	555	0.07509	0.08065	-0.08299	0.2332	0.931	0.3522
10	chr10:100350781:C:G	100350781	G	ADD	555	0.03889	0.08071	-0.1193	0.1971	0.4819	0.6301
10	chr10:100351386:C:T	100351386	T	ADD	555	NA	NA	NA	NA	NA	NA
10	chr10:100353721:A:G	100353721	G	ADD	555	-0.05958	0.08078	-0.2179	0.09875	-0.7375	0.4611
10	chr10:100359702:T:G	100359702	G	ADD	555	0.054	0.08149	-0.1057	0.2137	0.6627	0.5078
10	chr10:100363564:G:C	100363564	C	ADD	555	-0.246	0.08028	-0.4033	-0.08865	-3.064	0.00229
10	chr10:100364145:T:G	100364145	G	ADD	555	-0.0121	0.08089	-0.1706	0.1464	-0.1496	0.8811
10	chr10:100365094:G:A	100365094	A	ADD	555	NA	NA	NA	NA	NA	NA
10	chr10:100366636:C:T	100366636	T	ADD	555	0.0346	0.08104	-0.1242	0.1934	0.4269	0.6696
10	chr10:100367400:C:G	100367400	G	ADD	555	-0.02339	0.05726	-0.1356	0.08884	-0.4085	0.6831
10	chr10:100367538:T:TA	100367538	TA	ADD	555	0.05553	0.08057	-0.1024	0.2134	0.6891	0.491
10	chr10:100370134:C:T	100370134	T	ADD	555	0.04053	0.0804	-0.1171	0.1981	0.5041	0.6144
10	chr10:100371665:A:G	100371665	G	ADD	555	NA	NA	NA	NA	NA	NA
10	chr10:100373291:C:A	100373291	A	ADD	555	0.1268	0.08094	-0.0318	0.2855	1.567	0.1177
10	chr10:100373366:C:T	100373366	T	ADD	555	NA	NA	NA	NA	NA	NA
10	chr10:100374968:C:G	100374968	G	ADD	555	NA	NA	NA	NA	NA	NA
10	chr10:100377752:G:A	100377752	A	ADD	555	0.1605	0.08036	0.002951	0.318	1.997	0.04636
10	chr10:100378103:G:C	100378103	C	ADD	555	0.1113	0.08032	-0.04611	0.2687	1.386	0.1664
10	chr10:100382421:C:T	100382421	T	ADD	555	NA	NA	NA	NA	NA	NA
10	chr10:100382512:C:G	100382512	G	ADD	555	0.09525	0.0817	-0.06488	0.2554	1.166	0.2442
10	chr10:100384565:G:A	100384565	A	ADD	555	0.03196	0.08123	-0.1272	0.1912	0.3934	0.6942
10	chr10:100390190:T:A	100390190	A	ADD	555	-0.246	0.08028	-0.4033	-0.08865	-3.064	0.00229
10	chr10:100390308:T:TA	100390308	TA	ADD	555	NA	NA	NA	NA	NA	NA
10	chr10:100391221:C:T	100391221	T	ADD	555	0.01243	0.08053	-0.1454	0.1703	0.1544	0.8774
10	chr10:100392652:T:G	100392652	G	ADD	555	0.1113	0.08032	-0.04611	0.2687	1.386	0.1664
10	chr10:100394375:G:T	100394375	T	ADD	555	0.04959	0.08067	-0.1085	0.2077	0.6147	0.539
10	chr10:100395781:A:G	100395781	G	ADD	555	0.03658	0.0568	-0.07474	0.1479	0.6441	0.5198
10	chr10:100397249:G:A	100397249	A	ADD	555	-0.02339	0.05726	-0.1356	0.08884	-0.4085	0.6831
10	chr10:100397742:T:C	100397742	C	ADD	555	NA	NA	NA	NA	NA	NA
10	chr10:100398301:T:G	100398301	G	ADD	555	-0.02552	0.03092	-0.08613	0.03509	-0.8253	0.4096
10	chr10:100399274:G:C	100399274	C	ADD	555	NA	NA	NA	NA	NA	NA
10	chr10:100400324:C:T	100400324	T	ADD	555	-0.02339	0.05726	-0.1356	0.08884	-0.4085	0.6831
10	chr10:100400769:T:A	100400769	A	ADD	555	0.02054	0.0807	-0.1376	0.1787	0.2545	0.7992
10	chr10:100401798:C:T	100401798	T	ADD	555	NA	NA	NA	NA	NA	NA
10	chr10:100402658:G:A	100402658	A	ADD	555	0.03067	0.08073	-0.1276	0.1889	0.3799	0.7042
10	chr10:100403668:G:A	100403668	A	ADD	555	0.1605	0.08036	0.002951	0.318	1.997	0.04636
10	chr10:100403814:T:A	100403814	A	ADD	555	0.05024	0.08051	-0.1076	0.208	0.624	0.5329
10	chr10:100404733:G:A	100404733	A	ADD	555	0.00868	0.08117	-0.1504	0.1678	0.1069	0.9149
10	chr10:100405451:T:A	100405451	A	ADD	555	NA	NA	NA	NA	NA	NA
10	chr10:100406788:G:A	100406788	A	ADD	555	0.03099	0.08041	-0.1266	0.1886	0.3854	0.7001
10	chr10:100407516:C:T	100407516	T	ADD	555	NA	NA	NA	NA	NA	NA
10	chr10:100408135:G:A	100408135	A	ADD	555	-0.0129	0.08123	-0.1721	0.1463	-0.1588	0.8739
10	chr10:100408270:G:A	100408270	A	ADD	555	0.03196	0.08123	-0.1272	0.1912	0.3934	0.6942
10	chr10:100409708:G:A	100409708	A	ADD	555	0.03196	0.08123	-0.1272	0.1912	0.3934	0.6942
10	chr10:100410682:CAGAG:C	100410682	C	ADD	555	-0.246	0.08028	-0.4033	-0.08865	-3.064	0.00229
10	chr10:100411287:T:C	100411287	C	ADD	555	0.03836	0.08071	-0.1198	0.1965	0.4753	0.6347
10	chr10:100411400:A:G	100411400	G	ADD	555	0.03196	0.08123	-0.1272	0.1912	0.3934	0.6942
10	chr10:100412803:AC:A	100412803	A	ADD	555	NA	NA	NA	NA	NA	NA
10	chr10:100414685:C:T	100414685	T	ADD	555	0.09973	0.08075	-0.05853	0.258	1.235	0.2173
10	chr10:100416135:A:T	100416135	T	ADD	555	NA	NA	NA	NA	NA	NA
10	chr10:100416566:G:A	100416566	A	ADD	555	0.054	0.08149	-0.1057	0.2137	0.6627	0.5078
10	chr10:100420936:A:G	100420936	G	ADD	555	NA	NA	NA	NA	NA	NA
10	chr10:100421048:C:T	100421048	T	ADD	555	0.07946	0.08074	-0.07879	0.2377	0.9841	0.3255
10	chr10:100421510:G:A	100421510	A	ADD	555	NA	NA	NA	NA	NA	NA
10	chr10:100422916:T:C	100422916	C	ADD	555	NA	NA	NA	NA	NA	NA
10	chr10:100428233:C:G	100428233	G	ADD	555	0.03196	0.08123	-0.1272	0.1912	0.3934	0.6942
10	chr10:100429101:A:G	100429101	G	ADD	555	NA	NA	NA	NA	NA	NA
10	chr10:100429478:G:A	100429478	A	ADD	555	0.1605	0.08036	0.002951	0.318	1.997	0.04636
10	chr10:100431469:T:C	100431469	C	ADD	555	0.054	0.08149	-0.1057	0.2137	0.6627	0.5078
10	chr10:100435406:C:T	100435406	T	ADD	555	-0.0473	0.08072	-0.2055	0.1109	-0.5861	0.5581
10	chr10:100438874:A:G	100438874	G	ADD	555	NA	NA	NA	NA	NA	NA
10	chr10:100439653:G:A	100439653	A	ADD	555	0.09525	0.0817	-0.06488	0.2554	1.166	0.2442
10	chr10:100439975:C:T	100439975	T	ADD	555	0.03196	0.08123	-0.1272	0.1912	0.3934	0.6942
10	chr10:100440102:C:A	100440102	A	ADD	555	-0.05606	0.08071	-0.2143	0.1021	-0.6946	0.4876
10	chr10:100443381:C:T	100443381	T	ADD	555	0.03836	0.08071	-0.1198	0.1965	0.4753	0.6347
10	chr10:100444257:G:C	100444257	C	ADD	555	-0.0121	0.08089	-0.1706	0.1464	-0.1496	0.8811
10	chr10:100444546:G:A	100444546	A	ADD	555	-0.01315	0.08126	-0.1724	0.1461	-0.1618	0.8715
10	chr10:100444918:C:T	100444918	T	ADD	555	0.0446	0.08102	-0.1142	0.2034	0.5505	0.5822
10	chr10:100446139:G:A	100446139	A	ADD	555	0.03196	0.08123	-0.1272	0.1912	0.3934	0.6942
10	chr10:100447765:A:G	100447765	G	ADD	555	0.00868	0.08117	-0.1504	0.1678	0.1069	0.9149
10	chr10:100449274:G:A	100449274	A	ADD	555	0.03196	0.08123	-0.1272	0.1912	0.3934	0.6942
10	chr10:100451161:G:A	100451161	A	ADD	555	0.03836	0.08071	-0.1198	0.1965	0.4753	0.6347
10	chr10:100455332:G:A	100455332	A	ADD	555	0.03889	0.08071	-0.1193	0.1971	0.4819	0.6301
10	chr10:100455564:C:T	100455564	T	ADD	555	0.054	0.08149	-0.1057	0.2137	0.6627	0.5078
10	chr10:100455920:C:T	100455920	T	ADD	555	0.02147	0.05724	-0.09072	0.1337	0.3751	0.7077
10	chr10:100456014:T:G	100456014	G	ADD	555	NA	NA	NA	NA	NA	NA
10	chr10:100457736:C:T	100457736	T	ADD	555	-0.01831	0.08064	-0.1764	0.1397	-0.2271	0.8204
10	chr10:100458136:A:C	100458136	C	ADD	555	0.054	0.08149	-0.1057	0.2137	0.6627	0.5078
10	chr10:100459618:T:C	100459618	C	ADD	555	NA	NA	NA	NA	NA	NA
10	chr10:100460011:C:T	100460011	T	ADD	555	0.03821	0.08047	-0.1195	0.1959	0.4748	0.6351
10	chr10:100461967:G:T	100461967	T	ADD	555	0.03196	0.08123	-0.1272	0.1912	0.3934	0.6942
10	chr10:100466264:T:TA	100466264	TA	ADD	555	0.03863	0.03657	-0.03304	0.1103	1.056	0.2913
10	chr10:100469629:T:A	100469629	A	ADD	555	-0.0968	0.08155	-0.2566	0.06304	-1.187	0.2358
10	chr10:100471179:T:A	100471179	A	ADD	555	-0.01831	0.08064	-0.1764	0.1397	-0.2271	0.8204
10	chr10:100471180:C:T	100471180	T	ADD	555	-0.01831	0.08064	-0.1764	0.1397	-0.2271	0.8204
10	chr10:100471521:G:C	100471521	C	ADD	555	-0.01831	0.08064	-0.1764	0.1397	-0.2271	0.8204
10	chr10:100483566:G:A	100483566	A	ADD	555	-0.1743	0.08006	-0.3312	-0.01739	-2.177	0.02989
10	chr10:100484453:A:C	100484453	C	ADD	555	0.07016	0.08095	-0.0885	0.2288	0.8667	0.3865
10	chr10:100484604:C:T	100484604	T	ADD	555	-0.0968	0.08155	-0.2566	0.06304	-1.187	0.2358
10	chr10:100490642:C:A	100490642	A	ADD	555	0.01877	0.05759	-0.0941	0.1316	0.3259	0.7446
10	chr10:100492327:C:T	100492327	T	ADD	555	NA	NA	NA	NA	NA	NA
10	chr10:100492956:G:A	100492956	A	ADD	555	0.054	0.08149	-0.1057	0.2137	0.6627	0.5078
10	chr10:100492992:T:C	100492992	C	ADD	555	-0.0968	0.08155	-0.2566	0.06304	-1.187	0.2358
10	chr10:100494741:T:C	100494741	C	ADD	555	0.03196	0.08123	-0.1272	0.1912	0.3934	0.6942
10	chr10:100494791:C:G	100494791	G	ADD	555	0.1605	0.08036	0.002951	0.318	1.997	0.04636
10	chr10:100494945:C:T	100494945	T	ADD	555	-0.246	0.08028	-0.4033	-0.08865	-3.064	0.00229
10	chr10:100497190:C:T	100497190	T	ADD	555	0.03099	0.08041	-0.1266	0.1886	0.3854	0.7001
10	chr10:100497748:T:A	100497748	A	ADD	555	-0.01362	0.05705	-0.1254	0.09818	-0.2388	0.8113
10	chr10:100500962:T:C	100500962	C	ADD	555	0.03067	0.08073	-0.1276	0.1889	0.3799	0.7042
10	chr10:100502196:G:T	100502196	T	ADD	555	NA	NA	NA	NA	NA	NA
10	chr10:100502674:C:T	100502674	T	ADD	555	-0.05824	0.081	-0.217	0.1005	-0.719	0.4724
10	chr10:100503749:T:TTC	100503749	TTC	ADD	555	NA	NA	NA	NA	NA	NA
10	chr10:100503934:C:G	100503934	G	ADD	555	0.04959	0.08067	-0.1085	0.2077	0.6147	0.539
10	chr10:100505016:T:G	100505016	G	ADD	555	0.09525	0.0817	-0.06488	0.2554	1.166	0.2442
10	chr10:100507275:G:A	100507275	A	ADD	555	0.03196	0.08123	-0.1272	0.1912	0.3934	0.6942
10	chr10:100508309:G:A	100508309	A	ADD	555	0.06312	0.08056	-0.09477	0.221	0.7835	0.4337
10	chr10:100508610:C:A	100508610	A	ADD	555	NA	NA	NA	NA	NA	NA
10	chr10:100508737:T:C	100508737	C	ADD	555	-0.246	0.08028	-0.4033	-0.08865	-3.064	0.00229
10	chr10:100512216:C:G	100512216	G	ADD	555	NA	NA	NA	NA	NA	NA
10	chr10:100515064:G:C	100515064	C	ADD	555	0.1113	0.08032	-0.04611	0.2687	1.386	0.1664
10	chr10:100516983:A:G	100516983	G	ADD	555	0.03889	0.08071	-0.1193	0.1971	0.4819	0.6301
10	chr10:100517175:C:T	100517175	T	ADD	555	0.009295	0.08061	-0.1487	0.1673	0.1153	0.9082
10	chr10:100517748:A:G	100517748	G	ADD	555	-0.246	0.08028	-0.4033	-0.08865	-3.064	0.00229
10	chr10:100518883:G:C	100518883	C	ADD	555	0.03196	0.08123	-0.1272	0.1912	0.3934	0.6942
10	chr10:100519820:C:T	100519820	T	ADD	555	0.03196	0.08123	-0.1272	0.1912	0.3934	0.6942
10	chr10:100520159:G:T	100520159	T	ADD	555	-0.01362	0.05705	-0.1254	0.09818	-0.2388	0.8113
10	chr10:100520540:C:T	100520540	T	ADD	555	0.01243	0.08053	-0.1454	0.1703	0.1544	0.8774
10	chr10:100520693:A:G	100520693	G	ADD	555	0.03196	0.08123	-0.1272	0.1912	0.3934	0.6942
10	chr10:100522859:T:G	100522859	G	ADD	555	0.03196	0.08123	-0.1272	0.1912	0.3934	0.6942
10	chr10:100523144:T:C	100523144	C	ADD	555	NA	NA	NA	NA	NA	NA
10	chr10:100524924:T:G	100524924	G	ADD	555	0.0346	0.08104	-0.1242	0.1934	0.4269	0.6696
10	chr10:100527428:C:T	100527428	T	ADD	555	0.05553	0.08057	-0.1024	0.2134	0.6891	0.491
10	chr10:100533671:A:T	100533671	T	ADD	555	NA	NA	NA	NA	NA	NA
10	chr10:100540245:G:C	100540245	C	ADD	555	0.03196	0.08123	-0.1272	0.1912	0.3934	0.6942
10	chr10:100541109:C:T	100541109	T	ADD	555	0.03196	0.08123	-0.1272	0.1912	0.3934	0.6942
10	chr10:100542385:G:A	100542385	A	ADD	555	-0.246	0.08028	-0.4033	-0.08865	-3.064	0.00229
10	chr10:100542638:A:G	100542638	G	ADD	555	NA	NA	NA	NA	NA	NA
10	chr10:100543292:C:T	100543292	T	ADD	555	0.1065	0.08049	-0.05125	0.2643	1.323	0.1863
10	chr10:100543674:C:G	100543674	G	ADD	555	NA	NA	NA	NA	NA	NA
10	chr10:100543973:G:C	100543973	C	ADD	555	0.03196	0.08123	-0.1272	0.1912	0.3934	0.6942
10	chr10:100544018:T:C	100544018	C	ADD	555	0.03196	0.08123	-0.1272	0.1912	0.3934	0.6942
10	chr10:100546363:T:G	100546363	G	ADD	555	NA	NA	NA	NA	NA	NA
10	chr10:100546864:C:T	100546864	T	ADD	555	NA	NA	NA	NA	NA	NA
10	chr10:100549652:T:C	100549652	C	ADD	555	0.01243	0.08053	-0.1454	0.1703	0.1544	0.8774
10	chr10:100550146:C:T	100550146	T	ADD	555	NA	NA	NA	NA	NA	NA
10	chr10:100551800:A:G	100551800	G	ADD	555	-0.02552	0.03092	-0.08613	0.03509	-0.8253	0.4096
10	chr10:100552283:GAACTTCCCAA:G	100552283	G	ADD	555	-0.02552	0.03092	-0.08613	0.03509	-0.8253	0.4096
10	chr10:100553464:G:T	100553464	T	ADD	555	0.009295	0.08061	-0.1487	0.1673	0.1153	0.9082
10	chr10:100558596:G:A	100558596	A	ADD	555	0.03889	0.08071	-0.1193	0.1971	0.4819	0.6301
10	chr10:100558965:T:C	100558965	C	ADD	555	-0.01362	0.05705	-0.1254	0.09818	-0.2388	0.8113
10	chr10:100559541:C:T	100559541	T	ADD	555	0.03863	0.03657	-0.03304	0.1103	1.056	0.2913
10	chr10:100560995:G:A	100560995	A	ADD	555	NA	NA	NA	NA	NA	NA
10	chr10:100561052:C:A	100561052	A	ADD	555	0.02147	0.05724	-0.09072	0.1337	0.3751	0.7077
10	chr10:100561586:C:A	100561586	A	ADD	555	-0.05606	0.08071	-0.2143	0.1021	-0.6946	0.4876
10	chr10:100562104:G:C	100562104	C	ADD	555	NA	NA	NA	NA	NA	NA
10	chr10:100563784:C:T	100563784	T	ADD	555	0.03889	0.08071	-0.1193	0.1971	0.4819	0.6301
10	chr10:100564993:C:A	100564993	A	ADD	555	0.03196	0.08123	-0.1272	0.1912	0.3934	0.6942
10	chr10:100566146:A:C	100566146	C	ADD	555	NA	NA	NA	NA	NA	NA
10	chr10:100567108:T:C	100567108	C	ADD	555	0.07833	0.08102	-0.08046	0.2371	0.9668	0.3341
10	chr10:100567239:C:G	100567239	G	ADD	555	0.00868	0.08117	-0.1504	0.1678	0.1069	0.9149
10	chr10:100567831:C:T	100567831	T	ADD	555	0.1113	0.08032	-0.04611	0.2687	1.386	0.1664
10	chr10:100571691:G:A	100571691	A	ADD	555	0.03836	0.08071	-0.1198	0.1965	0.4753	0.6347
10	chr10:100573849:A:G	100573849	G	ADD	555	0.03108	0.08132	-0.1283	0.1905	0.3821	0.7025
10	chr10:100576977:T:A	100576977	A	ADD	555	0.01877	0.05759	-0.0941	0.1316	0.3259	0.7446
10	chr10:100576978:C:T	100576978	T	ADD	555	0.01877	0.05759	-0.0941	0.1316	0.3259	0.7446
10	chr10:100577094:C:T	100577094	T	ADD	555	NA	NA	NA	NA	NA	NA
10	chr10:100579495:A:G	100579495	G	ADD	555	0.05553	0.08057	-0.1024	0.2134	0.6891	0.491
10	chr10:100585047:T:A	100585047	A	ADD	555	0.01553	0.05756	-0.09729	0.1283	0.2698	0.7875
10	chr10:100585942:G:A	100585942	A	ADD	555	NA	NA	NA	NA	NA	NA
10	chr10:100586037:T:A	100586037	A	ADD	555	-0.0121	0.08089	-0.1706	0.1464	-0.1496	0.8811
10	chr10:100588670:A:G	100588670	G	ADD	555	0.03196	0.08123	-0.1272	0.1912	0.3934	0.6942
10	chr10:100593166:G:A	100593166	A	ADD	555	0.1268	0.08094	-0.0318	0.2855	1.567	0.1177
10	chr10:100593543:A:G	100593543	G	ADD	555	-0.0121	0.08089	-0.1706	0.1464	-0.1496	0.8811
10	chr10:100594632:T:G	100594632	G	ADD	555	-0.05073	0.08101	-0.2095	0.1081	-0.6262	0.5315
10	chr10:100596379:A:G	100596379	G	ADD	555	NA	NA	NA	NA	NA	NA
10	chr10:100597425:C:T	100597425	T	ADD	555	0.03196	0.08123	-0.1272	0.1912	0.3934	0.6942
10	chr10:100599850:C:T	100599850	T	ADD	555	0.03889	0.08071	-0.1193	0.1971	0.4819	0.6301
10	chr10:100600302:A:G	100600302	G	ADD	555	0.03836	0.08071	-0.1198	0.1965	0.4753	0.6347
10	chr10:100601158:A:C	100601158	C	ADD	555	-0.0473	0.08072	-0.2055	0.1109	-0.5861	0.5581
10	chr10:100601616:G:A	100601616	A	ADD	555	NA	NA	NA	NA	NA	NA
10	chr10:100601903:G:T	100601903	T	ADD	555	0.02147	0.05724	-0.09072	0.1337	0.3751	0.7077
10	chr10:100601951:C:A	100601951	A	ADD	555	0.02147	0.05724	-0.09072	0.1337	0.3751	0.7077
10	chr10:100606215:ACAGACAG:A	100606215	A	ADD	555	0.0133	0.08027	-0.144	0.1706	0.1657	0.8684
10	chr10:100607325:C:T	100607325	T	ADD	555	0.03196	0.08123	-0.1272	0.1912	0.3934	0.6942
10	chr10:100612508:T:C	100612508	C	ADD	555	0.03889	0.08071	-0.1193	0.1971	0.4819	0.6301
10	chr10:100613347:A:T	100613347	T	ADD	555	-0.02339	0.05726	-0.1356	0.08884	-0.4085	0.6831
10	chr10:100614447:G:C	100614447	C	ADD	555	0.05553	0.08057	-0.1024	0.2134	0.6891	0.491
10	chr10:100614485:C:T	100614485	T	ADD	555	-0.01952	0.08039	-0.1771	0.1381	-0.2428	0.8083
10	chr10:100614722:A:G	100614722	G	ADD	555	-0.05958	0.08078	-0.2179	0.09875	-0.7375	0.4611
10	chr10:100614810:T:C	100614810	C	ADD	555	0.01877	0.05759	-0.0941	0.1316	0.3259	0.7446
10	chr10:100615910:TTC:T	100615910	T	ADD	555	0.03196	0.08123	-0.1272	0.1912	0.3934	0.6942
10	chr10:100616367:G:A	100616367	A	ADD	555	0.07016	0.08095	-0.0885	0.2288	0.8667	0.3865
10	chr10:100618568:G:A	100618568	A	ADD	555	-0.0968	0.08155	-0.2566	0.06304	-1.187	0.2358
10	chr10:100620891:C:T	100620891	T	ADD	555	0.03196	0.08123	-0.1272	0.1912	0.3934	0.6942
10	chr10:100621289:G:T	100621289	T	ADD	555	0.01553	0.05756	-0.09729	0.1283	0.2698	0.7875
10	chr10:100625913:G:C	100625913	C	ADD	555	NA	NA	NA	NA	NA	NA
10	chr10:100625978:G:A	100625978	A	ADD	555	NA	NA	NA	NA	NA	NA
10	chr10:100627101:G:A	100627101	A	ADD	555	NA	NA	NA	NA	NA	NA
10	chr10:100628365:C:T	100628365	T	ADD	555	-0.246	0.08028	-0.4033	-0.08865	-3.064	0.00229
10	chr10:100630789:G:A	100630789	A	ADD	555	NA	NA	NA	NA	NA	NA
10	chr10:100634290:A:C	100634290	C	ADD	555	-0.05958	0.08078	-0.2179	0.09875	-0.7375	0.4611
10	chr10:100635412:T:C	100635412	C	ADD	555	0.03049	0.08037	-0.127	0.188	0.3794	0.7046
10	chr10:100635996:C:T	100635996	T	ADD	555	0.05024	0.08051	-0.1076	0.208	0.624	0.5329
10	chr10:100636492:T:A	100636492	A	ADD	555	-0.01362	0.05705	-0.1254	0.09818	-0.2388	0.8113
10	chr10:100640063:A:G	100640063	G	ADD	555	NA	NA	NA	NA	NA	NA
10	chr10:100643889:C:T	100643889	T	ADD	555	-0.1005	0.08063	-0.2585	0.05758	-1.246	0.2134
10	chr10:100646924:C:T	100646924	T	ADD	555	0.0005137	0.08038	-0.157	0.1581	0.006391	0.9949
10	chr10:100650916:C:T	100650916	T	ADD	555	0.01877	0.05759	-0.0941	0.1316	0.3259	0.7446
10	chr10:100656419:C:T	100656419	T	ADD	555	0.03196	0.08123	-0.1272	0.1912	0.3934	0.6942
10	chr10:100656760:G:T	100656760	T	ADD	555	-0.1022	0.08055	-0.2601	0.05564	-1.269	0.2049
10	chr10:100659102:A:G	100659102	G	ADD	555	-0.01927	0.02895	-0.07601	0.03747	-0.6657	0.5059
10	chr10:100661720:C:T	100661720	T	ADD	555	NA	NA	NA	NA	NA	NA
10	chr10:100662581:C:T	100662581	T	ADD	555	-0.07269	0.08104	-0.2315	0.08615	-0.8969	0.3701
10	chr10:100663542:G:T	100663542	T	ADD	555	-0.1442	0.05674	-0.2554	-0.03295	-2.541	0.01134
10	chr10:100664337:TG:T	100664337	T	ADD	555	0.03196	0.08123	-0.1272	0.1912	0.3934	0.6942
10	chr10:100665620:C:T	100665620	T	ADD	555	0.05776	0.08073	-0.1005	0.216	0.7155	0.4746
10	chr10:100665806:T:C	100665806	C	ADD	555	0.02054	0.0807	-0.1376	0.1787	0.2545	0.7992
10	chr10:100665998:A:T	100665998	T	ADD	555	NA	NA	NA	NA	NA	NA
10	chr10:100667110:C:T	100667110	T	ADD	555	-0.1005	0.08063	-0.2585	0.05758	-1.246	0.2134
10	chr10:100668367:CT:C	100668367	C	ADD	555	0.05795	0.08054	-0.09992	0.2158	0.7194	0.4722
10	chr10:100671238:C:A	100671238	A	ADD	555	0.054	0.08149	-0.1057	0.2137	0.6627	0.5078
10	chr10:100672031:G:A	100672031	A	ADD	555	NA	NA	NA	NA	NA	NA
10	chr10:100676388:T:TATACAC	100676388	TATACAC	ADD	555	0.03196	0.08123	-0.1272	0.1912	0.3934	0.6942
10	chr10:100676837:TG:T	100676837	T	ADD	555	0.03067	0.08073	-0.1276	0.1889	0.3799	0.7042
10	chr10:100677968:G:A	100677968	A	ADD	555	-0.07269	0.08104	-0.2315	0.08615	-0.8969	0.3701
10	chr10:100678586:A:T	100678586	T	ADD	555	-0.01952	0.08039	-0.1771	0.1381	-0.2428	0.8083
10	chr10:100680009:C:T	100680009	T	ADD	555	0.03196	0.08123	-0.1272	0.1912	0.3934	0.6942
10	chr10:100680090:C:T	100680090	T	ADD	555	-0.02339	0.05726	-0.1356	0.08884	-0.4085	0.6831
10	chr10:100680952:T:TCCCAGCCCAG	100680952	TCCCAGCCCAG	ADD	555	-0.05824	0.081	-0.217	0.1005	-0.719	0.4724
10	chr10:100680994:G:C	100680994	C	ADD	555	-0.0121	0.08089	-0.1706	0.1464	-0.1496	0.8811
10	chr10:100681011:C:T	100681011	T	ADD	555	NA	NA	NA	NA	NA	NA
10	chr10:100684441:A:G	100684441	G	ADD	555	0.03196	0.08123	-0.1272	0.1912	0.3934	0.6942
10	chr10:100684614:A:G	100684614	G	ADD	555	0.03196	0.08123	-0.1272	0.1912	0.3934	0.6942
10	chr10:100684797:G:C	100684797	C	ADD	555	0.03889	0.08071	-0.1193	0.1971	0.4819	0.6301
10	chr10:100684851:G:T	100684851	T	ADD	555	0.03196	0.08123	-0.1272	0.1912	0.3934	0.6942
10	chr10:100685053:TCAGA:T	100685053	T	ADD	555	-0.1005	0.08063	-0.2585	0.05758	-1.246	0.2134
10	chr10:100686946:C:T	100686946	T	ADD	555	0.03196	0.08123	-0.1272	0.1912	0.3934	0.6942
10	chr10:100687280:C:T	100687280	T	ADD	555	-0.02552	0.03092	-0.08613	0.03509	-0.8253	0.4096
10	chr10:100687808:A:G	100687808	G	ADD	555	0.009902	0.02374	-0.03663	0.05643	0.4171	0.6768
10	chr10:100688128:C:T	100688128	T	ADD	555	0.03272	0.08077	-0.1256	0.191	0.4051	0.6856
10	chr10:100688592:T:C	100688592	C	ADD	555	0.03863	0.03657	-0.03304	0.1103	1.056	0.2913
10	chr10:100694093:C:T	100694093	T	ADD	555	0.04053	0.0804	-0.1171	0.1981	0.5041	0.6144
10	chr10:100694607:T:C	100694607	C	ADD	555	-0.1022	0.08055	-0.2601	0.05564	-1.269	0.2049
10	chr10:100694978:A:T	100694978	T	ADD	555	-0.05958	0.08078	-0.2179	0.09875	-0.7375	0.4611
10	chr10:100695332:T:A	100695332	A	ADD	555	0.03196	0.08123	-0.1272	0.1912	0.3934	0.6942
10	chr10:100695636:T:G	100695636	G	ADD	555	0.03196	0.08123	-0.1272	0.1912	0.3934	0.6942
10	chr10:100697015:G:C	100697015	C	ADD	555	0.03196	0.08123	-0.1272	0.1912	0.3934	0.6942
10	chr10:100697091:C:T	100697091	T	ADD	555	0.03196	0.08123	-0.1272	0.1912	0.3934	0.6942
10	chr10:100699544:T:C	100699544	C	ADD	555	-0.03107	0.05763	-0.144	0.08188	-0.5392	0.59
10	chr10:100702908:A:G	100702908	G	ADD	555	0.01553	0.05756	-0.09729	0.1283	0.2698	0.7875
10	chr10:100703183:C:T	100703183	T	ADD	555	NA	NA	NA	NA	NA	NA
10	chr10:100707055:C:T	100707055	T	ADD	555	0.005894	0.08055	-0.152	0.1638	0.07317	0.9417
10	chr10:100707265:T:C	100707265	C	ADD	555	0.03196	0.08123	-0.1272	0.1912	0.3934	0.6942
10	chr10:100708004:G:T	100708004	T	ADD	555	0.03196	0.08123	-0.1272	0.1912	0.3934	0.6942
10	chr10:100708337:C:T	100708337	T	ADD	555	-0.0129	0.08123	-0.1721	0.1463	-0.1588	0.8739
10	chr10:100709064:C:A	100709064	A	ADD	555	0.0446	0.08102	-0.1142	0.2034	0.5505	0.5822
10	chr10:100709921:C:T	100709921	T	ADD	555	0.09042	0.08075	-0.06785	0.2487	1.12	0.2633
10	chr10:100710809:C:G	100710809	G	ADD	555	NA	NA	NA	NA	NA	NA
10	chr10:100712445:A:G	100712445	G	ADD	555	0.1113	0.08032	-0.04611	0.2687	1.386	0.1664
10	chr10:100713189:A:G	100713189	G	ADD	555	0.02147	0.05724	-0.09072	0.1337	0.3751	0.7077
10	chr10:100715672:C:T	100715672	T	ADD	555	0.04128	0.08133	-0.1181	0.2007	0.5075	0.612
10	chr10:100717354:C:T	100717354	T	ADD	555	0.1113	0.08032	-0.04611	0.2687	1.386	0.1664
10	chr10:100719729:C:T	100719729	T	ADD	555	-0.05073	0.08101	-0.2095	0.1081	-0.6262	0.5315
10	chr10:100719927:A:G	100719927	G	ADD	555	-0.01952	0.08039	-0.1771	0.1381	-0.2428	0.8083
10	chr10:100722172:C:G	100722172	G	ADD	555	0.00868	0.08117	-0.1504	0.1678	0.1069	0.9149
10	chr10:100723099:T:C	100723099	C	ADD	555	0.03196	0.08123	-0.1272	0.1912	0.3934	0.6942
10	chr10:100724295:G:T	100724295	T	ADD	555	-0.07269	0.08104	-0.2315	0.08615	-0.8969	0.3701
10	chr10:100725029:C:A	100725029	A	ADD	555	0.07509	0.08065	-0.08299	0.2332	0.931	0.3522
10	chr10:100725357:G:A	100725357	A	ADD	555	NA	NA	NA	NA	NA	NA
10	chr10:100726205:C:A	100726205	A	ADD	555	-0.1442	0.05674	-0.2554	-0.03295	-2.541	0.01134
10	chr10:100728171:T:C	100728171	C	ADD	555	0.009758	0.08073	-0.1485	0.168	0.1209	0.9038
10	chr10:100730885:G:A	100730885	A	ADD	555	0.1113	0.08032	-0.04611	0.2687	1.386	0.1664
10	chr10:100730963:TCAAA:T	100730963	T	ADD	555	-0.0121	0.08089	-0.1706	0.1464	-0.1496	0.8811
10	chr10:100731080:C:T	100731080	T	ADD	555	0.01243	0.08053	-0.1454	0.1703	0.1544	0.8774
10	chr10:100732718:G:A	100732718	A	ADD	555	0.07509	0.08065	-0.08299	0.2332	0.931	0.3522
10	chr10:100733378:T:A	100733378	A	ADD	555	0.03889	0.08071	-0.1193	0.1971	0.4819	0.6301
10	chr10:100733424:A:G	100733424	G	ADD	555	0.054	0.08149	-0.1057	0.2137	0.6627	0.5078
10	chr10:100733456:T:A	100733456	A	ADD	555	0.05553	0.08057	-0.1024	0.2134	0.6891	0.491
10	chr10:100737621:G:C	100737621	C	ADD	555	0.0446	0.08102	-0.1142	0.2034	0.5505	0.5822
10	chr10:100740555:G:A	100740555	A	ADD	555	0.02147	0.05724	-0.09072	0.1337	0.3751	0.7077
10	chr10:100741363:G:A	100741363	A	ADD	555	0.1113	0.08032	-0.04611	0.2687	1.386	0.1664
10	chr10:100742392:C:A	100742392	A	ADD	555	0.03196	0.08123	-0.1272	0.1912	0.3934	0.6942
10	chr10:100744253:G:C	100744253	C	ADD	555	-0.2123	0.0806	-0.3703	-0.05437	-2.635	0.008664
10	chr10:100744317:G:C	100744317	C	ADD	555	-0.04562	0.02731	-0.09914	0.007897	-1.671	0.09534
10	chr10:100747229:G:T	100747229	T	ADD	555	0.03889	0.08071	-0.1193	0.1971	0.4819	0.6301
10	chr10:100748672:G:T	100748672	T	ADD	555	0.0781	0.08079	-0.08025	0.2365	0.9667	0.3341
10	chr10:100748716:G:C	100748716	C	ADD	555	NA	NA	NA	NA	NA	NA
10	chr10:100749028:C:T	100749028	T	ADD	555	0.00868	0.08117	-0.1504	0.1678	0.1069	0.9149
10	chr10:100749466:C:T	100749466	T	ADD	555	0.02147	0.05724	-0.09072	0.1337	0.3751	0.7077
10	chr10:100751161:A:G	100751161	G	ADD	555	-0.05824	0.081	-0.217	0.1005	-0.719	0.4724
10	chr10:100751669:C:G	100751669	G	ADD	555	-0.246	0.08028	-0.4033	-0.08865	-3.064	0.00229
10	chr10:100753850:C:T	100753850	T	ADD	555	0.06892	0.08083	-0.08951	0.2274	0.8526	0.3943
10	chr10:100754924:T:C	100754924	C	ADD	555	-0.0968	0.08155	-0.2566	0.06304	-1.187	0.2358
10	chr10:100755424:G:A	100755424	A	ADD	555	0.05553	0.08057	-0.1024	0.2134	0.6891	0.491
10	chr10:100755913:C:G	100755913	G	ADD	555	0.04959	0.08067	-0.1085	0.2077	0.6147	0.539
10	chr10:100757432:A:G	100757432	G	ADD	555	NA	NA	NA	NA	NA	NA
10	chr10:100757862:G:A	100757862	A	ADD	555	-0.04497	0.0289	-0.1016	0.01167	-1.556	0.1202
10	chr10:100758023:A:AT	100758023	AT	ADD	555	NA	NA	NA	NA	NA	NA
10	chr10:100759942:G:A	100759942	A	ADD	555	0.03889	0.08071	-0.1193	0.1971	0.4819	0.6301
10	chr10:100760554:G:C	100760554	C	ADD	555	-0.0968	0.08155	-0.2566	0.06304	-1.187	0.2358
10	chr10:100764864:T:C	100764864	C	ADD	555	0.01877	0.05759	-0.0941	0.1316	0.3259	0.7446
10	chr10:100765972:A:G	100765972	G	ADD	555	0.1065	0.08049	-0.05125	0.2643	1.323	0.1863
10	chr10:100767003:A:G	100767003	G	ADD	555	0.05776	0.08073	-0.1005	0.216	0.7155	0.4746
10	chr10:100767967:T:C	100767967	C	ADD	555	0.1268	0.08094	-0.0318	0.2855	1.567	0.1177
10	chr10:100768154:G:A	100768154	A	ADD	555	0.1113	0.08032	-0.04611	0.2687	1.386	0.1664
10	chr10:100769562:A:T	100769562	T	ADD	555	0.05795	0.08054	-0.09992	0.2158	0.7194	0.4722
10	chr10:100771884:T:A	100771884	A	ADD	555	0.01877	0.05759	-0.0941	0.1316	0.3259	0.7446
10	chr10:100774703:T:C	100774703	C	ADD	555	0.02147	0.05724	-0.09072	0.1337	0.3751	0.7077
10	chr10:100775639:C:T	100775639	T	ADD	555	-0.01362	0.05705	-0.1254	0.09818	-0.2388	0.8113
10	chr10:100786126:G:A	100786126	A	ADD	555	NA	NA	NA	NA	NA	NA
10	chr10:100786704:C:T	100786704	T	ADD	555	-0.02339	0.05726	-0.1356	0.08884	-0.4085	0.6831
10	chr10:100786900:T:C	100786900	C	ADD	555	0.0009868	0.08043	-0.1567	0.1586	0.01227	0.9902
10	chr10:100787134:G:T	100787134	T	ADD	555	NA	NA	NA	NA	NA	NA
10	chr10:100790048:T:A	100790048	A	ADD	555	NA	NA	NA	NA	NA	NA
10	chr10:100790497:T:G	100790497	G	ADD	555	0.03196	0.08123	-0.1272	0.1912	0.3934	0.6942
10	chr10:100795935:C:A	100795935	A	ADD	555	0.07016	0.08095	-0.0885	0.2288	0.8667	0.3865
10	chr10:100797245:C:T	100797245	T	ADD	555	0.0346	0.08104	-0.1242	0.1934	0.4269	0.6696
10	chr10:100797246:G:A	100797246	A	ADD	555	-0.04497	0.0289	-0.1016	0.01167	-1.556	0.1202
10	chr10:100799634:G:A	100799634	A	ADD	555	0.0446	0.08102	-0.1142	0.2034	0.5505	0.5822
10	chr10:100802863:T:G	100802863	G	ADD	555	0.0009868	0.08043	-0.1567	0.1586	0.01227	0.9902
10	chr10:100802962:T:A	100802962	A	ADD	555	-0.246	0.08028	-0.4033	-0.08865	-3.064	0.00229
10	chr10:100803177:T:C	100803177	C	ADD	555	0.0346	0.08104	-0.1242	0.1934	0.4269	0.6696
10	chr10:100803965:C:T	100803965	T	ADD	555	0.004141	0.08061	-0.1538	0.1621	0.05137	0.959
10	chr10:100805732:G:A	100805732	A	ADD	555	0.0402	0.08054	-0.1177	0.1981	0.4991	0.6179
10	chr10:100811065:A:G	100811065	G	ADD	555	-0.1442	0.05674	-0.2554	-0.03295	-2.541	0.01134
10	chr10:100814316:C:T	100814316	T	ADD	555	-0.1442	0.05674	-0.2554	-0.03295	-2.541	0.01134
10	chr10:100815024:G:A	100815024	A	ADD	555	NA	NA	NA	NA	NA	NA
10	chr10:100816627:A:AC	100816627	AC	ADD	555	NA	NA	NA	NA	NA	NA
10	chr10:100817075:T:C	100817075	C	ADD	555	-0.0121	0.08089	-0.1706	0.1464	-0.1496	0.8811
10	chr10:100819120:C:T	100819120	T	ADD	555	0.03639	0.03647	-0.0351	0.1079	0.9977	0.3189
10	chr10:100820444:C:T	100820444	T	ADD	555	0.09973	0.08075	-0.05853	0.258	1.235	0.2173
10	chr10:100829684:C:T	100829684	T	ADD	555	0.07255	0.05699	-0.03914	0.1842	1.273	0.2035
10	chr10:100829897:GAAAT:G	100829897	G	ADD	555	0.05776	0.08073	-0.1005	0.216	0.7155	0.4746
10	chr10:100830828:A:G	100830828	G	ADD	555	NA	NA	NA	NA	NA	NA
10	chr10:100832563:C:T	100832563	T	ADD	555	0.03889	0.08071	-0.1193	0.1971	0.4819	0.6301
10	chr10:100834938:G:A	100834938	A	ADD	555	-0.246	0.08028	-0.4033	-0.08865	-3.064	0.00229
10	chr10:100835995:C:T	100835995	T	ADD	555	0.03108	0.08132	-0.1283	0.1905	0.3821	0.7025
10	chr10:100837084:T:C	100837084	C	ADD	555	0.004382	0.08042	-0.1532	0.162	0.05449	0.9566
10	chr10:100844629:A:T	100844629	T	ADD	555	0.03196	0.08123	-0.1272	0.1912	0.3934	0.6942
10	chr10:100844795:T:C	100844795	C	ADD	555	-0.04497	0.0289	-0.1016	0.01167	-1.556	0.1202
10	chr10:100845496:G:T	100845496	T	ADD	555	0.02536	0.05695	-0.08627	0.137	0.4453	0.6563
10	chr10:100845832:G:T	100845832	T	ADD	555	0.03067	0.08073	-0.1276	0.1889	0.3799	0.7042
10	chr10:100846532:G:T	100846532	T	ADD	555	NA	NA	NA	NA	NA	NA
10	chr10:100849895:A:G	100849895	G	ADD	555	-0.03509	0.02588	-0.08581	0.01564	-1.356	0.1757
10	chr10:100850482:A:G	100850482	G	ADD	555	NA	NA	NA	NA	NA	NA
10	chr10:100850694:C:T	100850694	T	ADD	555	0.01243	0.08053	-0.1454	0.1703	0.1544	0.8774
10	chr10:100851615:C:G	100851615	G	ADD	555	0.03889	0.08071	-0.1193	0.1971	0.4819	0.6301
10	chr10:100852709:G:A	100852709	A	ADD	555	-0.03509	0.02588	-0.08581	0.01564	-1.356	0.1757
10	chr10:100852789:C:A	100852789	A	ADD	555	-0.03509	0.02588	-0.08581	0.01564	-1.356	0.1757
10	chr10:100855706:A:G	100855706	G	ADD	555	-0.03509	0.02588	-0.08581	0.01564	-1.356	0.1757
10	chr10:100856143:T:C	100856143	C	ADD	555	-0.04497	0.0289	-0.1016	0.01167	-1.556	0.1202
10	chr10:100857252:T:C	100857252	C	ADD	555	NA	NA	NA	NA	NA	NA
10	chr10:100860741:G:A	100860741	A	ADD	555	0.01243	0.08053	-0.1454	0.1703	0.1544	0.8774
10	chr10:100861321:C:T	100861321	T	ADD	555	NA	NA	NA	NA	NA	NA
10	chr10:100862802:G:A	100862802	A	ADD	555	0.1195	0.08216	-0.04155	0.2805	1.454	0.1465
10	chr10:100863623:C:A	100863623	A	ADD	555	-0.02051	0.08073	-0.1787	0.1377	-0.2541	0.7995
10	chr10:100864035:C:CACAT	100864035	CACAT	ADD	555	0.054	0.08149	-0.1057	0.2137	0.6627	0.5078
10	chr10:100864250:C:T	100864250	T	ADD	555	0.06892	0.08083	-0.08951	0.2274	0.8526	0.3943
10	chr10:100864710:A:T	100864710	T	ADD	555	0.07833	0.08102	-0.08046	0.2371	0.9668	0.3341
10	chr10:100865622:C:T	100865622	T	ADD	555	-0.07269	0.08104	-0.2315	0.08615	-0.8969	0.3701
10	chr10:100868510:G:C	100868510	C	ADD	555	-0.246	0.08028	-0.4033	-0.08865	-3.064	0.00229
10	chr10:100869228:C:T	100869228	T	ADD	555	-0.01831	0.08064	-0.1764	0.1397	-0.2271	0.8204
10	chr10:100869454:G:A	100869454	A	ADD	555	NA	NA	NA	NA	NA	NA
10	chr10:100871315:C:T	100871315	T	ADD	555	-0.0968	0.08155	-0.2566	0.06304	-1.187	0.2358
10	chr10:100871885:G:A	100871885	A	ADD	555	NA	NA	NA	NA	NA	NA
10	chr10:100872423:C:T	100872423	T	ADD	555	NA	NA	NA	NA	NA	NA
10	chr10:100876809:T:TG	100876809	TG	ADD	555	NA	NA	NA	NA	NA	NA
10	chr10:100877079:C:G	100877079	G	ADD	555	-0.02051	0.08073	-0.1787	0.1377	-0.2541	0.7995
10	chr10:100878912:G:A	100878912	A	ADD	555	0.03067	0.08073	-0.1276	0.1889	0.3799	0.7042
10	chr10:100879061:C:T	100879061	T	ADD	555	NA	NA	NA	NA	NA	NA
10	chr10:100881405:C:T	100881405	T	ADD	555	0.1605	0.08036	0.002951	0.318	1.997	0.04636
10	chr10:100892539:T:A	100892539	A	ADD	555	NA	NA	NA	NA	NA	NA
10	chr10:100893745:T:C	100893745	C	ADD	555	0.00457	0.057	-0.1072	0.1163	0.08018	0.9361
10	chr10:100893944:C:T	100893944	T	ADD	555	0.0133	0.08027	-0.144	0.1706	0.1657	0.8684
10	chr10:100894905:G:C	100894905	C	ADD	555	0.03688	0.02282	-0.007835	0.0816	1.617	0.1066
10	chr10:100895714:T:A	100895714	A	ADD	555	0.09525	0.0817	-0.06488	0.2554	1.166	0.2442
10	chr10:100896734:T:G	100896734	G	ADD	555	-0.05958	0.08078	-0.2179	0.09875	-0.7375	0.4611
10	chr10:100900280:G:C	100900280	C	ADD	555	0.1838	0.08081	0.02545	0.3422	2.275	0.0233
10	chr10:100901785:G:A	100901785	A	ADD	555	NA	NA	NA	NA	NA	NA
10	chr10:100908278:G:A	100908278	A	ADD	555	-0.0129	0.08123	-0.1721	0.1463	-0.1588	0.8739
10	chr10:100908959:T:G	100908959	G	ADD	555	-0.1442	0.05674	-0.2554	-0.03295	-2.541	0.01134
10	chr10:100909046:G:A	100909046	A	ADD	555	0.004141	0.08061	-0.1538	0.1621	0.05137	0.959
10	chr10:100909387:CAT:C	100909387	C	ADD	555	NA	NA	NA	NA	NA	NA
10	chr10:100912141:A:C	100912141	C	ADD	555	-0.04497	0.0289	-0.1016	0.01167	-1.556	0.1202
10	chr10:100913373:G:T	100913373	T	ADD	555	0.0446	0.08102	-0.1142	0.2034	0.5505	0.5822
10	chr10:100915122:A:G	100915122	G	ADD	555	-0.1442	0.05674	-0.2554	-0.03295	-2.541	0.01134
10	chr10:100916262:G:C	100916262	C	ADD	555	0.05553	0.08057	-0.1024	0.2134	0.6891	0.491
10	chr10:100916512:ATAAATAT:A	100916512	A	ADD	555	0.03889	0.08071	-0.1193	0.1971	0.4819	0.6301
10	chr10:100917583:T:C	100917583	C	ADD	555	0.09525	0.0817	-0.06488	0.2554	1.166	0.2442
10	chr10:100920675:C:T	100920675	T	ADD	555	0.03099	0.08041	-0.1266	0.1886	0.3854	0.7001
10	chr10:100922364:A:C	100922364	C	ADD	555	NA	NA	NA	NA	NA	NA
10	chr10:100922629:T:G	100922629	G	ADD	555	0.02147	0.05724	-0.09072	0.1337	0.3751	0.7077
10	chr10:100926621:G:T	100926621	T	ADD	555	0.09973	0.08075	-0.05853	0.258	1.235	0.2173
10	chr10:100926750:A:T	100926750	T	ADD	555	0.03108	0.08132	-0.1283	0.1905	0.3821	0.7025
10	chr10:100928724:G:A	100928724	A	ADD	555	0.07509	0.08065	-0.08299	0.2332	0.931	0.3522
10	chr10:100929931:A:G	100929931	G	ADD	555	0.07509	0.08065	-0.08299	0.2332	0.931	0.3522
10	chr10:100930691:C:T	100930691	T	ADD	555	-0.04714	0.05697	-0.1588	0.06453	-0.8274	0.4084
10	chr10:100935330:G:A	100935330	A	ADD	555	NA	NA	NA	NA	NA	NA
10	chr10:100935628:C:T	100935628	T	ADD	555	NA	NA	NA	NA	NA	NA
10	chr10:100937209:C:T	100937209	T	ADD	555	0.1065	0.08049	-0.05125	0.2643	1.323	0.1863
10	chr10:100937651:C:T	100937651	T	ADD	555	0.00868	0.08117	-0.1504	0.1678	0.1069	0.9149
10	chr10:100938872:A:G	100938872	G	ADD	555	0.00868	0.08117	-0.1504	0.1678	0.1069	0.9149
10	chr10:100940920:C:T	100940920	T	ADD	555	NA	NA	NA	NA	NA	NA
10	chr10:100941693:C:T	100941693	T	ADD	555	0.03836	0.08071	-0.1198	0.1965	0.4753	0.6347
10	chr10:100943929:C:T	100943929	T	ADD	555	0.07016	0.08095	-0.0885	0.2288	0.8667	0.3865
10	chr10:100944075:T:C	100944075	C	ADD	555	NA	NA	NA	NA	NA	NA
10	chr10:100944093:A:G	100944093	G	ADD	555	0.03067	0.08073	-0.1276	0.1889	0.3799	0.7042
10	chr10:100944214:G:A	100944214	A	ADD	555	0.03836	0.08071	-0.1198	0.1965	0.4753	0.6347
10	chr10:100944815:A:G	100944815	G	ADD	555	0.09525	0.0817	-0.06488	0.2554	1.166	0.2442
10	chr10:100945963:T:C	100945963	C	ADD	555	NA	NA	NA	NA	NA	NA
10	chr10:100946915:C:T	100946915	T	ADD	555	0.04128	0.08133	-0.1181	0.2007	0.5075	0.612
10	chr10:100947423:T:C	100947423	C	ADD	555	NA	NA	NA	NA	NA	NA
10	chr10:100950063:T:C	100950063	C	ADD	555	-0.0473	0.08072	-0.2055	0.1109	-0.5861	0.5581
10	chr10:100951108:T:C	100951108	C	ADD	555	0.03099	0.08041	-0.1266	0.1886	0.3854	0.7001
10	chr10:100953608:G:A	100953608	A	ADD	555	-0.0968	0.08155	-0.2566	0.06304	-1.187	0.2358
10	chr10:100957723:G:C	100957723	C	ADD	555	NA	NA	NA	NA	NA	NA
10	chr10:100962111:G:A	100962111	A	ADD	555	-0.0968	0.08155	-0.2566	0.06304	-1.187	0.2358
10	chr10:100962866:T:C	100962866	C	ADD	555	0.05553	0.08057	-0.1024	0.2134	0.6891	0.491
10	chr10:100965850:G:A	100965850	A	ADD	555	-0.1442	0.05674	-0.2554	-0.03295	-2.541	0.01134
10	chr10:100967293:G:A	100967293	A	ADD	555	-0.04497	0.0289	-0.1016	0.01167	-1.556	0.1202
10	chr10:100973561:C:T	100973561	T	ADD	555	0.04128	0.08133	-0.1181	0.2007	0.5075	0.612
10	chr10:100974071:C:T	100974071	T	ADD	555	0.07016	0.08095	-0.0885	0.2288	0.8667	0.3865
10	chr10:100977358:A:G	100977358	G	ADD	555	0.00868	0.08117	-0.1504	0.1678	0.1069	0.9149
10	chr10:100977569:G:T	100977569	T	ADD	555	0.1065	0.08049	-0.05125	0.2643	1.323	0.1863
10	chr10:100979134:G:A	100979134	A	ADD	555	0.0781	0.08079	-0.08025	0.2365	0.9667	0.3341
10	chr10:100979179:A:G	100979179	G	ADD	555	-0.02782	0.02061	-0.06821	0.01258	-1.349	0.1777
10	chr10:100979752:T:G	100979752	G	ADD	555	-0.07269	0.08104	-0.2315	0.08615	-0.8969	0.3701
10	chr10:100979943:G:A	100979943	A	ADD	555	NA	NA	NA	NA	NA	NA
10	chr10:100981414:A:C	100981414	C	ADD	555	-0.05606	0.08071	-0.2143	0.1021	-0.6946	0.4876
10	chr10:100983580:G:A	100983580	A	ADD	555	0.03196	0.08123	-0.1272	0.1912	0.3934	0.6942
10	chr10:100987423:C:A	100987423	A	ADD	555	-0.1637	0.08075	-0.322	-0.005417	-2.027	0.04315
10	chr10:100991433:GCATCAGGACCAGCC:G	100991433	G	ADD	555	-0.02782	0.02061	-0.06821	0.01258	-1.349	0.1777
10	chr10:100993176:C:A	100993176	A	ADD	555	0.0346	0.08104	-0.1242	0.1934	0.4269	0.6696
10	chr10:100994846:G:A	100994846	A	ADD	555	0.05024	0.08051	-0.1076	0.208	0.624	0.5329
10	chr10:100997587:G:A	100997587	A	ADD	555	0.07016	0.08095	-0.0885	0.2288	0.8667	0.3865
10	chr10:100997614:G:A	100997614	A	ADD	555	NA	NA	NA	NA	NA	NA
10	chr10:100999854:G:C	100999854	C	ADD	555	-0.04714	0.05697	-0.1588	0.06453	-0.8274	0.4084
10	chr10:100999932:GCAT:G	100999932	G	ADD	555	NA	NA	NA	NA	NA	NA
10	chr10:101001381:CATG:C	101001381	C	ADD	555	NA	NA	NA	NA	NA	NA
10	chr10:101002142:C:T	101002142	T	ADD	555	NA	NA	NA	NA	NA	NA
10	chr10:101002841:C:T	101002841	T	ADD	555	0.00868	0.08117	-0.1504	0.1678	0.1069	0.9149
10	chr10:101003175:C:T	101003175	T	ADD	555	0.06312	0.08056	-0.09477	0.221	0.7835	0.4337
10	chr10:101003230:C:T	101003230	T	ADD	555	0.04128	0.08133	-0.1181	0.2007	0.5075	0.612
10	chr10:101003683:C:T	101003683	T	ADD	555	0.004382	0.08042	-0.1532	0.162	0.05449	0.9566
10	chr10:101004231:C:T	101004231	T	ADD	555	0.054	0.08149	-0.1057	0.2137	0.6627	0.5078
10	chr10:101004397:G:A	101004397	A	ADD	555	0.03196	0.08123	-0.1272	0.1912	0.3934	0.6942
10	chr10:101005729:G:A	101005729	A	ADD	555	0.07016	0.08095	-0.0885	0.2288	0.8667	0.3865
10	chr10:101006531:A:G	101006531	G	ADD	555	0.054	0.08149	-0.1057	0.2137	0.6627	0.5078
10	chr10:101009225:G:A	101009225	A	ADD	555	-0.04714	0.05697	-0.1588	0.06453	-0.8274	0.4084
10	chr10:101009370:C:T	101009370	T	ADD	555	0.04833	0.04113	-0.03228	0.1289	1.175	0.2405
10	chr10:101011753:G:A	101011753	A	ADD	555	-0.0968	0.08155	-0.2566	0.06304	-1.187	0.2358
10	chr10:101015232:G:A	101015232	A	ADD	555	-0.02103	0.02128	-0.06273	0.02066	-0.9887	0.3233
10	chr10:101015482:GTGT:G	101015482	G	ADD	555	0.04833	0.04113	-0.03228	0.1289	1.175	0.2405
10	chr10:101015756:C:T	101015756	T	ADD	555	NA	NA	NA	NA	NA	NA
10	chr10:101017084:G:C	101017084	C	ADD	555	-0.01635	0.02051	-0.05654	0.02384	-0.7972	0.4257
10	chr10:101018849:G:T	101018849	T	ADD	555	-0.246	0.08028	-0.4033	-0.08865	-3.064	0.00229
10	chr10:101019135:G:A	101019135	A	ADD	555	-0.01635	0.02051	-0.05654	0.02384	-0.7972	0.4257
10	chr10:101020401:C:T	101020401	T	ADD	555	NA	NA	NA	NA	NA	NA
10	chr10:101021600:A:G	101021600	G	ADD	555	0.03272	0.08077	-0.1256	0.191	0.4051	0.6856
10	chr10:101022073:G:T	101022073	T	ADD	555	-0.01635	0.02051	-0.05654	0.02384	-0.7972	0.4257
10	chr10:101022276:C:T	101022276	T	ADD	555	0.07833	0.08102	-0.08046	0.2371	0.9668	0.3341
10	chr10:101022842:G:A	101022842	A	ADD	555	-0.01635	0.02051	-0.05654	0.02384	-0.7972	0.4257
10	chr10:101023539:C:T	101023539	T	ADD	555	NA	NA	NA	NA	NA	NA
10	chr10:101023664:T:C	101023664	C	ADD	555	-0.01635	0.02051	-0.05654	0.02384	-0.7972	0.4257
10	chr10:101024345:G:C	101024345	C	ADD	555	-0.01635	0.02051	-0.05654	0.02384	-0.7972	0.4257
10	chr10:101025831:G:A	101025831	A	ADD	555	NA	NA	NA	NA	NA	NA
10	chr10:101025915:C:G	101025915	G	ADD	555	NA	NA	NA	NA	NA	NA
10	chr10:101031470:A:T	101031470	T	ADD	555	0.09525	0.0817	-0.06488	0.2554	1.166	0.2442
10	chr10:101032282:G:C	101032282	C	ADD	555	NA	NA	NA	NA	NA	NA
10	chr10:101032733:T:C	101032733	C	ADD	555	0.07833	0.08102	-0.08046	0.2371	0.9668	0.3341
10	chr10:101035320:C:T	101035320	T	ADD	555	0.0258	0.01728	-0.008069	0.05968	1.493	0.136
10	chr10:101038647:G:A	101038647	A	ADD	555	NA	NA	NA	NA	NA	NA
10	chr10:101040250:G:A	101040250	A	ADD	555	0.03821	0.08047	-0.1195	0.1959	0.4748	0.6351
10	chr10:101041087:C:G	101041087	G	ADD	555	-0.05125	0.08096	-0.2099	0.1074	-0.6331	0.527
10	chr10:101042129:T:C	101042129	C	ADD	555	-0.1442	0.05674	-0.2554	-0.03295	-2.541	0.01134
10	chr10:101045272:A:G	101045272	G	ADD	555	NA	NA	NA	NA	NA	NA
10	chr10:101045307:G:A	101045307	A	ADD	555	NA	NA	NA	NA	NA	NA
10	chr10:101047573:T:G	101047573	G	ADD	555	0.06312	0.08056	-0.09477	0.221	0.7835	0.4337
10	chr10:101048614:G:A	101048614	A	ADD	555	0.06892	0.08083	-0.08951	0.2274	0.8526	0.3943
10	chr10:101051701:C:A	101051701	A	ADD	555	0.03639	0.03647	-0.0351	0.1079	0.9977	0.3189
10	chr10:101056722:TTAAAGTA:T	101056722	T	ADD	555	-0.2123	0.0806	-0.3703	-0.05437	-2.635	0.008664
10	chr10:101057056:CA:C	101057056	C	ADD	555	0.03196	0.08123	-0.1272	0.1912	0.3934	0.6942
10	chr10:101057319:G:A	101057319	A	ADD	555	0.054	0.08149	-0.1057	0.2137	0.6627	0.5078
10	chr10:101057950:C:T	101057950	T	ADD	555	NA	NA	NA	NA	NA	NA
10	chr10:101057991:C:T	101057991	T	ADD	555	0.03639	0.03647	-0.0351	0.1079	0.9977	0.3189
10	chr10:101060690:C:G	101060690	G	ADD	555	NA	NA	NA	NA	NA	NA
10	chr10:101060960:G:GGA	101060960	GGA	ADD	555	-0.05478	0.08068	-0.2129	0.1034	-0.6789	0.4975
10	chr10:101061228:C:T	101061228	T	ADD	555	NA	NA	NA	NA	NA	NA
10	chr10:101062158:C:A	101062158	A	ADD	555	NA	NA	NA	NA	NA	NA
10	chr10:101062952:G:C	101062952	C	ADD	555	-0.07269	0.08104	-0.2315	0.08615	-0.8969	0.3701
10	chr10:101062982:G:C	101062982	C	ADD	555	0.01243	0.08053	-0.1454	0.1703	0.1544	0.8774
10	chr10:101063313:C:T	101063313	T	ADD	555	0.0005137	0.08038	-0.157	0.1581	0.006391	0.9949
10	chr10:101065207:T:G	101065207	G	ADD	555	0.09973	0.08075	-0.05853	0.258	1.235	0.2173
10	chr10:101066017:T:C	101066017	C	ADD	555	0.03067	0.08073	-0.1276	0.1889	0.3799	0.7042
10	chr10:101066735:G:A	101066735	A	ADD	555	0.09042	0.08075	-0.06785	0.2487	1.12	0.2633
10	chr10:101067278:G:A	101067278	A	ADD	555	-0.05958	0.08078	-0.2179	0.09875	-0.7375	0.4611
10	chr10:101067592:G:A	101067592	A	ADD	555	0.003574	0.08059	-0.1544	0.1615	0.04435	0.9646
10	chr10:101072596:G:A	101072596	A	ADD	555	0.03113	0.0465	-0.06001	0.1223	0.6694	0.5035
10	chr10:101073189:C:T	101073189	T	ADD	555	-0.02378	0.02122	-0.06537	0.01781	-1.121	0.2629
10	chr10:101074246:G:T	101074246	T	ADD	555	-0.04497	0.0289	-0.1016	0.01167	-1.556	0.1202
10	chr10:101074994:TTTTAATTTAA:T	101074994	T	ADD	555	0.0005137	0.08038	-0.157	0.1581	0.006391	0.9949
10	chr10:101076135:AT:A	101076135	A	ADD	555	0.04128	0.08133	-0.1181	0.2007	0.5075	0.612
10	chr10:101078241:C:T	101078241	T	ADD	555	0.054	0.08149	-0.1057	0.2137	0.6627	0.5078
10	chr10:101080684:C:T	101080684	T	ADD	555	0.03039	0.08072	-0.1278	0.1886	0.3764	0.7068
10	chr10:101080964:C:G	101080964	G	ADD	555	NA	NA	NA	NA	NA	NA
10	chr10:101082069:G:A	101082069	A	ADD	555	0.1195	0.08216	-0.04155	0.2805	1.454	0.1465
10	chr10:101082987:C:T	101082987	T	ADD	555	0.03889	0.08071	-0.1193	0.1971	0.4819	0.6301
10	chr10:101083352:G:A	101083352	A	ADD	555	-0.02339	0.05726	-0.1356	0.08884	-0.4085	0.6831
10	chr10:101086357:A:AT	101086357	AT	ADD	555	-0.02378	0.02122	-0.06537	0.01781	-1.121	0.2629
10	chr10:101087521:G:A	101087521	A	ADD	555	NA	NA	NA	NA	NA	NA
10	chr10:101087592:C:T	101087592	T	ADD	555	-0.0129	0.08123	-0.1721	0.1463	-0.1588	0.8739
10	chr10:101087658:G:A	101087658	A	ADD	555	0.00868	0.08117	-0.1504	0.1678	0.1069	0.9149
10	chr10:101091106:G:A	101091106	A	ADD	555	0.03688	0.02282	-0.007835	0.0816	1.617	0.1066
10	chr10:101093386:C:T	101093386	T	ADD	555	0.1268	0.08094	-0.0318	0.2855	1.567	0.1177
10	chr10:101093775:C:T	101093775	T	ADD	555	-0.1442	0.05674	-0.2554	-0.03295	-2.541	0.01134
10	chr10:101094685:C:T	101094685	T	ADD	555	NA	NA	NA	NA	NA	NA
10	chr10:101098209:C:T	101098209	T	ADD	555	0.02147	0.05724	-0.09072	0.1337	0.3751	0.7077
10	chr10:101101992:C:T	101101992	T	ADD	555	0.054	0.08149	-0.1057	0.2137	0.6627	0.5078
10	chr10:101102956:G:A	101102956	A	ADD	555	0.05553	0.08057	-0.1024	0.2134	0.6891	0.491
10	chr10:101107850:C:T	101107850	T	ADD	555	NA	NA	NA	NA	NA	NA
10	chr10:101107899:C:T	101107899	T	ADD	555	0.03099	0.08041	-0.1266	0.1886	0.3854	0.7001
10	chr10:101108535:C:T	101108535	T	ADD	555	0.06892	0.08083	-0.08951	0.2274	0.8526	0.3943
10	chr10:101109427:C:T	101109427	T	ADD	555	0.02147	0.05724	-0.09072	0.1337	0.3751	0.7077
10	chr10:101111944:CTTTT:C	101111944	C	ADD	555	0.0346	0.08104	-0.1242	0.1934	0.4269	0.6696
10	chr10:101114150:T:C	101114150	C	ADD	555	-0.01031	0.02203	-0.05349	0.03287	-0.4681	0.6399
10	chr10:101114426:C:T	101114426	T	ADD	555	-0.1005	0.08063	-0.2585	0.05758	-1.246	0.2134
10	chr10:101116704:G:T	101116704	T	ADD	555	-0.02339	0.05726	-0.1356	0.08884	-0.4085	0.6831
10	chr10:101117335:G:A	101117335	A	ADD	555	-0.03384	0.05761	-0.1468	0.07907	-0.5875	0.5571
10	chr10:101119077:G:A	101119077	A	ADD	555	-0.008024	0.08085	-0.1665	0.1504	-0.09924	0.921
10	chr10:101119392:G:C	101119392	C	ADD	555	-0.2123	0.0806	-0.3703	-0.05437	-2.635	0.008664
10	chr10:101119595:A:C	101119595	C	ADD	555	0.04128	0.08133	-0.1181	0.2007	0.5075	0.612
10	chr10:101122747:A:T	101122747	T	ADD	555	0.04959	0.08067	-0.1085	0.2077	0.6147	0.539
10	chr10:101126249:A:C	101126249	C	ADD	555	NA	NA	NA	NA	NA	NA
10	chr10:101128979:G:A	101128979	A	ADD	555	-0.05824	0.081	-0.217	0.1005	-0.719	0.4724
10	chr10:101130476:T:C	101130476	C	ADD	555	0.03889	0.08071	-0.1193	0.1971	0.4819	0.6301
10	chr10:101130729:T:C	101130729	C	ADD	555	0.03889	0.08071	-0.1193	0.1971	0.4819	0.6301
10	chr10:101131563:C:T	101131563	T	ADD	555	0.0346	0.08104	-0.1242	0.1934	0.4269	0.6696
10	chr10:101132397:C:A	101132397	A	ADD	555	-0.04497	0.0289	-0.1016	0.01167	-1.556	0.1202
10	chr10:101134805:C:T	101134805	T	ADD	555	-0.001154	0.08071	-0.1593	0.157	-0.0143	0.9886
10	chr10:101135064:T:C	101135064	C	ADD	555	0.01243	0.08053	-0.1454	0.1703	0.1544	0.8774
10	chr10:101137857:T:C	101137857	C	ADD	555	-0.0473	0.08072	-0.2055	0.1109	-0.5861	0.5581
10	chr10:101138918:C:A	101138918	A	ADD	555	NA	NA	NA	NA	NA	NA
10	chr10:101138935:G:C	101138935	C	ADD	555	NA	NA	NA	NA	NA	NA
10	chr10:101139004:G:A	101139004	A	ADD	555	0.07509	0.08065	-0.08299	0.2332	0.931	0.3522
10	chr10:101140225:CCGCT:C	101140225	C	ADD	555	-0.0121	0.08089	-0.1706	0.1464	-0.1496	0.8811
10	chr10:101140886:T:G	101140886	G	ADD	555	0.03639	0.03647	-0.0351	0.1079	0.9977	0.3189
10	chr10:101141157:A:C	101141157	C	ADD	555	0.0402	0.08054	-0.1177	0.1981	0.4991	0.6179
10	chr10:101142192:G:A	101142192	A	ADD	555	-0.01831	0.08064	-0.1764	0.1397	-0.2271	0.8204
10	chr10:101145165:C:T	101145165	T	ADD	555	0.03067	0.08073	-0.1276	0.1889	0.3799	0.7042
10	chr10:101145192:C:T	101145192	T	ADD	555	-0.05606	0.08071	-0.2143	0.1021	-0.6946	0.4876
10	chr10:101145253:T:C	101145253	C	ADD	555	0.03889	0.08071	-0.1193	0.1971	0.4819	0.6301
10	chr10:101148351:C:T	101148351	T	ADD	555	0.01877	0.05759	-0.0941	0.1316	0.3259	0.7446
10	chr10:101148953:A:G	101148953	G	ADD	555	-0.2123	0.0806	-0.3703	-0.05437	-2.635	0.008664
10	chr10:101149785:G:A	101149785	A	ADD	555	0.01877	0.05759	-0.0941	0.1316	0.3259	0.7446
10	chr10:101154101:T:C	101154101	C	ADD	555	0.0005137	0.08038	-0.157	0.1581	0.006391	0.9949
10	chr10:101154893:G:A	101154893	A	ADD	555	0.03049	0.08037	-0.127	0.188	0.3794	0.7046
10	chr10:101157204:C:T	101157204	T	ADD	555	NA	NA	NA	NA	NA	NA
10	chr10:101157520:A:C	101157520	C	ADD	555	0.03889	0.08071	-0.1193	0.1971	0.4819	0.6301
10	chr10:101158367:G:C	101158367	C	ADD	555	-0.05125	0.08096	-0.2099	0.1074	-0.6331	0.527
10	chr10:101163039:T:A	101163039	A	ADD	555	-0.05125	0.08096	-0.2099	0.1074	-0.6331	0.527
10	chr10:101163967:A:G	101163967	G	ADD	555	0.008017	0.01566	-0.02268	0.03871	0.5119	0.6089
10	chr10:101164000:A:G	101164000	G	ADD	555	0.04833	0.04113	-0.03228	0.1289	1.175	0.2405
10	chr10:101167319:C:T	101167319	T	ADD	555	0.09042	0.08075	-0.06785	0.2487	1.12	0.2633
10	chr10:101168719:A:G	101168719	G	ADD	555	NA	NA	NA	NA	NA	NA
10	chr10:101169201:T:C	101169201	C	ADD	555	0.07509	0.08065	-0.08299	0.2332	0.931	0.3522
10	chr10:101170024:A:G	101170024	G	ADD	555	0.1195	0.08216	-0.04155	0.2805	1.454	0.1465
10	chr10:101170973:G:C	101170973	C	ADD	555	0.01016	0.006242	-0.002072	0.0224	1.628	0.1041
10	chr10:101171355:C:T	101171355	T	ADD	555	0.008017	0.01566	-0.02268	0.03871	0.5119	0.6089
10	chr10:101173421:C:T	101173421	T	ADD	555	-0.1022	0.08055	-0.2601	0.05564	-1.269	0.2049
10	chr10:101173769:A:T	101173769	T	ADD	555	-0.0587	0.05699	-0.1704	0.053	-1.03	0.3035
10	chr10:101175226:T:C	101175226	C	ADD	555	0.07833	0.08102	-0.08046	0.2371	0.9668	0.3341
10	chr10:101176491:G:A	101176491	A	ADD	555	0.03453	0.08066	-0.1236	0.1926	0.4281	0.6687
10	chr10:101176889:C:T	101176889	T	ADD	555	-0.008171	0.01337	-0.03438	0.01804	-0.6111	0.5414
10	chr10:101177791:G:A	101177791	A	ADD	555	-0.1442	0.05674	-0.2554	-0.03295	-2.541	0.01134
10	chr10:101177792:TTTG:T	101177792	T	ADD	555	0.006435	0.08069	-0.1517	0.1646	0.07975	0.9365
10	chr10:101179189:G:A	101179189	A	ADD	555	NA	NA	NA	NA	NA	NA
10	chr10:101179300:A:ATGGC	101179300	ATGGC	ADD	555	0.03113	0.0465	-0.06001	0.1223	0.6694	0.5035
10	chr10:101180427:T:A	101180427	A	ADD	555	0.05116	0.05776	-0.06204	0.1644	0.8858	0.3761
10	chr10:101181912:T:C	101181912	C	ADD	555	0.06288	0.08022	-0.09435	0.2201	0.7838	0.4335
10	chr10:101181972:C:A	101181972	A	ADD	555	0.006435	0.08069	-0.1517	0.1646	0.07975	0.9365
10	chr10:101183810:G:A	101183810	A	ADD	555	0.03039	0.08072	-0.1278	0.1886	0.3764	0.7068
10	chr10:101183946:C:T	101183946	T	ADD	555	0.03821	0.08047	-0.1195	0.1959	0.4748	0.6351
10	chr10:101186924:A:G	101186924	G	ADD	555	0.002161	0.01732	-0.03178	0.0361	0.1248	0.9007
10	chr10:101187606:G:T	101187606	T	ADD	555	0.1838	0.08081	0.02545	0.3422	2.275	0.0233
10	chr10:101190241:A:C	101190241	C	ADD	555	-0.0587	0.05699	-0.1704	0.053	-1.03	0.3035
10	chr10:101191384:C:T	101191384	T	ADD	555	-0.07084	0.08084	-0.2293	0.0876	-0.8764	0.3812
10	chr10:101192185:T:C	101192185	C	ADD	555	-0.02051	0.08073	-0.1787	0.1377	-0.2541	0.7995
10	chr10:101194206:A:T	101194206	T	ADD	555	-0.05958	0.08078	-0.2179	0.09875	-0.7375	0.4611
10	chr10:101198146:A:G	101198146	G	ADD	555	0.04053	0.0804	-0.1171	0.1981	0.5041	0.6144
10	chr10:101199231:G:A	101199231	A	ADD	555	0.03607	0.02885	-0.02048	0.09261	1.25	0.2117
10	chr10:101199899:T:C	101199899	C	ADD	555	NA	NA	NA	NA	NA	NA
10	chr10:101200146:G:A	101200146	A	ADD	555	0.09525	0.0817	-0.06488	0.2554	1.166	0.2442
10	chr10:101201205:G:A	101201205	A	ADD	555	0.003078	0.01372	-0.02381	0.02996	0.2244	0.8225
10	chr10:101201524:G:C	101201524	C	ADD	555	0.00634	0.01089	-0.01501	0.02769	0.5822	0.5607
10	chr10:101202610:C:G	101202610	G	ADD	555	0.003574	0.08059	-0.1544	0.1615	0.04435	0.9646
10	chr10:101202642:G:C	101202642	C	ADD	555	0.05776	0.08073	-0.1005	0.216	0.7155	0.4746
10	chr10:101203078:C:T	101203078	T	ADD	555	-0.07311	0.0573	-0.1854	0.0392	-1.276	0.2025
10	chr10:101203607:T:A	101203607	A	ADD	555	0.02127	0.08088	-0.1373	0.1798	0.263	0.7927
10	chr10:101204981:G:A	101204981	A	ADD	555	0.07946	0.08074	-0.07879	0.2377	0.9841	0.3255
10	chr10:101205025:C:T	101205025	T	ADD	555	NA	NA	NA	NA	NA	NA
10	chr10:101205470:G:A	101205470	A	ADD	555	-0.0473	0.08072	-0.2055	0.1109	-0.5861	0.5581
10	chr10:101206325:T:C	101206325	C	ADD	555	NA	NA	NA	NA	NA	NA
10	chr10:101207146:G:GC	101207146	GC	ADD	555	-0.07084	0.08084	-0.2293	0.0876	-0.8764	0.3812
10	chr10:101210515:A:G	101210515	G	ADD	555	NA	NA	NA	NA	NA	NA
10	chr10:101212173:C:T	101212173	T	ADD	555	0.0005137	0.08038	-0.157	0.1581	0.006391	0.9949
10	chr10:101214328:G:C	101214328	C	ADD	555	0.09525	0.0817	-0.06488	0.2554	1.166	0.2442
10	chr10:101217631:C:A	101217631	A	ADD	555	NA	NA	NA	NA	NA	NA
10	chr10:101217680:C:T	101217680	T	ADD	555	-0.008024	0.08085	-0.1665	0.1504	-0.09924	0.921
10	chr10:101218115:G:A	101218115	A	ADD	555	0.03862	0.02594	-0.01221	0.08945	1.489	0.137
10	chr10:101219630:T:C	101219630	C	ADD	555	0.05795	0.08054	-0.09992	0.2158	0.7194	0.4722
10	chr10:101221171:C:G	101221171	G	ADD	555	-0.03384	0.05761	-0.1468	0.07907	-0.5875	0.5571
10	chr10:101221628:A:C	101221628	C	ADD	555	0.02147	0.05724	-0.09072	0.1337	0.3751	0.7077
10	chr10:101222222:CCT:C	101222222	C	ADD	555	0.00457	0.057	-0.1072	0.1163	0.08018	0.9361
10	chr10:101222927:T:G	101222927	G	ADD	555	0.05095	0.04051	-0.02844	0.1303	1.258	0.209
10	chr10:101223331:C:T	101223331	T	ADD	555	0.005452	0.01066	-0.01544	0.02634	0.5114	0.6092
10	chr10:101225955:C:T	101225955	T	ADD	555	0.0446	0.08102	-0.1142	0.2034	0.5505	0.5822
10	chr10:101231408:T:G	101231408	G	ADD	555	-0.002872	0.0228	-0.04756	0.04182	-0.1259	0.8998
10	chr10:101231972:C:T	101231972	T	ADD	555	NA	NA	NA	NA	NA	NA
10	chr10:101232975:G:A	101232975	A	ADD	555	0.01171	0.01735	-0.02229	0.04572	0.6752	0.4999
10	chr10:101235010:T:C	101235010	C	ADD	555	0.06539	0.05718	-0.04668	0.1775	1.144	0.2533
10	chr10:101235367:G:T	101235367	T	ADD	555	0.03039	0.08072	-0.1278	0.1886	0.3764	0.7068
10	chr10:101235553:A:G	101235553	G	ADD	555	0.03862	0.02594	-0.01221	0.08945	1.489	0.137
10	chr10:101237263:T:C	101237263	C	ADD	555	0.05206	0.08045	-0.1056	0.2098	0.6471	0.5178
10	chr10:101237576:G:T	101237576	T	ADD	555	0.05206	0.08045	-0.1056	0.2098	0.6471	0.5178
10	chr10:101238928:G:A	101238928	A	ADD	555	0.1605	0.08036	0.002951	0.318	1.997	0.04636
10	chr10:101239858:C:G	101239858	G	ADD	555	0.03099	0.08041	-0.1266	0.1886	0.3854	0.7001
10	chr10:101240682:T:G	101240682	G	ADD	555	0.05024	0.08051	-0.1076	0.208	0.624	0.5329
10	chr10:101241862:C:T	101241862	T	ADD	555	0.008695	0.007724	-0.006444	0.02383	1.126	0.2608
10	chr10:101242096:G:A	101242096	A	ADD	555	0.00457	0.057	-0.1072	0.1163	0.08018	0.9361
10	chr10:101242306:G:A	101242306	A	ADD	555	0.01854	0.01043	-0.001904	0.03898	1.777	0.07606
10	chr10:101242353:G:A	101242353	A	ADD	555	0.02054	0.0807	-0.1376	0.1787	0.2545	0.7992
10	chr10:101242763:G:A	101242763	A	ADD	555	0.01243	0.08053	-0.1454	0.1703	0.1544	0.8774
10	chr10:101243859:G:C	101243859	C	ADD	555	0.008713	0.08059	-0.1492	0.1667	0.1081	0.914
10	chr10:101244919:G:A	101244919	A	ADD	555	0.02693	0.04049	-0.05244	0.1063	0.665	0.5063
10	chr10:101246061:C:T	101246061	T	ADD	555	0.008382	0.007696	-0.006702	0.02347	1.089	0.2766
10	chr10:101246361:C:T	101246361	T	ADD	555	-0.07311	0.0573	-0.1854	0.0392	-1.276	0.2025
10	chr10:101247872:T:TG	101247872	TG	ADD	555	NA	NA	NA	NA	NA	NA
10	chr10:101247887:C:G	101247887	G	ADD	555	0.054	0.08149	-0.1057	0.2137	0.6627	0.5078
10	chr10:101249704:C:T	101249704	T	ADD	555	0.008382	0.007696	-0.006702	0.02347	1.089	0.2766
10	chr10:101250323:C:A	101250323	A	ADD	555	NA	NA	NA	NA	NA	NA
10	chr10:101250475:T:C	101250475	C	ADD	555	0.008382	0.007696	-0.006702	0.02347	1.089	0.2766
10	chr10:101250959:T:C	101250959	C	ADD	555	0.03196	0.08123	-0.1272	0.1912	0.3934	0.6942
10	chr10:101251934:C:T	101251934	T	ADD	555	0.06539	0.05718	-0.04668	0.1775	1.144	0.2533
10	chr10:101252119:T:C	101252119	C	ADD	555	0.03039	0.08072	-0.1278	0.1886	0.3764	0.7068
10	chr10:101254138:G:A	101254138	A	ADD	555	-0.0587	0.05699	-0.1704	0.053	-1.03	0.3035
10	chr10:101254497:C:T	101254497	T	ADD	555	0.01877	0.05759	-0.0941	0.1316	0.3259	0.7446
10	chr10:101254622:T:C	101254622	C	ADD	555	0.03658	0.0568	-0.07474	0.1479	0.6441	0.5198
10	chr10:101255439:C:G	101255439	G	ADD	555	0.01157	0.009643	-0.007333	0.03047	1.2	0.2309
10	chr10:101255600:T:C	101255600	C	ADD	555	0.01704	0.01039	-0.00331	0.0374	1.641	0.1013
10	chr10:101257332:G:A	101257332	A	ADD	555	0.05095	0.04051	-0.02844	0.1303	1.258	0.209
10	chr10:101259499:C:A	101259499	A	ADD	555	0.005209	0.01186	-0.01803	0.02844	0.4394	0.6606
10	chr10:101259732:C:T	101259732	T	ADD	555	-0.007706	0.01193	-0.03108	0.01567	-0.6461	0.5185
10	chr10:101261200:C:T	101261200	T	ADD	555	NA	NA	NA	NA	NA	NA
10	chr10:101261415:C:A	101261415	A	ADD	555	-0.01315	0.08126	-0.1724	0.1461	-0.1618	0.8715
10	chr10:101261415:C:G	101261415	G	ADD	555	0.07946	0.08074	-0.07879	0.2377	0.9841	0.3255
10	chr10:101263308:T:C	101263308	C	ADD	555	NA	NA	NA	NA	NA	NA
10	chr10:101263312:T:C	101263312	C	ADD	555	-0.004645	0.0119	-0.02798	0.01869	-0.3902	0.6965
10	chr10:101263350:T:G	101263350	G	ADD	555	0.07016	0.08095	-0.0885	0.2288	0.8667	0.3865
10	chr10:101264884:T:C	101264884	C	ADD	555	-0.001118	0.01001	-0.02075	0.01851	-0.1117	0.9111
10	chr10:101266086:C:T	101266086	T	ADD	555	0.009793	0.007326	-0.004565	0.02415	1.337	0.1818
10	chr10:101266549:G:A	101266549	A	ADD	555	0.01017	0.007304	-0.004148	0.02448	1.392	0.1644
10	chr10:101267051:G:T	101267051	T	ADD	555	0.01017	0.007304	-0.004148	0.02448	1.392	0.1644
10	chr10:101267467:C:G	101267467	G	ADD	555	0.03039	0.08072	-0.1278	0.1886	0.3764	0.7068
10	chr10:101267582:G:A	101267582	A	ADD	555	0.1363	0.08004	-0.02058	0.2932	1.703	0.08917
10	chr10:101268496:C:A	101268496	A	ADD	555	-0.0121	0.08089	-0.1706	0.1464	-0.1496	0.8811
10	chr10:101269896:TCA:T	101269896	T	ADD	555	0.0215	0.0114	-0.0008389	0.04383	1.886	0.05978
10	chr10:101273369:G:A	101273369	A	ADD	555	0.01017	0.007304	-0.004148	0.02448	1.392	0.1644
10	chr10:101274775:T:C	101274775	C	ADD	555	0.01595	0.01034	-0.004319	0.03621	1.542	0.1236
10	chr10:101276532:C:T	101276532	T	ADD	555	0.09525	0.0817	-0.06488	0.2554	1.166	0.2442
10	chr10:101277193:A:T	101277193	T	ADD	555	0.07016	0.08095	-0.0885	0.2288	0.8667	0.3865
10	chr10:101277403:C:G	101277403	G	ADD	555	0.0004957	0.009965	-0.01903	0.02003	0.04974	0.9603
10	chr10:101278246:G:T	101278246	T	ADD	555	0.04491	0.08071	-0.1133	0.2031	0.5564	0.5781
10	chr10:101278572:C:A	101278572	A	ADD	555	-0.001118	0.01001	-0.02075	0.01851	-0.1117	0.9111
10	chr10:101279404:C:T	101279404	T	ADD	555	NA	NA	NA	NA	NA	NA
10	chr10:101280828:G:A	101280828	A	ADD	555	-0.00658	0.0118	-0.02971	0.01655	-0.5577	0.5773
10	chr10:101281337:C:A	101281337	A	ADD	555	NA	NA	NA	NA	NA	NA
10	chr10:101281458:C:T	101281458	T	ADD	555	0.03067	0.08073	-0.1276	0.1889	0.3799	0.7042
10	chr10:101281516:C:T	101281516	T	ADD	555	NA	NA	NA	NA	NA	NA
10	chr10:101281768:T:C	101281768	C	ADD	555	-0.001597	0.009953	-0.0211	0.01791	-0.1604	0.8726
10	chr10:101281929:G:A	101281929	A	ADD	555	NA	NA	NA	NA	NA	NA
10	chr10:101282464:A:G	101282464	G	ADD	555	0.03039	0.08072	-0.1278	0.1886	0.3764	0.7068
10	chr10:101284388:G:C	101284388	C	ADD	555	-0.0003644	0.009902	-0.01977	0.01904	-0.0368	0.9707
10	chr10:101284612:CCAGA:C	101284612	C	ADD	555	0.04959	0.08067	-0.1085	0.2077	0.6147	0.539
10	chr10:101284678:C:T	101284678	T	ADD	555	-0.0003644	0.009902	-0.01977	0.01904	-0.0368	0.9707
10	chr10:101285589:C:T	101285589	T	ADD	555	-0.00336	0.01006	-0.02307	0.01635	-0.3341	0.7384
10	chr10:101285903:A:G	101285903	G	ADD	555	0.008977	0.006799	-0.004349	0.0223	1.32	0.1873
10	chr10:101286157:G:A	101286157	A	ADD	555	NA	NA	NA	NA	NA	NA
10	chr10:101287077:C:T	101287077	T	ADD	555	0.03453	0.08066	-0.1236	0.1926	0.4281	0.6687
10	chr10:101287661:C:T	101287661	T	ADD	555	0.03272	0.08077	-0.1256	0.191	0.4051	0.6856
10	chr10:101287988:C:G	101287988	G	ADD	555	0.05559	0.08045	-0.1021	0.2133	0.691	0.4899
10	chr10:101288798:T:A	101288798	A	ADD	555	0.04059	0.03605	-0.03005	0.1112	1.126	0.2606
10	chr10:101289238:T:G	101289238	G	ADD	555	0.01212	0.006186	-4.53e-06	0.02424	1.959	0.0506
10	chr10:101289786:G:A	101289786	A	ADD	555	-0.01711	0.005509	-0.0279	-0.006308	-3.105	0.002002
10	chr10:101289906:A:G	101289906	G	ADD	555	-0.01708	0.005587	-0.02803	-0.006131	-3.057	0.002344
10	chr10:101290627:C:T	101290627	T	ADD	555	-0.246	0.08028	-0.4033	-0.08865	-3.064	0.00229
10	chr10:101290814:A:G	101290814	G	ADD	555	0.01733	0.01177	-0.005741	0.04041	1.472	0.1415
10	chr10:101291505:G:A	101291505	A	ADD	555	0.05553	0.08057	-0.1024	0.2134	0.6891	0.491
10	chr10:101292045:C:G	101292045	G	ADD	555	-0.01819	0.005482	-0.02893	-0.007444	-3.318	0.0009678
10	chr10:101292175:TC:T	101292175	T	ADD	555	0.04491	0.08071	-0.1133	0.2031	0.5564	0.5781
10	chr10:101292465:T:C	101292465	C	ADD	555	0.01733	0.01177	-0.005741	0.04041	1.472	0.1415
10	chr10:101292551:G:A	101292551	A	ADD	555	NA	NA	NA	NA	NA	NA
10	chr10:101292607:C:G	101292607	G	ADD	555	0.002241	0.006489	-0.01048	0.01496	0.3454	0.7299
10	chr10:101293254:C:T	101293254	T	ADD	555	-0.02051	0.08073	-0.1787	0.1377	-0.2541	0.7995
10	chr10:101293854:A:G	101293854	G	ADD	555	-0.01782	0.005463	-0.02852	-0.007109	-3.261	0.001179
10	chr10:101294222:T:C	101294222	C	ADD	555	0.0009868	0.08043	-0.1567	0.1586	0.01227	0.9902
10	chr10:101295375:C:T	101295375	T	ADD	555	0.1195	0.08216	-0.04155	0.2805	1.454	0.1465
10	chr10:101296028:A:G	101296028	G	ADD	555	0.01733	0.01177	-0.005741	0.04041	1.472	0.1415
10	chr10:101296403:C:T	101296403	T	ADD	555	0.05553	0.08057	-0.1024	0.2134	0.6891	0.491
10	chr10:101296612:C:T	101296612	T	ADD	555	0.003518	0.006533	-0.009287	0.01632	0.5384	0.5905
10	chr10:101296628:C:T	101296628	T	ADD	555	0.01733	0.01177	-0.005741	0.04041	1.472	0.1415
10	chr10:101296707:T:C	101296707	C	ADD	555	0.01834	0.0143	-0.009695	0.04637	1.282	0.2003
10	chr10:101298318:G:A	101298318	A	ADD	555	0.03931	0.05694	-0.0723	0.1509	0.6904	0.4903
10	chr10:101299234:G:A	101299234	A	ADD	555	0.002918	0.006473	-0.009769	0.01561	0.4508	0.6523
10	chr10:101299281:G:A	101299281	A	ADD	555	-0.01884	0.005466	-0.02955	-0.008128	-3.447	0.0006107
10	chr10:101300249:G:A	101300249	A	ADD	555	0.1605	0.08036	0.002951	0.318	1.997	0.04636
10	chr10:101300479:C:T	101300479	T	ADD	555	0.05776	0.08073	-0.1005	0.216	0.7155	0.4746
10	chr10:101300711:G:A	101300711	A	ADD	555	0.001783	0.01926	-0.03597	0.03953	0.09256	0.9263
10	chr10:101301601:G:A	101301601	A	ADD	555	0.01969	0.01377	-0.007295	0.04667	1.43	0.1533
10	chr10:101301791:G:T	101301791	T	ADD	555	-0.1442	0.05674	-0.2554	-0.03295	-2.541	0.01134
10	chr10:101301976:A:C	101301976	A	ADD	555	0.003331	0.005533	-0.007513	0.01417	0.602	0.5474
10	chr10:101301990:G:A	101301990	A	ADD	555	-0.01871	0.005472	-0.02943	-0.007983	-3.419	0.000676
10	chr10:101302547:T:A	101302547	A	ADD	555	0.01776	0.01158	-0.004945	0.04046	1.533	0.1258
10	chr10:101302555:A:G	101302555	G	ADD	555	-0.01834	0.00545	-0.02902	-0.007661	-3.366	0.0008177
10	chr10:101303152:A:G	101303152	G	ADD	555	0.001783	0.01926	-0.03597	0.03953	0.09256	0.9263
10	chr10:101303565:G:A	101303565	A	ADD	555	-0.0277	0.08067	-0.1858	0.1304	-0.3434	0.7314
10	chr10:101303680:T:C	101303680	C	ADD	555	0.01117	0.005818	-0.0002316	0.02257	1.92	0.05536
10	chr10:101305299:G:C	101305299	C	ADD	555	0.01116	0.005852	-0.0003133	0.02263	1.906	0.05712
10	chr10:101305605:G:A	101305605	A	ADD	555	-0.01614	0.00543	-0.02678	-0.005493	-2.972	0.003093
10	chr10:101306032:G:T	101306032	T	ADD	555	0.007776	0.005955	-0.003896	0.01945	1.306	0.1922
10	chr10:101306128:C:T	101306128	T	ADD	555	0.007776	0.005955	-0.003896	0.01945	1.306	0.1922
10	chr10:101306136:G:A	101306136	A	ADD	555	0.007776	0.005955	-0.003896	0.01945	1.306	0.1922
10	chr10:101306181:T:C	101306181	C	ADD	555	0.01116	0.005852	-0.0003133	0.02263	1.906	0.05712
10	chr10:101306491:A:G	101306491	G	ADD	555	0.01116	0.005852	-0.0003133	0.02263	1.906	0.05712
10	chr10:101306573:C:T	101306573	T	ADD	555	-0.08436	0.08068	-0.2425	0.07376	-1.046	0.2962
10	chr10:101306952:G:A	101306952	A	ADD	555	0.04959	0.08067	-0.1085	0.2077	0.6147	0.539
10	chr10:101307136:A:T	101307136	T	ADD	555	-0.01453	0.005215	-0.02475	-0.004309	-2.786	0.005519
10	chr10:101307490:T:C	101307490	C	ADD	555	0.006438	0.005956	-0.005236	0.01811	1.081	0.2802
10	chr10:101307678:C:T	101307678	T	ADD	555	-0.05966	0.02703	-0.1126	-0.006684	-2.207	0.02771
10	chr10:101307854:G:A	101307854	A	ADD	555	0.01877	0.05759	-0.0941	0.1316	0.3259	0.7446
10	chr10:101307916:C:T	101307916	T	ADD	555	-0.07313	0.03047	-0.1329	-0.0134	-2.4	0.01674
10	chr10:101308095:A:G	101308095	G	ADD	555	NA	NA	NA	NA	NA	NA
10	chr10:101308194:G:A	101308194	A	ADD	555	-0.002807	0.00486	-0.01233	0.006717	-0.5777	0.5637
10	chr10:101308198:C:T	101308198	T	ADD	555	-0.002807	0.00486	-0.01233	0.006717	-0.5777	0.5637
10	chr10:101308508:C:G	101308508	G	ADD	555	0.06288	0.08022	-0.09435	0.2201	0.7838	0.4335
10	chr10:101308746:T:C	101308746	C	ADD	555	-0.00362	0.004876	-0.01318	0.005936	-0.7425	0.4581
10	chr10:101308973:A:G	101308973	G	ADD	555	-0.00362	0.004876	-0.01318	0.005936	-0.7425	0.4581
10	chr10:101309215:C:T	101309215	T	ADD	555	-0.01633	0.005453	-0.02702	-0.005645	-2.995	0.002869
10	chr10:101309339:C:T	101309339	C	ADD	555	0.004178	0.004839	-0.005307	0.01366	0.8633	0.3883
10	chr10:101309436:T:TG	101309436	TG	ADD	555	NA	NA	NA	NA	NA	NA
10	chr10:101309522:T:TTAAGTA	101309522	T	ADD	555	0.005695	0.005031	-0.004166	0.01556	1.132	0.2582
10	chr10:101309631:G:A	101309631	A	ADD	555	0.04848	0.03334	-0.01686	0.1138	1.454	0.1464
10	chr10:101309662:G:T	101309662	T	ADD	555	0.03639	0.03647	-0.0351	0.1079	0.9977	0.3189
10	chr10:101310229:G:C	101310229	C	ADD	555	0.004882	0.0188	-0.03196	0.04172	0.2597	0.7952
10	chr10:101310483:A:G	101310483	G	ADD	555	-0.004695	0.008803	-0.02195	0.01256	-0.5333	0.594
10	chr10:101311278:G:A	101311278	A	ADD	555	0.01096	0.01582	-0.02004	0.04195	0.6928	0.4888
10	chr10:101311844:G:A	101311844	A	ADD	555	-0.0009887	0.008912	-0.01846	0.01648	-0.1109	0.9117
10	chr10:101311867:T:C	101311867	C	ADD	555	-0.003924	0.00886	-0.02129	0.01344	-0.4429	0.658
10	chr10:101311988:G:A	101311988	A	ADD	555	-0.004195	0.008813	-0.02147	0.01308	-0.4761	0.6342
10	chr10:101312311:CTG:C	101312311	C	ADD	555	-0.05824	0.081	-0.217	0.1005	-0.719	0.4724
10	chr10:101313108:C:T	101313108	T	ADD	555	0.01137	0.007544	-0.003416	0.02616	1.507	0.1323
10	chr10:101313110:G:A	101313110	A	ADD	555	0.001797	0.007354	-0.01262	0.01621	0.2443	0.8071
10	chr10:101313140:G:A	101313140	A	ADD	555	0.01317	0.02137	-0.02871	0.05505	0.6165	0.5378
10	chr10:101313301:A:T	101313301	T	ADD	555	-0.07313	0.03047	-0.1329	-0.0134	-2.4	0.01674
10	chr10:101313439:G:C	101313439	C	ADD	555	-0.0151	0.005382	-0.02565	-0.004551	-2.806	0.005203
10	chr10:101313897:G:A	101313897	A	ADD	555	0.001811	0.007217	-0.01233	0.01596	0.251	0.8019
10	chr10:101314093:A:G	101314093	G	ADD	555	0.002118	0.007321	-0.01223	0.01647	0.2893	0.7725
10	chr10:101314302:G:A	101314302	A	ADD	555	0.002118	0.007321	-0.01223	0.01647	0.2893	0.7725
10	chr10:101314484:C:T	101314484	T	ADD	555	0.01137	0.007544	-0.003416	0.02616	1.507	0.1323
10	chr10:101315421:G:A	101315421	A	ADD	555	0.002118	0.007321	-0.01223	0.01647	0.2893	0.7725
10	chr10:101315821:G:A	101315821	A	ADD	555	0.002118	0.007321	-0.01223	0.01647	0.2893	0.7725
10	chr10:101316203:G:A	101316203	A	ADD	555	-0.0151	0.005382	-0.02565	-0.004551	-2.806	0.005203
10	chr10:101316391:A:G	101316391	G	ADD	555	0.002861	0.007379	-0.0116	0.01732	0.3877	0.6984
10	chr10:101316401:C:A	101316401	A	ADD	555	0.002118	0.007321	-0.01223	0.01647	0.2893	0.7725
10	chr10:101316447:C:T	101316447	T	ADD	555	-0.0151	0.005382	-0.02565	-0.004551	-2.806	0.005203
10	chr10:101317145:T:C	101317145	C	ADD	555	0.002118	0.007321	-0.01223	0.01647	0.2893	0.7725
10	chr10:101317283:C:G	101317283	G	ADD	555	-0.02924	0.01742	-0.06337	0.004895	-1.679	0.09375
10	chr10:101317312:TG:T	101317312	T	ADD	555	0.0373	0.05699	-0.0744	0.149	0.6545	0.5131
10	chr10:101317318:G:T	101317318	T	ADD	555	0.0373	0.05699	-0.0744	0.149	0.6545	0.5131
10	chr10:101317874:G:A	101317874	A	ADD	555	0.002118	0.007321	-0.01223	0.01647	0.2893	0.7725
10	chr10:101318495:C:G	101318495	G	ADD	555	0.002118	0.007321	-0.01223	0.01647	0.2893	0.7725
10	chr10:101318615:G:A	101318615	A	ADD	555	0.03039	0.08072	-0.1278	0.1886	0.3764	0.7068
10	chr10:101318864:G:A	101318864	A	ADD	555	NA	NA	NA	NA	NA	NA
10	chr10:101319490:A:G	101319490	G	ADD	555	-0.05583	0.02864	-0.112	0.0002931	-1.95	0.05172
10	chr10:101320126:A:G	101320126	G	ADD	555	0.06288	0.08022	-0.09435	0.2201	0.7838	0.4335
10	chr10:101320361:T:C	101320361	C	ADD	555	0.003574	0.08059	-0.1544	0.1615	0.04435	0.9646
10	chr10:101320397:A:G	101320397	G	ADD	555	0.01134	0.007523	-0.003408	0.02608	1.507	0.1324
10	chr10:101320458:G:A	101320458	A	ADD	555	-0.07084	0.08084	-0.2293	0.0876	-0.8764	0.3812
10	chr10:101321216:C:T	101321216	T	ADD	555	-0.246	0.08028	-0.4033	-0.08865	-3.064	0.00229
10	chr10:101321227:G:A	101321227	A	ADD	555	0.002861	0.007379	-0.0116	0.01732	0.3877	0.6984
10	chr10:101321456:G:A	101321456	A	ADD	555	0.002118	0.007321	-0.01223	0.01647	0.2893	0.7725
10	chr10:101321484:G:A	101321484	A	ADD	555	0.03387	0.08038	-0.1237	0.1914	0.4214	0.6736
10	chr10:101321530:T:G	101321530	G	ADD	555	0.008807	0.00561	-0.00219	0.0198	1.57	0.1171
10	chr10:101321787:T:A	101321787	A	ADD	555	0.01082	0.007538	-0.003951	0.0256	1.436	0.1516
10	chr10:101322054:C:A	101322054	A	ADD	555	0.01257	0.006903	-0.0009617	0.0261	1.821	0.06921
10	chr10:101322128:T:C	101322128	C	ADD	555	0.03039	0.08072	-0.1278	0.1886	0.3764	0.7068
10	chr10:101322194:A:C	101322194	C	ADD	555	0.09973	0.08075	-0.05853	0.258	1.235	0.2173
10	chr10:101323510:C:G	101323510	G	ADD	555	0.008144	0.02125	-0.0335	0.04978	0.3833	0.7016
10	chr10:101324221:T:C	101324221	C	ADD	555	0.005393	0.006081	-0.006526	0.01731	0.8868	0.3756
10	chr10:101324360:G:A	101324360	A	ADD	555	-0.08436	0.08068	-0.2425	0.07376	-1.046	0.2962
10	chr10:101324636:GA:G	101324636	G	ADD	555	-0.007708	0.01294	-0.03307	0.01766	-0.5956	0.5517
10	chr10:101324941:T:A	101324941	T	ADD	555	-0.01337	0.004999	-0.02317	-0.003572	-2.675	0.007708
10	chr10:101325287:C:G	101325287	G	ADD	555	0.003997	0.006078	-0.007917	0.01591	0.6576	0.5111
10	chr10:101326146:A:C	101326146	C	ADD	555	0.003645	0.005992	-0.0081	0.01539	0.6083	0.5433
10	chr10:101326184:A:G	101326184	G	ADD	555	0.005393	0.006081	-0.006526	0.01731	0.8868	0.3756
10	chr10:101326465:A:G	101326465	G	ADD	555	0.005114	0.006082	-0.006807	0.01704	0.8408	0.4008
10	chr10:101326978:C:A	101326978	A	ADD	555	0.005393	0.006081	-0.006526	0.01731	0.8868	0.3756
10	chr10:101327776:A:G	101327776	G	ADD	555	-0.01235	0.005184	-0.02251	-0.002192	-2.383	0.01752
10	chr10:101327902:G:A	101327902	A	ADD	555	-0.01225	0.005208	-0.02246	-0.002044	-2.353	0.019
10	chr10:101328105:A:C	101328105	C	ADD	555	-0.01235	0.005184	-0.02251	-0.002192	-2.383	0.01752
10	chr10:101328136:A:G	101328136	G	ADD	555	0.005393	0.006081	-0.006526	0.01731	0.8868	0.3756
10	chr10:101328298:A:G	101328298	G	ADD	555	-0.04943	0.0808	-0.2078	0.1089	-0.6117	0.541
10	chr10:101328359:C:T	101328359	T	ADD	555	-0.004332	0.01335	-0.0305	0.02184	-0.3244	0.7457
10	chr10:101328548:T:A	101328548	A	ADD	555	0.02706	0.01138	0.00475	0.04937	2.377	0.01779
10	chr10:101328817:A:G	101328817	G	ADD	555	0.054	0.08149	-0.1057	0.2137	0.6627	0.5078
10	chr10:101328926:A:C	101328926	C	ADD	555	0.02706	0.01138	0.00475	0.04937	2.377	0.01779
10	chr10:101329094:T:C	101329094	C	ADD	555	0.09973	0.08075	-0.05853	0.258	1.235	0.2173
10	chr10:101330141:T:A	101330141	T	ADD	555	0.007961	0.004826	-0.001498	0.01742	1.649	0.09963
10	chr10:101330914:T:TG	101330914	TG	ADD	555	0.004675	0.006022	-0.007127	0.01648	0.7764	0.4378
10	chr10:101332220:T:C	101332220	C	ADD	555	-0.006512	0.04664	-0.09793	0.0849	-0.1396	0.889
10	chr10:101332455:TACTTCTCTATTTAAAGTC:T	101332455	T	ADD	555	0.02127	0.08088	-0.1373	0.1798	0.263	0.7927
10	chr10:101333329:G:T	101333329	T	ADD	555	0.005393	0.006081	-0.006526	0.01731	0.8868	0.3756
10	chr10:101333380:GC:G	101333380	G	ADD	555	0.0126	0.008485	-0.00403	0.02923	1.485	0.1381
10	chr10:101333457:C:T	101333457	T	ADD	555	0.02204	0.04037	-0.05708	0.1012	0.546	0.5853
10	chr10:101333496:C:G	101333496	G	ADD	555	NA	NA	NA	NA	NA	NA
10	chr10:101333551:G:A	101333551	G	ADD	555	0.007188	0.004836	-0.002291	0.01667	1.486	0.1378
10	chr10:101333629:G:A	101333629	A	ADD	555	-0.01295	0.005181	-0.02311	-0.0028	-2.501	0.01269
10	chr10:101333665:G:A	101333665	G	ADD	555	0.007188	0.004836	-0.002291	0.01667	1.486	0.1378
10	chr10:101333699:G:A	101333699	A	ADD	555	0.03425	0.0142	0.006425	0.06208	2.413	0.01617
10	chr10:101334142:T:C	101334142	C	ADD	555	0.0346	0.08104	-0.1242	0.1934	0.4269	0.6696
10	chr10:101334561:A:G	101334561	G	ADD	555	0.005393	0.006081	-0.006526	0.01731	0.8868	0.3756
10	chr10:101334840:C:T	101334840	T	ADD	555	0.008713	0.08059	-0.1492	0.1667	0.1081	0.914
10	chr10:101335249:G:A	101335249	G	ADD	555	0.007188	0.004836	-0.002291	0.01667	1.486	0.1378
10	chr10:101335265:G:C	101335265	C	ADD	555	-0.01707	0.005546	-0.02794	-0.006197	-3.077	0.002194
10	chr10:101336289:T:G	101336289	G	ADD	555	-0.04943	0.0808	-0.2078	0.1089	-0.6117	0.541
10	chr10:101336336:T:C	101336336	C	ADD	555	0.01378	0.02066	-0.0267	0.05427	0.6671	0.505
10	chr10:101336450:A:T	101336450	A	ADD	555	0.01345	0.006524	0.0006583	0.02623	2.061	0.03979
10	chr10:101337276:C:T	101337276	C	ADD	555	0.01223	0.006483	-0.000479	0.02493	1.886	0.05982
10	chr10:101337288:A:G	101337288	G	ADD	555	-0.01663	0.01174	-0.03963	0.006374	-1.417	0.1571
10	chr10:101337375:A:G	101337375	G	ADD	555	0.02782	0.05703	-0.08397	0.1396	0.4877	0.6259
10	chr10:101337632:C:T	101337632	T	ADD	555	0.01019	0.004978	0.0004311	0.01994	2.047	0.04118
10	chr10:101337699:A:G	101337699	A	ADD	555	0.01013	0.004985	0.0003634	0.0199	2.033	0.04255
10	chr10:101337803:A:T	101337803	T	ADD	555	0.1605	0.08036	0.002951	0.318	1.997	0.04636
10	chr10:101338235:A:T	101338235	T	ADD	555	0.01142	0.008517	-0.005274	0.02811	1.341	0.1806
10	chr10:101338366:G:A	101338366	A	ADD	555	0.01378	0.02066	-0.0267	0.05427	0.6671	0.505
10	chr10:101338555:A:G	101338555	G	ADD	555	0.02203	0.02896	-0.03473	0.07879	0.7608	0.4471
10	chr10:101338599:G:A	101338599	A	ADD	555	0.01178	0.01016	-0.008137	0.03169	1.159	0.2469
10	chr10:101338639:T:C	101338639	C	ADD	555	0.01178	0.01016	-0.008137	0.03169	1.159	0.2469
10	chr10:101339058:C:G	101339058	G	ADD	555	0.01378	0.02066	-0.0267	0.05427	0.6671	0.505
10	chr10:101339398:G:GT	101339398	GT	ADD	555	-0.01625	0.005442	-0.02692	-0.005583	-2.986	0.002956
10	chr10:101339600:A:G	101339600	G	ADD	555	0.008976	0.01009	-0.01081	0.02876	0.8892	0.3743
10	chr10:101339638:G:A	101339638	A	ADD	555	0.01142	0.008517	-0.005274	0.02811	1.341	0.1806
10	chr10:101339769:G:A	101339769	A	ADD	555	0.01178	0.01016	-0.008137	0.03169	1.159	0.2469
10	chr10:101339820:C:T	101339820	T	ADD	555	0.01178	0.01016	-0.008137	0.03169	1.159	0.2469
10	chr10:101339969:G:A	101339969	A	ADD	555	0.008976	0.01009	-0.01081	0.02876	0.8892	0.3743
10	chr10:101341057:C:T	101341057	T	ADD	555	0.02706	0.01138	0.00475	0.04937	2.377	0.01779
10	chr10:101341115:G:A	101341115	A	ADD	555	-0.0186	0.03325	-0.08376	0.04656	-0.5595	0.576
10	chr10:101341305:CGA:C	101341305	C	ADD	555	0.01508	0.01079	-0.00606	0.03622	1.398	0.1626
10	chr10:101341463:T:A	101341463	A	ADD	555	0.02706	0.01138	0.00475	0.04937	2.377	0.01779
10	chr10:101341747:T:C	101341747	C	ADD	555	0.007064	0.005224	-0.003175	0.0173	1.352	0.1769
10	chr10:101342012:T:C	101342012	T	ADD	555	0.01009	0.004986	0.0003142	0.01986	2.023	0.04356
10	chr10:101343098:G:T	101343098	T	ADD	555	0.01508	0.01079	-0.00606	0.03622	1.398	0.1626
10	chr10:101343337:A:T	101343337	T	ADD	555	-0.04714	0.05697	-0.1588	0.06453	-0.8274	0.4084
10	chr10:101343883:G:C	101343883	C	ADD	555	NA	NA	NA	NA	NA	NA
10	chr10:101343928:TA:T	101343928	T	ADD	555	-0.05615	0.00839	-0.07259	-0.0397	-6.692	5.48e-11
10	chr10:101344089:G:A	101344089	A	ADD	555	0.02706	0.01138	0.00475	0.04937	2.377	0.01779
10	chr10:101344264:G:C	101344264	C	ADD	555	-0.07057	0.0285	-0.1264	-0.01472	-2.476	0.01358
10	chr10:101344684:AAAAG:A	101344684	A	ADD	555	0.02706	0.01138	0.00475	0.04937	2.377	0.01779
10	chr10:101345367:C:G	101345367	G	ADD	555	0.01508	0.01079	-0.00606	0.03622	1.398	0.1626
10	chr10:101345970:T:G	101345970	G	ADD	555	0.02706	0.01138	0.00475	0.04937	2.377	0.01779
10	chr10:101346134:A:G	101346134	G	ADD	555	0.03889	0.08071	-0.1193	0.1971	0.4819	0.6301
10	chr10:101346504:T:C	101346504	C	ADD	555	0.02706	0.01138	0.00475	0.04937	2.377	0.01779
10	chr10:101346741:A:G	101346741	G	ADD	555	0.02706	0.01138	0.00475	0.04937	2.377	0.01779
10	chr10:101346746:T:C	101346746	C	ADD	555	-0.05583	0.02864	-0.112	0.0002931	-1.95	0.05172
10	chr10:101347364:A:G	101347364	G	ADD	555	0.01008	0.004984	0.0003137	0.01985	2.023	0.04357
10	chr10:101347968:G:T	101347968	T	ADD	555	0.034	0.01438	0.005822	0.06218	2.365	0.01839
10	chr10:101348371:C:T	101348371	T	ADD	555	0.02706	0.01138	0.00475	0.04937	2.377	0.01779
10	chr10:101348576:C:G	101348576	G	ADD	555	0.02706	0.01138	0.00475	0.04937	2.377	0.01779
10	chr10:101348911:G:A	101348911	A	ADD	555	-0.01686	0.01168	-0.03975	0.006035	-1.443	0.1495
10	chr10:101349309:C:T	101349309	T	ADD	555	0.02704	0.01129	0.004915	0.04917	2.395	0.01694
10	chr10:101349432:C:T	101349432	T	ADD	555	NA	NA	NA	NA	NA	NA
10	chr10:101350281:C:A	101350281	A	ADD	555	0.008198	0.007956	-0.007396	0.02379	1.03	0.3033
10	chr10:101351300:T:C	101351300	T	ADD	555	0.01056	0.004954	0.0008463	0.02027	2.131	0.03355
10	chr10:101351694:C:T	101351694	T	ADD	555	0.09973	0.08075	-0.05853	0.258	1.235	0.2173
10	chr10:101352129:A:AT	101352129	AT	ADD	555	0.007567	0.008411	-0.008919	0.02405	0.8996	0.3687
10	chr10:101352132:T:TA	101352132	TA	ADD	555	-0.01901	0.04048	-0.09835	0.06034	-0.4695	0.6389
10	chr10:101352408:C:T	101352408	T	ADD	555	0.008198	0.007956	-0.007396	0.02379	1.03	0.3033
10	chr10:101352552:AGAT:A	101352552	A	ADD	555	0.008198	0.007956	-0.007396	0.02379	1.03	0.3033
10	chr10:101352826:C:T	101352826	T	ADD	555	-0.05583	0.02864	-0.112	0.0002931	-1.95	0.05172
10	chr10:101352877:C:T	101352877	T	ADD	555	0.006297	0.006056	-0.005572	0.01817	1.04	0.2989
10	chr10:101352879:A:T	101352879	T	ADD	555	0.008198	0.007956	-0.007396	0.02379	1.03	0.3033
10	chr10:101352953:G:A	101352953	A	ADD	555	0.008198	0.007956	-0.007396	0.02379	1.03	0.3033
10	chr10:101353111:T:G	101353111	G	ADD	555	0.008198	0.007956	-0.007396	0.02379	1.03	0.3033
10	chr10:101353278:T:C	101353278	C	ADD	555	0.008198	0.007956	-0.007396	0.02379	1.03	0.3033
10	chr10:101353528:G:A	101353528	A	ADD	555	-0.07057	0.0285	-0.1264	-0.01472	-2.476	0.01358
10	chr10:101354865:A:G	101354865	G	ADD	555	-0.04943	0.0808	-0.2078	0.1089	-0.6117	0.541
10	chr10:101354898:G:A	101354898	A	ADD	555	0.004882	0.0188	-0.03196	0.04172	0.2597	0.7952
10	chr10:101354908:C:T	101354908	T	ADD	555	-0.0277	0.08067	-0.1858	0.1304	-0.3434	0.7314
10	chr10:101355588:A:G	101355588	G	ADD	555	0.02693	0.04049	-0.05244	0.1063	0.665	0.5063
10	chr10:101356322:C:T	101356322	T	ADD	555	0.00718	0.005201	-0.003013	0.01737	1.381	0.168
10	chr10:101356571:T:C	101356571	C	ADD	555	-0.01627	0.005293	-0.02664	-0.005896	-3.074	0.002218
10	chr10:101356893:G:A	101356893	A	ADD	555	-0.004209	0.01206	-0.02785	0.01943	-0.349	0.7272
10	chr10:101357002:G:C	101357002	C	ADD	555	-0.04943	0.0808	-0.2078	0.1089	-0.6117	0.541
10	chr10:101357748:A:G	101357748	G	ADD	555	-0.04943	0.0808	-0.2078	0.1089	-0.6117	0.541
10	chr10:101357896:G:A	101357896	A	ADD	555	-0.01641	0.005705	-0.02759	-0.005226	-2.876	0.004186
10	chr10:101358355:T:G	101358355	G	ADD	555	-0.01627	0.005293	-0.02664	-0.005896	-3.074	0.002218
10	chr10:101358890:G:A	101358890	A	ADD	555	0.009385	0.005559	-0.00151	0.02028	1.688	0.09192
10	chr10:101358891:C:A	101358891	A	ADD	555	0.009385	0.005559	-0.00151	0.02028	1.688	0.09192
10	chr10:101358903:A:G	101358903	G	ADD	555	-0.01666	0.005273	-0.027	-0.006327	-3.16	0.001666
10	chr10:101359090:ACTTCC:A	101359090	A	ADD	555	0.01112	0.0239	-0.03573	0.05797	0.4653	0.6419
10	chr10:101359143:A:C	101359143	C	ADD	555	-0.01666	0.005273	-0.027	-0.006327	-3.16	0.001666
10	chr10:101359364:G:C	101359364	C	ADD	555	-0.01627	0.005293	-0.02664	-0.005896	-3.074	0.002218
10	chr10:101359421:C:T	101359421	T	ADD	555	-0.01627	0.005293	-0.02664	-0.005896	-3.074	0.002218
10	chr10:101359529:A:G	101359529	G	ADD	555	-0.01606	0.00531	-0.02646	-0.005648	-3.024	0.002616
10	chr10:101360058:T:A	101360058	A	ADD	555	-0.0012	0.01242	-0.02554	0.02314	-0.09662	0.9231
10	chr10:101360244:A:G	101360244	G	ADD	555	-0.01606	0.00531	-0.02646	-0.005648	-3.024	0.002616
10	chr10:101361504:A:T	101361504	T	ADD	555	0.03573	0.08068	-0.1224	0.1939	0.4429	0.658
10	chr10:101361573:G:C	101361573	C	ADD	555	-0.01606	0.00531	-0.02646	-0.005648	-3.024	0.002616
10	chr10:101361832:C:T	101361832	T	ADD	555	0.06192	0.03339	-0.003521	0.1274	1.854	0.06421
10	chr10:101362192:T:C	101362192	C	ADD	555	-0.01627	0.005293	-0.02664	-0.005896	-3.074	0.002218
10	chr10:101362252:C:T	101362252	T	ADD	555	0.007067	0.01013	-0.01278	0.02692	0.6978	0.4856
10	chr10:101362465:G:A	101362465	A	ADD	555	0.03489	0.01419	0.007074	0.0627	2.458	0.01427
10	chr10:101362641:C:T	101362641	T	ADD	555	-0.01493	0.00531	-0.02534	-0.004526	-2.812	0.005097
10	chr10:101363303:C:T	101363303	T	ADD	555	0.05116	0.05776	-0.06204	0.1644	0.8858	0.3761
10	chr10:101363467:T:G	101363467	G	ADD	555	-0.01649	0.005708	-0.02768	-0.005307	-2.89	0.00401
10	chr10:101363468:C:T	101363468	T	ADD	555	-0.01649	0.005708	-0.02768	-0.005307	-2.89	0.00401
10	chr10:101363769:G:A	101363769	A	ADD	555	-0.004209	0.01206	-0.02785	0.01943	-0.349	0.7272
10	chr10:101364132:CTTA:C	101364132	C	ADD	555	-0.01627	0.005293	-0.02664	-0.005896	-3.074	0.002218
10	chr10:101364280:A:G	101364280	G	ADD	555	-0.005703	0.04692	-0.09766	0.08625	-0.1216	0.9033
10	chr10:101364503:C:CT	101364503	CT	ADD	555	-0.01606	0.00531	-0.02646	-0.005648	-3.024	0.002616
10	chr10:101364700:A:C	101364700	C	ADD	555	0.007312	0.005198	-0.002875	0.0175	1.407	0.1601
10	chr10:101364729:G:C	101364729	C	ADD	555	0.006825	0.005211	-0.003389	0.01704	1.31	0.1908
10	chr10:101364848:G:A	101364848	A	ADD	555	-0.01627	0.005293	-0.02664	-0.005896	-3.074	0.002218
10	chr10:101365148:A:C	101365148	C	ADD	555	0.006848	0.005203	-0.003349	0.01705	1.316	0.1886
10	chr10:101365785:A:G	101365785	G	ADD	555	0.009385	0.005559	-0.00151	0.02028	1.688	0.09192
10	chr10:101366098:CT:C	101366098	C	ADD	555	-0.1591	0.0802	-0.3163	-0.001912	-1.984	0.04778
10	chr10:101366616:T:C	101366616	C	ADD	555	0.01717	0.05715	-0.09485	0.1292	0.3004	0.764
10	chr10:101367161:C:T	101367161	T	ADD	555	-0.004209	0.01206	-0.02785	0.01943	-0.349	0.7272
10	chr10:101367260:A:G	101367260	G	ADD	555	-0.01627	0.005293	-0.02664	-0.005896	-3.074	0.002218
10	chr10:101367639:T:C	101367639	C	ADD	555	0.00457	0.057	-0.1072	0.1163	0.08018	0.9361
10	chr10:101368088:G:A	101368088	A	ADD	555	-0.07057	0.0285	-0.1264	-0.01472	-2.476	0.01358
10	chr10:101368575:G:A	101368575	A	ADD	555	0.03424	0.01381	0.007178	0.0613	2.48	0.01344
10	chr10:101368646:A:G	101368646	G	ADD	555	-0.01627	0.005293	-0.02664	-0.005896	-3.074	0.002218
10	chr10:101368888:G:A	101368888	A	ADD	555	-0.01627	0.005293	-0.02664	-0.005896	-3.074	0.002218
10	chr10:101369275:A:G	101369275	G	ADD	555	0.04833	0.04113	-0.03228	0.1289	1.175	0.2405
10	chr10:101369381:T:C	101369381	C	ADD	555	0.01198	0.0129	-0.0133	0.03726	0.9287	0.3535
10	chr10:101369782:A:T	101369782	T	ADD	555	0.001427	0.05813	-0.1125	0.1154	0.02454	0.9804
10	chr10:101369888:A:G	101369888	G	ADD	555	0.02031	0.03648	-0.05118	0.0918	0.5568	0.5779
10	chr10:101370834:A:G	101370834	G	ADD	555	-0.06081	0.008078	-0.07664	-0.04497	-7.527	2.171e-13
10	chr10:101370872:A:T	101370872	T	ADD	555	0.01519	0.02109	-0.02615	0.05652	0.7202	0.4717
10	chr10:101371164:CT:C	101371164	C	ADD	555	-0.01627	0.005293	-0.02664	-0.005896	-3.074	0.002218
10	chr10:101371171:T:G	101371171	G	ADD	555	0.06083	0.04705	-0.03138	0.1531	1.293	0.1966
10	chr10:101371572:G:A	101371572	A	ADD	555	-0.04943	0.0808	-0.2078	0.1089	-0.6117	0.541
10	chr10:101371883:G:A	101371883	A	ADD	555	-0.02355	0.005871	-0.03506	-0.01205	-4.012	6.875e-05
10	chr10:101372105:T:G	101372105	G	ADD	555	0.008547	0.05715	-0.1035	0.1206	0.1495	0.8812
10	chr10:101372417:G:T	101372417	T	ADD	555	0.03453	0.08066	-0.1236	0.1926	0.4281	0.6687
10	chr10:101373153:G:A	101373153	A	ADD	555	0.02127	0.08088	-0.1373	0.1798	0.263	0.7927
10	chr10:101373492:T:C	101373492	C	ADD	555	0.007095	0.005202	-0.0031	0.01729	1.364	0.1731
10	chr10:101373866:C:T	101373866	T	ADD	555	-0.02355	0.005871	-0.03506	-0.01205	-4.012	6.875e-05
10	chr10:101373934:A:C	101373934	C	ADD	555	0.02675	0.01215	0.002937	0.05057	2.202	0.02811
10	chr10:101374346:G:A	101374346	A	ADD	555	-0.003406	0.01136	-0.02567	0.01885	-0.2999	0.7644
10	chr10:101374408:T:G	101374408	G	ADD	555	-0.04943	0.0808	-0.2078	0.1089	-0.6117	0.541
10	chr10:101374436:G:A	101374436	A	ADD	555	-0.01649	0.005708	-0.02768	-0.005307	-2.89	0.00401
10	chr10:101374470:A:T	101374470	T	ADD	555	0.0402	0.08054	-0.1177	0.1981	0.4991	0.6179
10	chr10:101374526:G:T	101374526	T	ADD	555	0.002732	0.008511	-0.01395	0.01941	0.3209	0.7484
10	chr10:101374784:A:C	101374784	C	ADD	555	-0.05824	0.081	-0.217	0.1005	-0.719	0.4724
10	chr10:101374787:A:T	101374787	T	ADD	555	0.03108	0.08132	-0.1283	0.1905	0.3821	0.7025
10	chr10:101374876:T:C	101374876	C	ADD	555	-0.01606	0.00531	-0.02646	-0.005648	-3.024	0.002616
10	chr10:101375482:T:C	101375482	C	ADD	555	0.02853	0.01461	-0.0001056	0.05716	1.953	0.05136
10	chr10:101375619:G:A	101375619	A	ADD	555	NA	NA	NA	NA	NA	NA
10	chr10:101375710:T:C	101375710	C	ADD	555	0.054	0.08149	-0.1057	0.2137	0.6627	0.5078
10	chr10:101375753:A:G	101375753	G	ADD	555	0.009385	0.005559	-0.00151	0.02028	1.688	0.09192
10	chr10:101376141:T:C	101376141	C	ADD	555	-0.01627	0.005293	-0.02664	-0.005896	-3.074	0.002218
10	chr10:101376283:C:T	101376283	T	ADD	555	0.004947	0.00604	-0.00689	0.01678	0.8192	0.4131
10	chr10:101376997:T:G	101376997	G	ADD	555	0.006848	0.005203	-0.003349	0.01705	1.316	0.1886
10	chr10:101377143:C:T	101377143	T	ADD	555	0.009385	0.005559	-0.00151	0.02028	1.688	0.09192
10	chr10:101377268:G:A	101377268	A	ADD	555	0.04101	0.04646	-0.05005	0.1321	0.8827	0.3778
10	chr10:101377586:G:T	101377586	T	ADD	555	-0.01627	0.005293	-0.02664	-0.005896	-3.074	0.002218
10	chr10:101377607:A:G	101377607	G	ADD	555	0.05206	0.08045	-0.1056	0.2098	0.6471	0.5178
10	chr10:101378463:A:C	101378463	C	ADD	555	NA	NA	NA	NA	NA	NA
10	chr10:101378680:A:G	101378680	G	ADD	555	0.03387	0.08038	-0.1237	0.1914	0.4214	0.6736
10	chr10:101378681:C:T	101378681	T	ADD	555	-0.004209	0.01206	-0.02785	0.01943	-0.349	0.7272
10	chr10:101378797:T:TTACAGGCA	101378797	TTACAGGCA	ADD	555	-0.01606	0.00531	-0.02646	-0.005648	-3.024	0.002616
10	chr10:101378858:G:A	101378858	A	ADD	555	-0.004209	0.01206	-0.02785	0.01943	-0.349	0.7272
10	chr10:101379138:G:A	101379138	A	ADD	555	-0.01627	0.005293	-0.02664	-0.005896	-3.074	0.002218
10	chr10:101379423:C:T	101379423	T	ADD	555	0.03821	0.08047	-0.1195	0.1959	0.4748	0.6351
10	chr10:101379462:T:C	101379462	C	ADD	555	0.02853	0.01461	-0.0001056	0.05716	1.953	0.05136
10	chr10:101380203:G:A	101380203	A	ADD	555	-0.004209	0.01206	-0.02785	0.01943	-0.349	0.7272
10	chr10:101380237:A:T	101380237	T	ADD	555	NA	NA	NA	NA	NA	NA
10	chr10:101380558:G:C	101380558	C	ADD	555	NA	NA	NA	NA	NA	NA
10	chr10:101380901:A:G	101380901	G	ADD	555	0.006848	0.005203	-0.003349	0.01705	1.316	0.1886
10	chr10:101380971:G:C	101380971	C	ADD	555	-0.01638	0.005237	-0.02664	-0.006113	-3.127	0.001859
10	chr10:101381211:T:C	101381211	C	ADD	555	-0.01638	0.005237	-0.02664	-0.006113	-3.127	0.001859
10	chr10:101381609:T:G	101381609	G	ADD	555	0.04128	0.08133	-0.1181	0.2007	0.5075	0.612
10	chr10:101382008:C:A	101382008	A	ADD	555	-0.01587	0.005277	-0.02621	-0.005526	-3.007	0.002759
10	chr10:101383507:T:G	101383507	G	ADD	555	-0.007403	0.01176	-0.03045	0.01565	-0.6295	0.5293
10	chr10:101384442:G:T	101384442	T	ADD	555	-0.01638	0.005237	-0.02664	-0.006113	-3.127	0.001859
10	chr10:101385224:G:A	101385224	A	ADD	555	-0.01638	0.005237	-0.02664	-0.006113	-3.127	0.001859
10	chr10:101385303:C:T	101385303	T	ADD	555	0.009385	0.005559	-0.00151	0.02028	1.688	0.09192
10	chr10:101385330:G:A	101385330	A	ADD	555	-0.01638	0.005237	-0.02664	-0.006113	-3.127	0.001859
10	chr10:101385743:A:T	101385743	T	ADD	555	-0.01638	0.005237	-0.02664	-0.006113	-3.127	0.001859
10	chr10:101386046:A:G	101386046	G	ADD	555	0.09042	0.08075	-0.06785	0.2487	1.12	0.2633
10	chr10:101386564:C:T	101386564	T	ADD	555	-0.0121	0.08089	-0.1706	0.1464	-0.1496	0.8811
10	chr10:101386953:T:G	101386953	G	ADD	555	0.03049	0.08037	-0.127	0.188	0.3794	0.7046
10	chr10:101386974:G:A	101386974	A	ADD	555	0.05116	0.05776	-0.06204	0.1644	0.8858	0.3761
10	chr10:101387227:T:C	101387227	C	ADD	555	0.03334	0.08034	-0.1241	0.1908	0.415	0.6783
10	chr10:101387320:G:T	101387320	T	ADD	555	-0.04943	0.0808	-0.2078	0.1089	-0.6117	0.541
10	chr10:101387402:A:G	101387402	G	ADD	555	0.009385	0.005559	-0.00151	0.02028	1.688	0.09192
10	chr10:101387836:T:A	101387836	A	ADD	555	0.02224	0.01389	-0.004984	0.04946	1.601	0.1099
10	chr10:101387863:T:C	101387863	C	ADD	555	NA	NA	NA	NA	NA	NA
10	chr10:101388219:T:C	101388219	C	ADD	555	0.006162	0.005159	-0.00395	0.01627	1.194	0.2329
10	chr10:101388255:G:A	101388255	A	ADD	555	-0.0186	0.03325	-0.08376	0.04656	-0.5595	0.576
10	chr10:101388601:C:T	101388601	T	ADD	555	-0.01504	0.0114	-0.03739	0.007304	-1.319	0.1876
10	chr10:101389368:G:A	101389368	A	ADD	555	-0.01638	0.005237	-0.02664	-0.006113	-3.127	0.001859
10	chr10:101389774:G:A	101389774	A	ADD	555	-0.007227	0.01195	-0.03064	0.01619	-0.6049	0.5455
10	chr10:101389830:G:T	101389830	T	ADD	555	-0.01638	0.005237	-0.02664	-0.006113	-3.127	0.001859
10	chr10:101390100:T:G	101390100	G	ADD	555	-0.01638	0.005237	-0.02664	-0.006113	-3.127	0.001859
10	chr10:101390212:G:C	101390212	C	ADD	555	-0.001955	0.08048	-0.1597	0.1558	-0.02429	0.9806
10	chr10:101390765:AAAAG:A	101390765	A	ADD	555	-0.006973	0.01119	-0.02891	0.01496	-0.623	0.5336
10	chr10:101392025:G:A	101392025	A	ADD	555	0.006162	0.005159	-0.00395	0.01627	1.194	0.2329
10	chr10:101392610:T:G	101392610	G	ADD	555	-0.01638	0.005237	-0.02664	-0.006113	-3.127	0.001859
10	chr10:101392658:C:A	101392658	A	ADD	555	0.03467	0.01437	0.006498	0.06284	2.412	0.01619
10	chr10:101393377:CCAGT:C	101393377	C	ADD	555	0.054	0.08149	-0.1057	0.2137	0.6627	0.5078
10	chr10:101393664:G:C	101393664	C	ADD	555	0.008031	0.006706	-0.005113	0.02117	1.197	0.2316
10	chr10:101393688:A:T	101393688	T	ADD	555	-0.01638	0.005237	-0.02664	-0.006113	-3.127	0.001859
10	chr10:101393755:C:G	101393755	G	ADD	555	0.01011	0.02204	-0.03309	0.05331	0.4586	0.6467
10	chr10:101393789:C:T	101393789	C	ADD	555	0.009533	0.005534	-0.001313	0.02038	1.723	0.08552
10	chr10:101394300:C:T	101394300	T	ADD	555	0.005844	0.005152	-0.004255	0.01594	1.134	0.2572
10	chr10:101394301:G:A	101394301	A	ADD	555	0.009385	0.005559	-0.00151	0.02028	1.688	0.09192
10	chr10:101394564:A:G	101394564	G	ADD	555	0.03176	0.01408	0.004162	0.05936	2.256	0.0245
10	chr10:101394592:T:C	101394592	C	ADD	555	0.01004	0.01531	-0.01997	0.04005	0.6556	0.5124
10	chr10:101394639:A:C	101394639	C	ADD	555	-0.01638	0.005237	-0.02664	-0.006113	-3.127	0.001859
10	chr10:101396659:G:C	101396659	C	ADD	555	-0.007403	0.01176	-0.03045	0.01565	-0.6295	0.5293
10	chr10:101396736:G:A	101396736	A	ADD	555	-0.01622	0.005238	-0.02649	-0.005955	-3.097	0.002057
10	chr10:101396753:TTTG:T	101396753	T	ADD	555	-0.01638	0.005237	-0.02664	-0.006113	-3.127	0.001859
10	chr10:101396803:G:T	101396803	T	ADD	555	0.004382	0.08042	-0.1532	0.162	0.05449	0.9566
10	chr10:101396975:G:T	101396975	T	ADD	555	-0.01638	0.005237	-0.02664	-0.006113	-3.127	0.001859
10	chr10:101398366:G:A	101398366	A	ADD	555	0.005873	0.08062	-0.1521	0.1639	0.07285	0.942
10	chr10:101398395:C:T	101398395	T	ADD	555	-0.01638	0.005237	-0.02664	-0.006113	-3.127	0.001859
10	chr10:101398535:C:T	101398535	T	ADD	555	-0.08436	0.08068	-0.2425	0.07376	-1.046	0.2962
10	chr10:101398667:C:T	101398667	T	ADD	555	-0.01638	0.005237	-0.02664	-0.006113	-3.127	0.001859
10	chr10:101399070:A:G	101399070	G	ADD	555	0.03112	0.08097	-0.1276	0.1898	0.3844	0.7009
10	chr10:101399251:A:G	101399251	G	ADD	555	-0.01638	0.005237	-0.02664	-0.006113	-3.127	0.001859
10	chr10:101399637:T:C	101399637	C	ADD	555	-0.01638	0.005237	-0.02664	-0.006113	-3.127	0.001859
10	chr10:101399812:C:T	101399812	T	ADD	555	0.006162	0.005159	-0.00395	0.01627	1.194	0.2329
10	chr10:101400420:C:CAG	101400420	CAG	ADD	555	-0.01638	0.005237	-0.02664	-0.006113	-3.127	0.001859
10	chr10:101400528:A:G	101400528	G	ADD	555	0.09525	0.0817	-0.06488	0.2554	1.166	0.2442
10	chr10:101400869:C:T	101400869	T	ADD	555	-0.01504	0.0114	-0.03739	0.007304	-1.319	0.1876
10	chr10:101401051:C:A	101401051	A	ADD	555	0.00689	0.00516	-0.003223	0.017	1.335	0.1823
10	chr10:101401131:A:G	101401131	G	ADD	555	0.01198	0.0129	-0.0133	0.03726	0.9287	0.3535
10	chr10:101401636:C:T	101401636	T	ADD	555	-0.01638	0.005237	-0.02664	-0.006113	-3.127	0.001859
10	chr10:101402160:C:G	101402160	G	ADD	555	-0.01638	0.005237	-0.02664	-0.006113	-3.127	0.001859
10	chr10:101402573:C:T	101402573	C	ADD	555	0.009533	0.005534	-0.001313	0.02038	1.723	0.08552
10	chr10:101402645:G:A	101402645	A	ADD	555	0.1195	0.08216	-0.04155	0.2805	1.454	0.1465
10	chr10:101402869:A:G	101402869	G	ADD	555	-0.02359	0.005862	-0.03508	-0.0121	-4.025	6.518e-05
10	chr10:101403552:A:G	101403552	G	ADD	555	-0.05125	0.08096	-0.2099	0.1074	-0.6331	0.527
10	chr10:101403850:T:C	101403850	C	ADD	555	-0.01638	0.005237	-0.02664	-0.006113	-3.127	0.001859
10	chr10:101404116:C:T	101404116	T	ADD	555	-0.02494	0.005888	-0.03648	-0.0134	-4.235	2.684e-05
10	chr10:101404175:T:C	101404175	C	ADD	555	-0.01622	0.005238	-0.02649	-0.005955	-3.097	0.002057
10	chr10:101404220:C:T	101404220	T	ADD	555	-0.01619	0.00568	-0.02733	-0.005063	-2.851	0.004519
10	chr10:101404585:T:G	101404585	G	ADD	555	-0.01619	0.00568	-0.02733	-0.005063	-2.851	0.004519
10	chr10:101405143:C:G	101405143	G	ADD	555	0.05024	0.08051	-0.1076	0.208	0.624	0.5329
10	chr10:101405431:T:C	101405431	C	ADD	555	0.03212	0.01534	0.002047	0.0622	2.093	0.03678
10	chr10:101406034:CTA:C	101406034	C	ADD	555	-0.007403	0.01176	-0.03045	0.01565	-0.6295	0.5293
10	chr10:101406101:G:A	101406101	A	ADD	555	0.06192	0.03339	-0.003521	0.1274	1.854	0.06421
10	chr10:101406888:A:G	101406888	G	ADD	555	-0.004754	0.01261	-0.02947	0.01996	-0.377	0.7063
10	chr10:101407314:C:A	101407314	A	ADD	555	0.06118	0.08083	-0.09724	0.2196	0.7569	0.4495
10	chr10:101407444:C:T	101407444	T	ADD	555	-0.04943	0.0808	-0.2078	0.1089	-0.6117	0.541
10	chr10:101407523:G:A	101407523	A	ADD	555	0.005986	0.005165	-0.004138	0.01611	1.159	0.247
10	chr10:101407630:A:G	101407630	G	ADD	555	0.009385	0.005559	-0.00151	0.02028	1.688	0.09192
10	chr10:101407797:A:G	101407797	G	ADD	555	-0.02359	0.005862	-0.03508	-0.0121	-4.025	6.518e-05
10	chr10:101408184:A:G	101408184	G	ADD	555	0.00868	0.08117	-0.1504	0.1678	0.1069	0.9149
10	chr10:101408208:CCATA:C	101408208	C	ADD	555	0.01112	0.0239	-0.03573	0.05797	0.4653	0.6419
10	chr10:101408601:T:C	101408601	C	ADD	555	0.06609	0.04066	-0.01361	0.1458	1.625	0.1047
10	chr10:101408990:A:C	101408990	C	ADD	555	0.004427	0.008462	-0.01216	0.02101	0.5232	0.601
10	chr10:101409075:G:A	101409075	A	ADD	555	-0.01641	0.005248	-0.02669	-0.006121	-3.126	0.001865
10	chr10:101410391:C:T	101410391	T	ADD	555	-0.05824	0.081	-0.217	0.1005	-0.719	0.4724
10	chr10:101410392:G:C	101410392	C	ADD	555	-0.04943	0.0808	-0.2078	0.1089	-0.6117	0.541
10	chr10:101410446:C:A	101410446	A	ADD	555	0.009385	0.005559	-0.00151	0.02028	1.688	0.09192
10	chr10:101410701:C:CT	101410701	CT	ADD	555	-0.01618	0.005267	-0.0265	-0.005854	-3.071	0.002238
10	chr10:101411081:T:C	101411081	C	ADD	555	-0.01657	0.005248	-0.02685	-0.006281	-3.157	0.001683
10	chr10:101411377:T:C	101411377	C	ADD	555	0.05116	0.05776	-0.06204	0.1644	0.8858	0.3761
10	chr10:101411433:G:A	101411433	A	ADD	555	-0.01629	0.005268	-0.02661	-0.005963	-3.092	0.002091
10	chr10:101411784:CT:C	101411784	C	ADD	555	-0.01657	0.005248	-0.02685	-0.006281	-3.157	0.001683
10	chr10:101412358:C:T	101412358	T	ADD	555	0.005873	0.08062	-0.1521	0.1639	0.07285	0.942
10	chr10:101412816:G:A	101412816	A	ADD	555	-0.04714	0.05697	-0.1588	0.06453	-0.8274	0.4084
10	chr10:101413184:G:A	101413184	A	ADD	555	0.009385	0.005559	-0.00151	0.02028	1.688	0.09192
10	chr10:101413193:C:T	101413193	T	ADD	555	0.03467	0.01437	0.006498	0.06284	2.412	0.01619
10	chr10:101413748:T:A	101413748	A	ADD	555	-0.01657	0.005248	-0.02685	-0.006281	-3.157	0.001683
10	chr10:101414023:C:T	101414023	T	ADD	555	0.007253	0.005155	-0.002851	0.01736	1.407	0.16
10	chr10:101414039:G:A	101414039	A	ADD	555	0.009385	0.005559	-0.00151	0.02028	1.688	0.09192
10	chr10:101415039:TA:T	101415039	T	ADD	555	0.005986	0.005165	-0.004138	0.01611	1.159	0.247
10	chr10:101415367:G:T	101415367	T	ADD	555	-0.01657	0.005248	-0.02685	-0.006281	-3.157	0.001683
10	chr10:101415902:C:T	101415902	T	ADD	555	-0.04943	0.0808	-0.2078	0.1089	-0.6117	0.541
10	chr10:101415958:T:C	101415958	C	ADD	555	-0.01657	0.005248	-0.02685	-0.006281	-3.157	0.001683
10	chr10:101416559:GTTA:G	101416559	G	ADD	555	-0.1591	0.0802	-0.3163	-0.001912	-1.984	0.04778
10	chr10:101416692:G:A	101416692	A	ADD	555	-0.01619	0.00568	-0.02733	-0.005063	-2.851	0.004519
10	chr10:101417039:A:G	101417039	G	ADD	555	NA	NA	NA	NA	NA	NA
10	chr10:101417215:G:A	101417215	A	ADD	555	0.00457	0.057	-0.1072	0.1163	0.08018	0.9361
10	chr10:101417446:C:T	101417446	T	ADD	555	-0.01657	0.005248	-0.02685	-0.006281	-3.157	0.001683
10	chr10:101417845:T:C	101417845	C	ADD	555	-0.01641	0.005248	-0.02669	-0.006121	-3.126	0.001865
10	chr10:101417921:G:A	101417921	A	ADD	555	NA	NA	NA	NA	NA	NA
10	chr10:101418448:G:A	101418448	A	ADD	555	0.01126	0.008718	-0.005829	0.02834	1.291	0.1972
10	chr10:101418501:TAATA:T	101418501	T	ADD	555	-0.01657	0.005248	-0.02685	-0.006281	-3.157	0.001683
10	chr10:101418750:T:G	101418750	G	ADD	555	-0.005568	0.0115	-0.0281	0.01696	-0.4843	0.6283
10	chr10:101418757:G:A	101418757	A	ADD	555	-0.005568	0.0115	-0.0281	0.01696	-0.4843	0.6283
10	chr10:101418914:T:C	101418914	C	ADD	555	0.06609	0.04066	-0.01361	0.1458	1.625	0.1047
10	chr10:101419248:C:T	101419248	T	ADD	555	-0.01644	0.005655	-0.02752	-0.005355	-2.907	0.003798
10	chr10:101419549:C:T	101419549	T	ADD	555	0.005986	0.005165	-0.004138	0.01611	1.159	0.247
10	chr10:101419604:G:A	101419604	A	ADD	555	-0.0168	0.005246	-0.02708	-0.006513	-3.202	0.001447
10	chr10:101420386:A:C	101420386	C	ADD	555	0.05116	0.05776	-0.06204	0.1644	0.8858	0.3761
10	chr10:101420579:G:A	101420579	A	ADD	555	0.06192	0.03339	-0.003521	0.1274	1.854	0.06421
10	chr10:101421158:A:G	101421158	G	ADD	555	0.01112	0.0239	-0.03573	0.05797	0.4653	0.6419
10	chr10:101421759:A:G	101421759	G	ADD	555	0.02341	0.01405	-0.004135	0.05095	1.666	0.09635
10	chr10:101421933:C:T	101421933	T	ADD	555	0.01198	0.0129	-0.0133	0.03726	0.9287	0.3535
10	chr10:101422152:T:A	101422152	A	ADD	555	-0.08505	0.0568	-0.1964	0.02628	-1.497	0.1349
10	chr10:101422160:A:G	101422160	G	ADD	555	-0.005568	0.0115	-0.0281	0.01696	-0.4843	0.6283
10	chr10:101422322:G:GT	101422322	GT	ADD	555	-0.07057	0.0285	-0.1264	-0.01472	-2.476	0.01358
10	chr10:101422565:T:A	101422565	A	ADD	555	0.005986	0.005165	-0.004138	0.01611	1.159	0.247
10	chr10:101422637:A:G	101422637	G	ADD	555	-0.01695	0.005246	-0.02723	-0.006673	-3.232	0.001304
10	chr10:101422806:CT:C	101422806	C	ADD	555	0.01933	0.08064	-0.1387	0.1774	0.2397	0.8107
10	chr10:101422843:C:G	101422843	G	ADD	555	-0.01657	0.005248	-0.02685	-0.006281	-3.157	0.001683
10	chr10:101423470:T:C	101423470	C	ADD	555	-0.0159	0.005189	-0.02607	-0.005732	-3.065	0.002287
10	chr10:101423878:C:G	101423878	G	ADD	555	0.008784	0.005586	-0.002165	0.01973	1.572	0.1164
10	chr10:101423933:T:C	101423933	C	ADD	555	0.00868	0.08117	-0.1504	0.1678	0.1069	0.9149
10	chr10:101424134:T:G	101424134	G	ADD	555	-0.005568	0.0115	-0.0281	0.01696	-0.4843	0.6283
10	chr10:101424540:G:A	101424540	A	ADD	555	-0.0168	0.005246	-0.02708	-0.006513	-3.202	0.001447
10	chr10:101425424:C:A	101425424	A	ADD	555	-0.01695	0.005246	-0.02723	-0.006673	-3.232	0.001304
10	chr10:101425764:C:T	101425764	T	ADD	555	-0.00773	0.01157	-0.03041	0.01495	-0.668	0.5044
10	chr10:101425785:G:A	101425785	A	ADD	555	0.01434	0.01556	-0.01617	0.04484	0.9212	0.3574
10	chr10:101425914:T:C	101425914	C	ADD	555	0.03559	0.03326	-0.02961	0.1008	1.07	0.2852
10	chr10:101426829:C:T	101426829	T	ADD	555	-0.01612	0.005187	-0.02629	-0.005959	-3.109	0.001977
10	chr10:101427033:CTG:C	101427033	C	ADD	555	-0.00773	0.01157	-0.03041	0.01495	-0.668	0.5044
10	chr10:101427081:G:A	101427081	A	ADD	555	0.007346	0.005098	-0.002646	0.01734	1.441	0.1502
10	chr10:101427396:G:T	101427396	T	ADD	555	-0.01628	0.005186	-0.02644	-0.006113	-3.139	0.00179
10	chr10:101427425:C:T	101427425	T	ADD	555	0.008784	0.005586	-0.002165	0.01973	1.572	0.1164
10	chr10:101427530:T:C	101427530	C	ADD	555	-0.0159	0.005189	-0.02607	-0.005732	-3.065	0.002287
10	chr10:101427549:A:T	101427549	T	ADD	555	-0.0159	0.005189	-0.02607	-0.005732	-3.065	0.002287
10	chr10:101427617:T:A	101427617	A	ADD	555	0.06609	0.04066	-0.01361	0.1458	1.625	0.1047
10	chr10:101427640:A:C	101427640	C	ADD	555	-0.04943	0.0808	-0.2078	0.1089	-0.6117	0.541
10	chr10:101428164:G:A	101428164	A	ADD	555	-0.01619	0.00568	-0.02733	-0.005063	-2.851	0.004519
10	chr10:101428444:A:G	101428444	G	ADD	555	-0.01628	0.005186	-0.02644	-0.006113	-3.139	0.00179
10	chr10:101429164:A:G	101429164	G	ADD	555	0.03099	0.08041	-0.1266	0.1886	0.3854	0.7001
10	chr10:101429316:G:A	101429316	A	ADD	555	-0.01695	0.005246	-0.02723	-0.006673	-3.232	0.001304
10	chr10:101429481:G:T	101429481	T	ADD	555	-0.01695	0.005246	-0.02723	-0.006673	-3.232	0.001304
10	chr10:101431170:G:A	101431170	A	ADD	555	0.01721	0.01885	-0.01974	0.05417	0.913	0.3616
10	chr10:101431238:G:A	101431238	A	ADD	555	0.009385	0.005559	-0.00151	0.02028	1.688	0.09192
10	chr10:101431316:A:G	101431316	G	ADD	555	0.005986	0.005165	-0.004138	0.01611	1.159	0.247
10	chr10:101431367:G:A	101431367	A	ADD	555	0.009385	0.005559	-0.00151	0.02028	1.688	0.09192
10	chr10:101431384:C:A	101431384	A	ADD	555	-0.03381	0.02281	-0.07852	0.01089	-1.482	0.1388
10	chr10:101431543:C:T	101431543	T	ADD	555	-0.01695	0.005246	-0.02723	-0.006673	-3.232	0.001304
10	chr10:101432308:T:G	101432308	G	ADD	555	0.02054	0.0807	-0.1376	0.1787	0.2545	0.7992
10	chr10:101432463:A:G	101432463	G	ADD	555	-0.005568	0.0115	-0.0281	0.01696	-0.4843	0.6283
10	chr10:101432717:A:G	101432717	G	ADD	555	-0.0168	0.005246	-0.02708	-0.006513	-3.202	0.001447
10	chr10:101433039:A:G	101433039	G	ADD	555	0.1195	0.08216	-0.04155	0.2805	1.454	0.1465
10	chr10:101433945:A:C	101433945	C	ADD	555	0.02175	0.05734	-0.09063	0.1341	0.3793	0.7046
10	chr10:101434338:G:T	101434338	T	ADD	555	-0.01619	0.00568	-0.02733	-0.005063	-2.851	0.004519
10	chr10:101434440:A:T	101434440	T	ADD	555	0.04101	0.04646	-0.05005	0.1321	0.8827	0.3778
10	chr10:101434462:G:A	101434462	A	ADD	555	0.03108	0.08132	-0.1283	0.1905	0.3821	0.7025
10	chr10:101434726:C:G	101434726	G	ADD	555	0.05116	0.05776	-0.06204	0.1644	0.8858	0.3761
10	chr10:101435104:A:G	101435104	G	ADD	555	-0.01901	0.04048	-0.09835	0.06034	-0.4695	0.6389
10	chr10:101435280:C:T	101435280	T	ADD	555	-0.01585	0.005246	-0.02613	-0.005569	-3.022	0.002633
10	chr10:101435666:A:C	101435666	C	ADD	555	-0.01508	0.01163	-0.03787	0.007713	-1.297	0.1953
10	chr10:101436920:A:G	101436920	G	ADD	555	0.01391	0.04686	-0.07793	0.1058	0.2969	0.7666
10	chr10:101437119:A:G	101437119	G	ADD	555	0.01877	0.05759	-0.0941	0.1316	0.3259	0.7446
10	chr10:101437962:T:C	101437962	C	ADD	555	-0.01612	0.005187	-0.02629	-0.005959	-3.109	0.001977
10	chr10:101438197:A:G	101438197	G	ADD	555	0.06083	0.04705	-0.03138	0.1531	1.293	0.1966
10	chr10:101438198:G:A	101438198	A	ADD	555	0.008784	0.005586	-0.002165	0.01973	1.572	0.1164
10	chr10:101438297:C:A	101438297	A	ADD	555	-0.01629	0.005203	-0.02649	-0.00609	-3.13	0.00184
10	chr10:101438885:T:C	101438885	C	ADD	555	0.006307	0.005173	-0.003831	0.01645	1.219	0.2232
10	chr10:101439461:A:G	101439461	G	ADD	555	0.005986	0.005165	-0.004138	0.01611	1.159	0.247
10	chr10:101439675:A:C	101439675	C	ADD	555	0.005986	0.005165	-0.004138	0.01611	1.159	0.247
10	chr10:101439685:G:A	101439685	A	ADD	555	0.07509	0.05803	-0.03864	0.1888	1.294	0.1962
10	chr10:101439856:A:C	101439856	C	ADD	555	0.01112	0.0239	-0.03573	0.05797	0.4653	0.6419
10	chr10:101440150:T:C	101440150	C	ADD	555	0.005986	0.005165	-0.004138	0.01611	1.159	0.247
10	chr10:101440224:C:A	101440224	A	ADD	555	0.03453	0.08066	-0.1236	0.1926	0.4281	0.6687
10	chr10:101440637:G:A	101440637	A	ADD	555	-0.01682	0.005241	-0.02709	-0.006547	-3.209	0.001409
10	chr10:101440671:G:A	101440671	A	ADD	555	-0.01682	0.005241	-0.02709	-0.006547	-3.209	0.001409
10	chr10:101440728:GA:G	101440728	G	ADD	555	-0.02051	0.08073	-0.1787	0.1377	-0.2541	0.7995
10	chr10:101440792:C:G	101440792	G	ADD	555	0.03467	0.01437	0.006498	0.06284	2.412	0.01619
10	chr10:101440851:C:T	101440851	T	ADD	555	-0.01682	0.005241	-0.02709	-0.006547	-3.209	0.001409
10	chr10:101441044:A:G	101441044	G	ADD	555	-0.01628	0.005186	-0.02644	-0.006113	-3.139	0.00179
10	chr10:101441378:G:A	101441378	A	ADD	555	-0.04943	0.0808	-0.2078	0.1089	-0.6117	0.541
10	chr10:101441506:A:C	101441506	C	ADD	555	0.00551	0.006038	-0.006325	0.01734	0.9125	0.3619
10	chr10:101441825:C:G	101441825	G	ADD	555	-0.01628	0.005186	-0.02644	-0.006113	-3.139	0.00179
10	chr10:101442118:G:T	101442118	T	ADD	555	0.005986	0.005165	-0.004138	0.01611	1.159	0.247
10	chr10:101442128:A:T	101442128	T	ADD	555	-0.01528	0.005578	-0.02622	-0.004352	-2.74	0.006342
10	chr10:101442262:ATC:A	101442262	A	ADD	555	0.01255	0.008094	-0.003315	0.02841	1.55	0.1216
10	chr10:101442350:G:C	101442350	C	ADD	555	-0.1022	0.08055	-0.2601	0.05564	-1.269	0.2049
10	chr10:101442683:A:G	101442683	G	ADD	555	0.03176	0.01408	0.004162	0.05936	2.256	0.0245
10	chr10:101444897:C:T	101444897	T	ADD	555	NA	NA	NA	NA	NA	NA
10	chr10:101445340:G:C	101445340	C	ADD	555	-0.181	0.08025	-0.3383	-0.02376	-2.256	0.02446
10	chr10:101445515:G:A	101445515	G	ADD	555	0.009308	0.00556	-0.00159	0.02021	1.674	0.09471
10	chr10:101445585:C:T	101445585	T	ADD	555	0.04491	0.08071	-0.1133	0.2031	0.5564	0.5781
10	chr10:101446073:T:C	101446073	C	ADD	555	-0.04943	0.0808	-0.2078	0.1089	-0.6117	0.541
10	chr10:101446358:G:A	101446358	A	ADD	555	-0.01397	0.005311	-0.02438	-0.003557	-2.63	0.00879
10	chr10:101446663:A:G	101446663	G	ADD	555	-0.07269	0.08104	-0.2315	0.08615	-0.8969	0.3701
10	chr10:101447046:G:A	101447046	A	ADD	555	NA	NA	NA	NA	NA	NA
10	chr10:101447340:T:C	101447340	C	ADD	555	-0.02103	0.005412	-0.03164	-0.01043	-3.887	0.0001143
10	chr10:101447423:T:A	101447423	A	ADD	555	-0.02103	0.005412	-0.03164	-0.01043	-3.887	0.0001143
10	chr10:101447539:C:A	101447539	A	ADD	555	0.04187	0.04039	-0.0373	0.121	1.037	0.3004
10	chr10:101447884:CT:C	101447884	C	ADD	555	0.008784	0.005586	-0.002165	0.01973	1.572	0.1164
10	chr10:101448188:A:G	101448188	G	ADD	555	-0.02051	0.08073	-0.1787	0.1377	-0.2541	0.7995
10	chr10:101449568:A:C	101449568	C	ADD	555	0.0064	0.005163	-0.00372	0.01652	1.239	0.2157
10	chr10:101449579:G:A	101449579	A	ADD	555	-0.005568	0.0115	-0.0281	0.01696	-0.4843	0.6283
10	chr10:101449968:G:T	101449968	T	ADD	555	-0.01901	0.04048	-0.09835	0.06034	-0.4695	0.6389
10	chr10:101450398:G:C	101450398	C	ADD	555	-0.01612	0.005187	-0.02629	-0.005959	-3.109	0.001977
10	chr10:101451718:C:T	101451718	T	ADD	555	NA	NA	NA	NA	NA	NA
10	chr10:101453251:A:AT	101453251	AT	ADD	555	-0.05822	0.007832	-0.07357	-0.04287	-7.434	4.139e-13
10	chr10:101453807:G:A	101453807	A	ADD	555	0.03176	0.01408	0.004162	0.05936	2.256	0.0245
10	chr10:101453870:T:G	101453870	G	ADD	555	-0.246	0.08028	-0.4033	-0.08865	-3.064	0.00229
10	chr10:101453912:C:G	101453912	G	ADD	555	-0.01528	0.005578	-0.02622	-0.004352	-2.74	0.006342
10	chr10:101453970:A:G	101453970	G	ADD	555	-0.01901	0.04048	-0.09835	0.06034	-0.4695	0.6389
10	chr10:101454023:G:C	101454023	C	ADD	555	-0.0159	0.005189	-0.02607	-0.005732	-3.065	0.002287
10	chr10:101454106:TAAAAAC:T	101454106	T	ADD	555	-0.04943	0.0808	-0.2078	0.1089	-0.6117	0.541
10	chr10:101454127:CT:C	101454127	C	ADD	555	-0.0159	0.005189	-0.02607	-0.005732	-3.065	0.002287
10	chr10:101455536:G:A	101455536	A	ADD	555	0.01553	0.05756	-0.09729	0.1283	0.2698	0.7875
10	chr10:101456039:C:T	101456039	T	ADD	555	0.03334	0.08034	-0.1241	0.1908	0.415	0.6783
10	chr10:101456113:A:G	101456113	G	ADD	555	-0.0159	0.005189	-0.02607	-0.005732	-3.065	0.002287
10	chr10:101456133:T:C	101456133	C	ADD	555	-0.0159	0.005189	-0.02607	-0.005732	-3.065	0.002287
10	chr10:101456544:G:GT	101456544	GT	ADD	555	0.0064	0.005163	-0.00372	0.01652	1.239	0.2157
10	chr10:101456869:T:C	101456869	C	ADD	555	-0.01508	0.01163	-0.03787	0.007713	-1.297	0.1953
10	chr10:101457389:A:G	101457389	G	ADD	555	-0.01612	0.005187	-0.02629	-0.005959	-3.109	0.001977
10	chr10:101458229:C:G	101458229	G	ADD	555	0.02204	0.04037	-0.05708	0.1012	0.546	0.5853
10	chr10:101458230:A:G	101458230	G	ADD	555	0.054	0.08149	-0.1057	0.2137	0.6627	0.5078
10	chr10:101458422:C:T	101458422	T	ADD	555	-0.005568	0.0115	-0.0281	0.01696	-0.4843	0.6283
10	chr10:101458435:C:G	101458435	G	ADD	555	0.0064	0.005163	-0.00372	0.01652	1.239	0.2157
10	chr10:101458810:A:C	101458810	C	ADD	555	0.03176	0.01408	0.004162	0.05936	2.256	0.0245
10	chr10:101458814:A:G	101458814	G	ADD	555	0.03176	0.01408	0.004162	0.05936	2.256	0.0245
10	chr10:101458880:A:G	101458880	G	ADD	555	-0.0159	0.005189	-0.02607	-0.005732	-3.065	0.002287
10	chr10:101459558:G:C	101459558	C	ADD	555	-0.005568	0.0115	-0.0281	0.01696	-0.4843	0.6283
10	chr10:101460179:A:G	101460179	G	ADD	555	-0.0159	0.005189	-0.02607	-0.005732	-3.065	0.002287
10	chr10:101460228:TA:T	101460228	T	ADD	555	-0.005568	0.0115	-0.0281	0.01696	-0.4843	0.6283
10	chr10:101460328:G:A	101460328	A	ADD	555	0.07833	0.08102	-0.08046	0.2371	0.9668	0.3341
10	chr10:101460668:G:A	101460668	A	ADD	555	0.006378	0.005173	-0.003761	0.01652	1.233	0.2181
10	chr10:101460878:G:T	101460878	T	ADD	555	NA	NA	NA	NA	NA	NA
10	chr10:101460925:C:T	101460925	T	ADD	555	-0.0159	0.005189	-0.02607	-0.005732	-3.065	0.002287
10	chr10:101461036:G:A	101461036	A	ADD	555	-0.005568	0.0115	-0.0281	0.01696	-0.4843	0.6283
10	chr10:101461340:T:C	101461340	C	ADD	555	-0.06074	0.007984	-0.07639	-0.04509	-7.608	1.237e-13
10	chr10:101461365:T:G	101461365	G	ADD	555	0.02853	0.01461	-0.0001056	0.05716	1.953	0.05136
10	chr10:101462443:G:T	101462443	T	ADD	555	0.004427	0.008462	-0.01216	0.02101	0.5232	0.601
10	chr10:101463339:C:T	101463339	T	ADD	555	-0.0159	0.005189	-0.02607	-0.005732	-3.065	0.002287
10	chr10:101463892:C:T	101463892	T	ADD	555	0.03489	0.01356	0.008316	0.06146	2.573	0.01033
10	chr10:101463918:G:T	101463918	T	ADD	555	-0.0159	0.005189	-0.02607	-0.005732	-3.065	0.002287
10	chr10:101464587:C:T	101464587	T	ADD	555	0.006663	0.006753	-0.006573	0.0199	0.9867	0.3242
10	chr10:101464599:C:G	101464599	G	ADD	555	-0.0968	0.08155	-0.2566	0.06304	-1.187	0.2358
10	chr10:101464737:G:A	101464737	A	ADD	555	0.01112	0.0239	-0.03573	0.05797	0.4653	0.6419
10	chr10:101465167:C:T	101465167	T	ADD	555	0.001427	0.05813	-0.1125	0.1154	0.02454	0.9804
10	chr10:101465321:T:G	101465321	G	ADD	555	0.00457	0.057	-0.1072	0.1163	0.08018	0.9361
10	chr10:101465605:C:T	101465605	T	ADD	555	-0.00784	0.01249	-0.03232	0.01664	-0.6277	0.5305
10	chr10:101465701:A:G	101465701	G	ADD	555	-0.0159	0.005189	-0.02607	-0.005732	-3.065	0.002287
10	chr10:101465714:A:C	101465714	C	ADD	555	0.006312	0.005347	-0.004168	0.01679	1.18	0.2383
10	chr10:101467046:C:A	101467046	A	ADD	555	-0.0159	0.005189	-0.02607	-0.005732	-3.065	0.002287
10	chr10:101467352:A:G	101467352	G	ADD	555	-0.04538	0.04707	-0.1376	0.04688	-0.9641	0.3354
10	chr10:101467554:G:A	101467554	A	ADD	555	0.008784	0.005586	-0.002165	0.01973	1.572	0.1164
10	chr10:101467628:G:C	101467628	C	ADD	555	-0.0159	0.005189	-0.02607	-0.005732	-3.065	0.002287
10	chr10:101467947:A:G	101467947	G	ADD	555	0.005873	0.08062	-0.1521	0.1639	0.07285	0.942
10	chr10:101468498:G:C	101468498	C	ADD	555	0.01717	0.05715	-0.09485	0.1292	0.3004	0.764
10	chr10:101469079:C:T	101469079	T	ADD	555	0.007386	0.005168	-0.002743	0.01751	1.429	0.1535
10	chr10:101469475:ATTC:A	101469475	A	ADD	555	0.06609	0.04066	-0.01361	0.1458	1.625	0.1047
10	chr10:101469495:G:A	101469495	A	ADD	555	0.01112	0.0239	-0.03573	0.05797	0.4653	0.6419
10	chr10:101469767:T:C	101469767	C	ADD	555	0.008784	0.005586	-0.002165	0.01973	1.572	0.1164
10	chr10:101470052:G:A	101470052	A	ADD	555	-0.02237	0.005734	-0.03361	-0.01113	-3.902	0.0001075
10	chr10:101470392:A:G	101470392	G	ADD	555	-0.005568	0.0115	-0.0281	0.01696	-0.4843	0.6283
10	chr10:101470920:A:G	101470920	G	ADD	555	0.054	0.08149	-0.1057	0.2137	0.6627	0.5078
10	chr10:101471438:T:C	101471438	C	ADD	555	-0.01854	0.01723	-0.05232	0.01523	-1.076	0.2823
10	chr10:101471884:A:G	101471884	G	ADD	555	0.005141	0.00604	-0.006697	0.01698	0.8512	0.395
10	chr10:101472225:CCCTT:C	101472225	C	ADD	555	-0.02339	0.05726	-0.1356	0.08884	-0.4085	0.6831
10	chr10:101473458:T:G	101473458	G	ADD	555	0.06807	0.08052	-0.08974	0.2259	0.8454	0.3982
10	chr10:101473892:G:A	101473892	A	ADD	555	0.1195	0.08216	-0.04155	0.2805	1.454	0.1465
10	chr10:101474636:C:T	101474636	T	ADD	555	-0.0159	0.005189	-0.02607	-0.005732	-3.065	0.002287
10	chr10:101474777:C:T	101474777	T	ADD	555	-0.005568	0.0115	-0.0281	0.01696	-0.4843	0.6283
10	chr10:101475082:C:T	101475082	T	ADD	555	0.008784	0.005586	-0.002165	0.01973	1.572	0.1164
10	chr10:101475161:AT:A	101475161	A	ADD	555	NA	NA	NA	NA	NA	NA
10	chr10:101475264:G:A	101475264	A	ADD	555	0.0137	0.03678	-0.05838	0.08579	0.3726	0.7096
10	chr10:101475278:G:A	101475278	A	ADD	555	NA	NA	NA	NA	NA	NA
10	chr10:101475396:C:T	101475396	T	ADD	555	0.02518	0.01205	0.001563	0.0488	2.09	0.03712
10	chr10:101475930:T:C	101475930	C	ADD	555	NA	NA	NA	NA	NA	NA
10	chr10:101476001:G:A	101476001	A	ADD	555	-0.0159	0.005189	-0.02607	-0.005732	-3.065	0.002287
10	chr10:101476683:G:A	101476683	A	ADD	555	-0.0159	0.005189	-0.02607	-0.005732	-3.065	0.002287
10	chr10:101476697:A:G	101476697	G	ADD	555	-0.02217	0.005732	-0.0334	-0.01093	-3.867	0.0001235
10	chr10:101477565:C:T	101477565	T	ADD	555	-0.0159	0.005189	-0.02607	-0.005732	-3.065	0.002287
10	chr10:101477902:G:A	101477902	A	ADD	555	-0.02339	0.05726	-0.1356	0.08884	-0.4085	0.6831
10	chr10:101477909:C:T	101477909	T	ADD	555	-0.01901	0.04048	-0.09835	0.06034	-0.4695	0.6389
10	chr10:101478292:C:T	101478292	T	ADD	555	-0.01278	0.04042	-0.092	0.06643	-0.3162	0.7519
10	chr10:101478448:AT:A	101478448	A	ADD	555	0.01198	0.0129	-0.0133	0.03726	0.9287	0.3535
10	chr10:101478864:C:T	101478864	T	ADD	555	-0.0159	0.005189	-0.02607	-0.005732	-3.065	0.002287
10	chr10:101478867:A:T	101478867	A	ADD	555	-0.01464	0.005094	-0.02462	-0.004655	-2.874	0.004214
10	chr10:101479101:A:G	101479101	G	ADD	555	-0.005568	0.0115	-0.0281	0.01696	-0.4843	0.6283
10	chr10:101479208:CCCT:C	101479208	C	ADD	555	-0.0159	0.005189	-0.02607	-0.005732	-3.065	0.002287
10	chr10:101479562:A:G	101479562	G	ADD	555	0.008103	0.0261	-0.04305	0.05926	0.3105	0.7563
10	chr10:101481314:T:G	101481314	G	ADD	555	0.0373	0.05699	-0.0744	0.149	0.6545	0.5131
10	chr10:101481389:G:A	101481389	A	ADD	555	-0.05583	0.02864	-0.112	0.0002931	-1.95	0.05172
10	chr10:101481573:A:T	101481573	T	ADD	555	-0.01551	0.005206	-0.02572	-0.005308	-2.979	0.003017
10	chr10:101481857:C:T	101481857	T	ADD	555	0.004427	0.008462	-0.01216	0.02101	0.5232	0.601
10	chr10:101482093:T:C	101482093	C	ADD	555	-0.0159	0.005189	-0.02607	-0.005732	-3.065	0.002287
10	chr10:101482393:C:G	101482393	G	ADD	555	0.05776	0.08073	-0.1005	0.216	0.7155	0.4746
10	chr10:101482516:C:T	101482516	T	ADD	555	-0.0159	0.005189	-0.02607	-0.005732	-3.065	0.002287
10	chr10:101483299:TTAAAAC:T	101483299	T	ADD	555	-0.01239	0.04063	-0.09203	0.06725	-0.3049	0.7605
10	chr10:101483330:C:A	101483330	A	ADD	555	-0.005703	0.04692	-0.09766	0.08625	-0.1216	0.9033
10	chr10:101483570:G:T	101483570	T	ADD	555	-0.0121	0.08089	-0.1706	0.1464	-0.1496	0.8811
10	chr10:101483592:C:CA	101483592	CA	ADD	555	-0.06292	0.008015	-0.07863	-0.04721	-7.849	2.24e-14
10	chr10:101484137:A:G	101484137	G	ADD	555	0.03821	0.08047	-0.1195	0.1959	0.4748	0.6351
10	chr10:101484158:C:CTG	101484158	CTG	ADD	555	-0.059	0.02563	-0.1092	-0.008769	-2.302	0.02171
10	chr10:101484813:G:A	101484813	A	ADD	555	-0.06226	0.0807	-0.2204	0.09591	-0.7715	0.4407
10	chr10:101485010:C:T	101485010	T	ADD	555	-0.04943	0.0808	-0.2078	0.1089	-0.6117	0.541
10	chr10:101485604:G:C	101485604	C	ADD	555	-0.01528	0.005578	-0.02622	-0.004352	-2.74	0.006342
10	chr10:101486406:G:A	101486406	A	ADD	555	0.03559	0.03326	-0.02961	0.1008	1.07	0.2852
10	chr10:101486858:G:T	101486858	T	ADD	555	0.01553	0.05756	-0.09729	0.1283	0.2698	0.7875
10	chr10:101487451:A:G	101487451	G	ADD	555	-0.02201	0.005905	-0.03358	-0.01044	-3.728	0.0002136
10	chr10:101487720:G:A	101487720	A	ADD	555	0.06473	0.08068	-0.0934	0.2228	0.8023	0.4227
10	chr10:101488293:T:C	101488293	C	ADD	555	-0.006787	0.01202	-0.03034	0.01677	-0.5647	0.5725
10	chr10:101488820:G:A	101488820	A	ADD	555	0.00581	0.00567	-0.005303	0.01692	1.025	0.306
10	chr10:101488863:T:C	101488863	C	ADD	555	0.03387	0.08038	-0.1237	0.1914	0.4214	0.6736
10	chr10:101489279:A:G	101489279	G	ADD	555	0.004553	0.004953	-0.005154	0.01426	0.9193	0.3584
10	chr10:101490272:C:T	101490272	T	ADD	555	0.03049	0.08037	-0.127	0.188	0.3794	0.7046
10	chr10:101490437:A:G	101490437	G	ADD	555	0.03049	0.08037	-0.127	0.188	0.3794	0.7046
10	chr10:101491077:T:C	101491077	C	ADD	555	NA	NA	NA	NA	NA	NA
10	chr10:101491246:GACTT:G	101491246	G	ADD	555	0.004553	0.004953	-0.005154	0.01426	0.9193	0.3584
10	chr10:101491548:T:A	101491548	A	ADD	555	0.07587	0.08037	-0.08165	0.2334	0.9441	0.3456
10	chr10:101491638:A:T	101491638	T	ADD	555	-0.006787	0.01202	-0.03034	0.01677	-0.5647	0.5725
10	chr10:101491651:C:A	101491651	A	ADD	555	0.03212	0.01534	0.002047	0.0622	2.093	0.03678
10	chr10:101492280:A:C	101492280	C	ADD	555	0.0133	0.08027	-0.144	0.1706	0.1657	0.8684
10	chr10:101492632:T:C	101492632	C	ADD	555	-0.01543	0.005189	-0.0256	-0.00526	-2.974	0.003074
10	chr10:101492681:A:G	101492681	G	ADD	555	-0.01543	0.005189	-0.0256	-0.00526	-2.974	0.003074
10	chr10:101492740:G:A	101492740	A	ADD	555	0.004553	0.004953	-0.005154	0.01426	0.9193	0.3584
10	chr10:101493377:T:TTG	101493377	TTG	ADD	555	-0.1637	0.08075	-0.322	-0.005417	-2.027	0.04315
10	chr10:101493533:G:A	101493533	A	ADD	555	0.04101	0.04646	-0.05005	0.1321	0.8827	0.3778
10	chr10:101493551:G:A	101493551	A	ADD	555	-0.004681	0.01098	-0.0262	0.01684	-0.4263	0.6701
10	chr10:101493608:A:G	101493608	G	ADD	555	0.001408	0.0573	-0.1109	0.1137	0.02457	0.9804
10	chr10:101494902:ACAT:A	101494902	A	ADD	555	-0.2123	0.0806	-0.3703	-0.05437	-2.635	0.008664
10	chr10:101494958:A:G	101494958	G	ADD	555	-0.00508	0.01345	-0.03143	0.02127	-0.3778	0.7057
10	chr10:101495092:T:C	101495092	C	ADD	555	-0.01524	0.005177	-0.02538	-0.005092	-2.944	0.003383
10	chr10:101495560:A:G	101495560	G	ADD	555	0.01717	0.05715	-0.09485	0.1292	0.3004	0.764
10	chr10:101495653:A:T	101495653	A	ADD	555	-0.01265	0.004987	-0.02242	-0.002874	-2.536	0.01148
10	chr10:101495959:A:G	101495959	G	ADD	555	0.03559	0.03326	-0.02961	0.1008	1.07	0.2852
10	chr10:101496003:A:G	101496003	G	ADD	555	0.03099	0.08041	-0.1266	0.1886	0.3854	0.7001
10	chr10:101496760:G:A	101496760	A	ADD	555	0.07509	0.08065	-0.08299	0.2332	0.931	0.3522
10	chr10:101496788:A:G	101496788	G	ADD	555	-0.01524	0.005177	-0.02538	-0.005092	-2.944	0.003383
10	chr10:101497112:C:T	101497112	T	ADD	555	-0.004681	0.01098	-0.0262	0.01684	-0.4263	0.6701
10	chr10:101497180:C:T	101497180	T	ADD	555	-0.01524	0.005177	-0.02538	-0.005092	-2.944	0.003383
10	chr10:101497376:G:A	101497376	A	ADD	555	-0.01508	0.005177	-0.02523	-0.004938	-2.914	0.003718
10	chr10:101497408:G:T	101497408	T	ADD	555	-0.01524	0.005177	-0.02538	-0.005092	-2.944	0.003383
10	chr10:101497839:G:A	101497839	A	ADD	555	0.02693	0.04049	-0.05244	0.1063	0.665	0.5063
10	chr10:101497856:C:T	101497856	T	ADD	555	0.03099	0.08041	-0.1266	0.1886	0.3854	0.7001
10	chr10:101498193:G:A	101498193	A	ADD	555	-0.008614	0.01301	-0.03412	0.01689	-0.662	0.5083
10	chr10:101498296:G:A	101498296	A	ADD	555	0.02144	0.08069	-0.1367	0.1796	0.2658	0.7905
10	chr10:101498458:G:A	101498458	G	ADD	555	-0.01295	0.004986	-0.02273	-0.003183	-2.598	0.009619
10	chr10:101498491:C:T	101498491	T	ADD	555	-0.01552	0.005169	-0.02565	-0.005392	-3.003	0.002795
10	chr10:101498622:A:G	101498622	G	ADD	555	-0.02201	0.005905	-0.03358	-0.01044	-3.728	0.0002136
10	chr10:101498667:A:G	101498667	G	ADD	555	-0.01524	0.005177	-0.02538	-0.005092	-2.944	0.003383
10	chr10:101498736:T:A	101498736	A	ADD	555	-0.01524	0.005177	-0.02538	-0.005092	-2.944	0.003383
10	chr10:101498860:G:A	101498860	A	ADD	555	-0.01588	0.005643	-0.02694	-0.004825	-2.815	0.005055
10	chr10:101499105:G:C	101499105	C	ADD	555	-0.01524	0.005177	-0.02538	-0.005092	-2.944	0.003383
10	chr10:101499356:C:T	101499356	T	ADD	555	0.1268	0.08094	-0.0318	0.2855	1.567	0.1177
10	chr10:101499738:C:A	101499738	A	ADD	555	NA	NA	NA	NA	NA	NA
10	chr10:101499739:G:A	101499739	A	ADD	555	-0.01524	0.005177	-0.02538	-0.005092	-2.944	0.003383
10	chr10:101500071:ACTTTT:A	101500071	A	ADD	555	0.06083	0.04705	-0.03138	0.1531	1.293	0.1966
10	chr10:101500257:A:G	101500257	G	ADD	555	-0.008614	0.01301	-0.03412	0.01689	-0.662	0.5083
10	chr10:101500406:A:G	101500406	G	ADD	555	0.03559	0.03326	-0.02961	0.1008	1.07	0.2852
10	chr10:101500453:C:T	101500453	C	ADD	555	-0.01265	0.004987	-0.02242	-0.002874	-2.536	0.01148
10	chr10:101500529:C:G	101500529	G	ADD	555	-0.04943	0.0808	-0.2078	0.1089	-0.6117	0.541
10	chr10:101501399:C:T	101501399	T	ADD	555	-0.01524	0.005177	-0.02538	-0.005092	-2.944	0.003383
10	chr10:101501657:C:T	101501657	T	ADD	555	-0.01552	0.005169	-0.02565	-0.005392	-3.003	0.002795
10	chr10:101501756:T:C	101501756	C	ADD	555	0.004868	0.004943	-0.004821	0.01456	0.9847	0.3252
10	chr10:101501810:G:A	101501810	A	ADD	555	-0.01524	0.005177	-0.02538	-0.005092	-2.944	0.003383
10	chr10:101501921:T:C	101501921	C	ADD	555	-0.01524	0.005177	-0.02538	-0.005092	-2.944	0.003383
10	chr10:101502042:G:A	101502042	A	ADD	555	0.05095	0.04051	-0.02844	0.1303	1.258	0.209
10	chr10:101502962:A:G	101502962	G	ADD	555	NA	NA	NA	NA	NA	NA
10	chr10:101502998:A:G	101502998	G	ADD	555	0.02204	0.04037	-0.05708	0.1012	0.546	0.5853
10	chr10:101503499:C:T	101503499	T	ADD	555	0.01925	0.01802	-0.01608	0.05457	1.068	0.286
10	chr10:101504299:G:A	101504299	A	ADD	555	0.03049	0.08037	-0.127	0.188	0.3794	0.7046
10	chr10:101504385:A:G	101504385	G	ADD	555	-0.01588	0.005643	-0.02694	-0.004825	-2.815	0.005055
10	chr10:101504430:T:C	101504430	C	ADD	555	-0.01508	0.005177	-0.02523	-0.004938	-2.914	0.003718
10	chr10:101504579:G:A	101504579	A	ADD	555	-0.01315	0.08126	-0.1724	0.1461	-0.1618	0.8715
10	chr10:101504645:G:T	101504645	G	ADD	555	0.007975	0.005424	-0.002656	0.01861	1.47	0.1421
10	chr10:101504778:A:G	101504778	G	ADD	555	0.02693	0.04049	-0.05244	0.1063	0.665	0.5063
10	chr10:101505035:G:A	101505035	A	ADD	555	0.004431	0.004942	-0.005256	0.01412	0.8966	0.3704
10	chr10:101505348:G:A	101505348	A	ADD	555	0.08982	0.05713	-0.02216	0.2018	1.572	0.1165
10	chr10:101505437:G:C	101505437	C	ADD	555	-0.01552	0.005169	-0.02565	-0.005392	-3.003	0.002795
10	chr10:101505517:A:G	101505517	G	ADD	555	-0.01508	0.005177	-0.02523	-0.004938	-2.914	0.003718
10	chr10:101505647:T:A	101505647	A	ADD	555	-0.01561	0.005167	-0.02573	-0.00548	-3.021	0.002641
10	chr10:101506039:C:T	101506039	T	ADD	555	-0.004681	0.01098	-0.0262	0.01684	-0.4263	0.6701
10	chr10:101506086:C:G	101506086	G	ADD	555	-0.01524	0.005177	-0.02538	-0.005092	-2.944	0.003383
10	chr10:101506133:C:T	101506133	T	ADD	555	-0.01588	0.005643	-0.02694	-0.004825	-2.815	0.005055
10	chr10:101506157:G:A	101506157	A	ADD	555	-0.01588	0.005643	-0.02694	-0.004825	-2.815	0.005055
10	chr10:101506275:A:G	101506275	G	ADD	555	-0.04943	0.0808	-0.2078	0.1089	-0.6117	0.541
10	chr10:101506399:T:C	101506399	C	ADD	555	-0.001955	0.08048	-0.1597	0.1558	-0.02429	0.9806
10	chr10:101506515:G:A	101506515	A	ADD	555	0.03113	0.0465	-0.06001	0.1223	0.6694	0.5035
10	chr10:101506828:G:A	101506828	A	ADD	555	-0.05534	0.007867	-0.07076	-0.03992	-7.035	6.038e-12
10	chr10:101507082:C:T	101507082	T	ADD	555	-0.01508	0.005177	-0.02523	-0.004938	-2.914	0.003718
10	chr10:101507233:A:G	101507233	G	ADD	555	0.054	0.08149	-0.1057	0.2137	0.6627	0.5078
10	chr10:101508684:G:A	101508684	A	ADD	555	NA	NA	NA	NA	NA	NA
10	chr10:101509347:C:T	101509347	T	ADD	555	0.0137	0.03678	-0.05838	0.08579	0.3726	0.7096
10	chr10:101509401:C:A	101509401	A	ADD	555	-0.01552	0.005169	-0.02565	-0.005392	-3.003	0.002795
10	chr10:101509550:A:G	101509550	G	ADD	555	-0.01561	0.005167	-0.02573	-0.00548	-3.021	0.002641
10	chr10:101510403:C:T	101510403	T	ADD	555	NA	NA	NA	NA	NA	NA
10	chr10:101510558:A:G	101510558	G	ADD	555	-0.01524	0.005177	-0.02538	-0.005092	-2.944	0.003383
10	chr10:101511087:A:C	101511087	C	ADD	555	-0.05125	0.08096	-0.2099	0.1074	-0.6331	0.527
10	chr10:101511505:G:A	101511505	A	ADD	555	-0.01588	0.005643	-0.02694	-0.004825	-2.815	0.005055
10	chr10:101511549:T:G	101511549	G	ADD	555	-0.02374	0.005942	-0.03539	-0.0121	-3.996	7.338e-05
10	chr10:101512464:C:T	101512464	T	ADD	555	-0.01724	0.04718	-0.1097	0.07523	-0.3655	0.7149
10	chr10:101512892:T:C	101512892	C	ADD	555	-0.01524	0.005177	-0.02538	-0.005092	-2.944	0.003383
10	chr10:101513340:T:G	101513340	G	ADD	555	-0.01524	0.005177	-0.02538	-0.005092	-2.944	0.003383
10	chr10:101513736:CAT:C	101513736	C	ADD	555	0.003927	0.004958	-0.00579	0.01364	0.7921	0.4287
10	chr10:101513972:A:G	101513972	G	ADD	555	-0.01524	0.005177	-0.02538	-0.005092	-2.944	0.003383
10	chr10:101514672:C:T	101514672	T	ADD	555	0.00581	0.00567	-0.005303	0.01692	1.025	0.306
10	chr10:101514855:C:G	101514855	G	ADD	555	0.00581	0.00567	-0.005303	0.01692	1.025	0.306
10	chr10:101515512:T:A	101515512	A	ADD	555	-0.01524	0.005177	-0.02538	-0.005092	-2.944	0.003383
10	chr10:101516066:A:G	101516066	G	ADD	555	0.02905	0.0273	-0.02446	0.08256	1.064	0.2878
10	chr10:101516763:T:C	101516763	C	ADD	555	-0.01508	0.005177	-0.02523	-0.004938	-2.914	0.003718
10	chr10:101517020:C:T	101517020	T	ADD	555	0.1195	0.08216	-0.04155	0.2805	1.454	0.1465
10	chr10:101517661:A:G	101517661	G	ADD	555	-0.1022	0.08055	-0.2601	0.05564	-1.269	0.2049
10	chr10:101518114:G:A	101518114	A	ADD	555	-0.004681	0.01098	-0.0262	0.01684	-0.4263	0.6701
10	chr10:101518148:G:C	101518148	C	ADD	555	NA	NA	NA	NA	NA	NA
10	chr10:101518415:G:A	101518415	A	ADD	555	-0.01524	0.005177	-0.02538	-0.005092	-2.944	0.003383
10	chr10:101518642:A:G	101518642	G	ADD	555	0.01717	0.05715	-0.09485	0.1292	0.3004	0.764
10	chr10:101518677:T:C	101518677	C	ADD	555	-0.01524	0.005177	-0.02538	-0.005092	-2.944	0.003383
10	chr10:101519868:A:G	101519868	G	ADD	555	0.03573	0.08068	-0.1224	0.1939	0.4429	0.658
10	chr10:101520274:G:A	101520274	A	ADD	555	0.03342	0.05691	-0.07813	0.145	0.5871	0.5573
10	chr10:101520468:G:A	101520468	A	ADD	555	NA	NA	NA	NA	NA	NA
10	chr10:101520556:A:G	101520556	G	ADD	555	-0.01524	0.005177	-0.02538	-0.005092	-2.944	0.003383
10	chr10:101520599:T:C	101520599	C	ADD	555	0.00457	0.057	-0.1072	0.1163	0.08018	0.9361
10	chr10:101520625:G:A	101520625	A	ADD	555	0.00581	0.00567	-0.005303	0.01692	1.025	0.306
10	chr10:101521307:G:A	101521307	A	ADD	555	-0.01901	0.04048	-0.09835	0.06034	-0.4695	0.6389
10	chr10:101521551:A:G	101521551	G	ADD	555	-0.02201	0.005905	-0.03358	-0.01044	-3.728	0.0002136
10	chr10:101521877:C:G	101521877	G	ADD	555	0.005238	0.005152	-0.004859	0.01534	1.017	0.3097
10	chr10:101521919:G:A	101521919	A	ADD	555	0.004431	0.004942	-0.005256	0.01412	0.8966	0.3704
10	chr10:101522279:G:A	101522279	A	ADD	555	-0.01552	0.005169	-0.02565	-0.005392	-3.003	0.002795
10	chr10:101523436:G:C	101523436	C	ADD	555	-0.01524	0.005177	-0.02538	-0.005092	-2.944	0.003383
10	chr10:101524313:T:G	101524313	G	ADD	555	0.01139	0.007964	-0.00422	0.027	1.43	0.1533
10	chr10:101525414:T:G	101525414	G	ADD	555	-0.005703	0.04692	-0.09766	0.08625	-0.1216	0.9033
10	chr10:101525551:C:T	101525551	T	ADD	555	0.02693	0.04049	-0.05244	0.1063	0.665	0.5063
10	chr10:101526143:C:T	101526143	T	ADD	555	-0.004681	0.01098	-0.0262	0.01684	-0.4263	0.6701
10	chr10:101526569:C:T	101526569	T	ADD	555	-0.05534	0.007867	-0.07076	-0.03992	-7.035	6.038e-12
10	chr10:101526967:G:A	101526967	A	ADD	555	0.03866	0.03317	-0.02635	0.1037	1.165	0.2444
10	chr10:101527475:G:A	101527475	A	ADD	555	-0.01524	0.005177	-0.02538	-0.005092	-2.944	0.003383
10	chr10:101528001:G:A	101528001	A	ADD	555	-0.04943	0.0808	-0.2078	0.1089	-0.6117	0.541
10	chr10:101528297:GA:G	101528297	G	ADD	555	-0.01588	0.005643	-0.02694	-0.004825	-2.815	0.005055
10	chr10:101528679:T:G	101528679	G	ADD	555	-0.01588	0.005643	-0.02694	-0.004825	-2.815	0.005055
10	chr10:101529153:A:G	101529153	G	ADD	555	-0.01524	0.005177	-0.02538	-0.005092	-2.944	0.003383
10	chr10:101529555:A:G	101529555	G	ADD	555	-0.004681	0.01098	-0.0262	0.01684	-0.4263	0.6701
10	chr10:101529561:G:A	101529561	A	ADD	555	-0.01588	0.005643	-0.02694	-0.004825	-2.815	0.005055
10	chr10:101529587:A:G	101529587	G	ADD	555	-0.246	0.08028	-0.4033	-0.08865	-3.064	0.00229
10	chr10:101529986:A:G	101529986	G	ADD	555	0.04491	0.02577	-0.005588	0.09541	1.743	0.08188
10	chr10:101530663:C:T	101530663	T	ADD	555	-0.01239	0.04063	-0.09203	0.06725	-0.3049	0.7605
10	chr10:101531002:A:T	101531002	T	ADD	555	-0.01278	0.04042	-0.092	0.06643	-0.3162	0.7519
10	chr10:101531181:T:A	101531181	A	ADD	555	0.01296	0.01082	-0.008251	0.03417	1.198	0.2316
10	chr10:101531492:T:C	101531492	C	ADD	555	-0.01524	0.005177	-0.02538	-0.005092	-2.944	0.003383
10	chr10:101531718:CA:C	101531718	C	ADD	555	-0.01508	0.005177	-0.02523	-0.004938	-2.914	0.003718
10	chr10:101531962:T:C	101531962	C	ADD	555	-0.02889	0.05743	-0.1415	0.08368	-0.5029	0.6152
10	chr10:101532136:A:C	101532136	C	ADD	555	-0.004681	0.01098	-0.0262	0.01684	-0.4263	0.6701
10	chr10:101532543:T:G	101532543	G	ADD	555	0.02905	0.0273	-0.02446	0.08256	1.064	0.2878
10	chr10:101533193:T:C	101533193	C	ADD	555	NA	NA	NA	NA	NA	NA
10	chr10:101533613:C:G	101533613	G	ADD	555	NA	NA	NA	NA	NA	NA
10	chr10:101533822:C:T	101533822	T	ADD	555	0.003585	0.02294	-0.04137	0.04854	0.1563	0.8759
10	chr10:101534190:T:G	101534190	G	ADD	555	0.03889	0.08071	-0.1193	0.1971	0.4819	0.6301
10	chr10:101536935:C:A	101536935	A	ADD	555	0.08982	0.05713	-0.02216	0.2018	1.572	0.1165
10	chr10:101537050:T:C	101537050	T	ADD	555	-0.01312	0.004981	-0.02289	-0.003361	-2.635	0.00866
10	chr10:101537827:C:T	101537827	T	ADD	555	0.05329	0.08075	-0.105	0.2116	0.66	0.5095
10	chr10:101538342:G:T	101538342	T	ADD	555	-0.01724	0.04718	-0.1097	0.07523	-0.3655	0.7149
10	chr10:101538819:A:G	101538819	A	ADD	555	-0.01312	0.004981	-0.02289	-0.003361	-2.635	0.00866
10	chr10:101539028:A:C	101539028	C	ADD	555	0.01022	0.01802	-0.02509	0.04554	0.5675	0.5706
10	chr10:101539049:TA:T	101539049	T	ADD	555	0.007957	0.005584	-0.002987	0.0189	1.425	0.1547
10	chr10:101539176:C:G	101539176	G	ADD	555	0.006427	0.015	-0.02298	0.03583	0.4284	0.6686
10	chr10:101539510:C:T	101539510	C	ADD	555	-0.01312	0.004981	-0.02289	-0.003361	-2.635	0.00866
10	chr10:101539562:A:G	101539562	G	ADD	555	0.01022	0.01802	-0.02509	0.04554	0.5675	0.5706
10	chr10:101540015:A:C	101540015	A	ADD	555	-0.01312	0.004981	-0.02289	-0.003361	-2.635	0.00866
10	chr10:101540312:G:T	101540312	T	ADD	555	0.03334	0.08034	-0.1241	0.1908	0.415	0.6783
10	chr10:101540409:G:A	101540409	A	ADD	555	-0.004681	0.01098	-0.0262	0.01684	-0.4263	0.6701
10	chr10:101541152:T:C	101541152	C	ADD	555	-0.004681	0.01098	-0.0262	0.01684	-0.4263	0.6701
10	chr10:101541286:G:A	101541286	A	ADD	555	0.09525	0.0817	-0.06488	0.2554	1.166	0.2442
10	chr10:101541777:A:C	101541777	A	ADD	555	-0.01366	0.005219	-0.02389	-0.00343	-2.617	0.009115
10	chr10:101541853:T:C	101541853	C	ADD	555	0.0616	0.0361	-0.009162	0.1324	1.706	0.08854
10	chr10:101541947:A:ATAAT	101541947	A	ADD	555	-0.01282	0.004981	-0.02258	-0.003059	-2.574	0.01032
10	chr10:101541969:A:G	101541969	G	ADD	555	0.05681	0.03107	-0.004087	0.1177	1.828	0.06804
10	chr10:101542284:T:G	101542284	G	ADD	555	0.006587	0.005601	-0.004391	0.01757	1.176	0.2401
10	chr10:101543123:A:C	101543123	A	ADD	555	-0.01862	0.005438	-0.02927	-0.007957	-3.423	0.0006659
10	chr10:101543396:A:G	101543396	G	ADD	555	-0.04538	0.04707	-0.1376	0.04688	-0.9641	0.3354
10	chr10:101543910:T:G	101543910	T	ADD	555	-0.01312	0.004981	-0.02289	-0.003361	-2.635	0.00866
10	chr10:101544355:G:A	101544355	G	ADD	555	-0.01312	0.004981	-0.02289	-0.003361	-2.635	0.00866
10	chr10:101544802:T:C	101544802	C	ADD	555	0.006759	0.005575	-0.004167	0.01769	1.212	0.2259
10	chr10:101544851:A:G	101544851	G	ADD	555	-0.01901	0.04048	-0.09835	0.06034	-0.4695	0.6389
10	chr10:101545330:T:C	101545330	C	ADD	555	0.06473	0.08068	-0.0934	0.2228	0.8023	0.4227
10	chr10:101545493:T:C	101545493	C	ADD	555	0.006587	0.005601	-0.004391	0.01757	1.176	0.2401
10	chr10:101546283:A:G	101546283	G	ADD	555	NA	NA	NA	NA	NA	NA
10	chr10:101546298:A:AC	101546298	A	ADD	555	-0.01299	0.004984	-0.02276	-0.003219	-2.606	0.009418
10	chr10:101546373:A:G	101546373	G	ADD	555	0.006587	0.005601	-0.004391	0.01757	1.176	0.2401
10	chr10:101546656:A:T	101546656	T	ADD	555	0.0133	0.08027	-0.144	0.1706	0.1657	0.8684
10	chr10:101546819:G:T	101546819	G	ADD	555	-0.01312	0.004981	-0.02289	-0.003361	-2.635	0.00866
10	chr10:101547744:A:T	101547744	A	ADD	555	-0.01312	0.004981	-0.02289	-0.003361	-2.635	0.00866
10	chr10:101547753:C:T	101547753	C	ADD	555	-0.01312	0.004981	-0.02289	-0.003361	-2.635	0.00866
10	chr10:101548202:C:G	101548202	G	ADD	555	0.004329	0.004939	-0.00535	0.01401	0.8766	0.3811
10	chr10:101548487:C:T	101548487	T	ADD	555	0.01754	0.02005	-0.02177	0.05684	0.8745	0.3822
10	chr10:101549115:G:A	101549115	G	ADD	555	-0.01312	0.004981	-0.02289	-0.003361	-2.635	0.00866
10	chr10:101549147:G:A	101549147	G	ADD	555	-0.01312	0.004981	-0.02289	-0.003361	-2.635	0.00866
10	chr10:101549416:A:G	101549416	A	ADD	555	-0.01312	0.004981	-0.02289	-0.003361	-2.635	0.00866
10	chr10:101551756:T:C	101551756	T	ADD	555	-0.01862	0.005438	-0.02927	-0.007957	-3.423	0.0006659
10	chr10:101551871:G:A	101551871	A	ADD	555	0.006587	0.005601	-0.004391	0.01757	1.176	0.2401
10	chr10:101551949:C:T	101551949	T	ADD	555	-0.00508	0.01345	-0.03143	0.02127	-0.3778	0.7057
10	chr10:101551973:A:G	101551973	G	ADD	555	0.03064	0.02485	-0.01807	0.07936	1.233	0.2182
10	chr10:101552548:C:T	101552548	T	ADD	555	0.03931	0.05694	-0.0723	0.1509	0.6904	0.4903
10	chr10:101552740:C:A	101552740	A	ADD	555	0.02386	0.01185	0.0006408	0.04709	2.014	0.0445
10	chr10:101553091:G:C	101553091	G	ADD	555	-0.01312	0.004981	-0.02289	-0.003361	-2.635	0.00866
10	chr10:101553789:C:G	101553789	G	ADD	555	0.01296	0.01082	-0.008251	0.03417	1.198	0.2316
10	chr10:101553842:C:T	101553842	C	ADD	555	-0.01312	0.004981	-0.02289	-0.003361	-2.635	0.00866
10	chr10:101553863:A:G	101553863	A	ADD	555	-0.01312	0.004981	-0.02289	-0.003361	-2.635	0.00866
10	chr10:101553962:CAACAGTGGA:C	101553962	C	ADD	555	0.004015	0.004941	-0.005669	0.0137	0.8127	0.4168
10	chr10:101554069:G:T	101554069	T	ADD	555	NA	NA	NA	NA	NA	NA
10	chr10:101554705:C:T	101554705	T	ADD	555	-0.00508	0.01345	-0.03143	0.02127	-0.3778	0.7057
10	chr10:101555421:G:A	101555421	A	ADD	555	0.004015	0.004941	-0.005669	0.0137	0.8127	0.4168
10	chr10:101555457:G:A	101555457	A	ADD	555	-0.02051	0.08073	-0.1787	0.1377	-0.2541	0.7995
10	chr10:101556044:C:T	101556044	C	ADD	555	-0.01357	0.004961	-0.02329	-0.003843	-2.735	0.006449
10	chr10:101556894:A:G	101556894	G	ADD	555	-0.008614	0.01301	-0.03412	0.01689	-0.662	0.5083
10	chr10:101556910:AT:A	101556910	A	ADD	555	-0.01901	0.04048	-0.09835	0.06034	-0.4695	0.6389
10	chr10:101557061:T:C	101557061	C	ADD	555	-0.00508	0.01345	-0.03143	0.02127	-0.3778	0.7057
10	chr10:101557695:G:A	101557695	G	ADD	555	-0.01312	0.004981	-0.02289	-0.003361	-2.635	0.00866
10	chr10:101557822:G:A	101557822	A	ADD	555	0.02853	0.01461	-0.0001056	0.05716	1.953	0.05136
10	chr10:101558064:C:A	101558064	C	ADD	555	-0.01312	0.004981	-0.02289	-0.003361	-2.635	0.00866
10	chr10:101558372:G:C	101558372	C	ADD	555	-0.04538	0.04707	-0.1376	0.04688	-0.9641	0.3354
10	chr10:101558498:G:A	101558498	A	ADD	555	0.07509	0.05803	-0.03864	0.1888	1.294	0.1962
10	chr10:101558546:C:T	101558546	C	ADD	555	-0.01845	0.005438	-0.02911	-0.007789	-3.392	0.0007439
10	chr10:101558619:G:C	101558619	G	ADD	555	-0.01366	0.005219	-0.02389	-0.00343	-2.617	0.009115
10	chr10:101558780:A:G	101558780	A	ADD	555	-0.01312	0.004981	-0.02289	-0.003361	-2.635	0.00866
10	chr10:101558803:C:G	101558803	G	ADD	555	0.05783	0.02707	0.004779	0.1109	2.137	0.03308
10	chr10:101558814:C:T	101558814	C	ADD	555	-0.01312	0.004981	-0.02289	-0.003361	-2.635	0.00866
10	chr10:101558983:G:A	101558983	A	ADD	555	0.02853	0.01461	-0.0001056	0.05716	1.953	0.05136
10	chr10:101559297:C:T	101559297	T	ADD	555	-0.0001109	0.04671	-0.09166	0.09144	-0.002375	0.9981
10	chr10:101559441:C:T	101559441	T	ADD	555	0.03613	0.01385	0.008972	0.06328	2.608	0.009369
10	chr10:101560118:C:G	101560118	G	ADD	555	-0.001955	0.08048	-0.1597	0.1558	-0.02429	0.9806
10	chr10:101560639:C:T	101560639	C	ADD	555	-0.01312	0.004981	-0.02289	-0.003361	-2.635	0.00866
10	chr10:101560807:T:C	101560807	T	ADD	555	-0.01312	0.004981	-0.02289	-0.003361	-2.635	0.00866
10	chr10:101560881:G:A	101560881	A	ADD	555	-0.004681	0.01098	-0.0262	0.01684	-0.4263	0.6701
10	chr10:101560885:A:G	101560885	A	ADD	555	-0.01312	0.004981	-0.02289	-0.003361	-2.635	0.00866
10	chr10:101561061:C:A	101561061	A	ADD	555	-0.004681	0.01098	-0.0262	0.01684	-0.4263	0.6701
10	chr10:101562579:A:G	101562579	A	ADD	555	-0.01227	0.004979	-0.02203	-0.002515	-2.465	0.01401
10	chr10:101562829:G:A	101562829	A	ADD	555	0.024	0.04714	-0.0684	0.1164	0.5091	0.6109
10	chr10:101562900:T:C	101562900	C	ADD	555	-0.01239	0.04063	-0.09203	0.06725	-0.3049	0.7605
10	chr10:101562913:A:C	101562913	A	ADD	555	-0.01227	0.004979	-0.02203	-0.002515	-2.465	0.01401
10	chr10:101562924:A:T	101562924	T	ADD	555	0.06609	0.04066	-0.01361	0.1458	1.625	0.1047
10	chr10:101562981:A:G	101562981	G	ADD	555	0.03343	0.01361	0.006761	0.0601	2.457	0.01433
10	chr10:101563121:G:A	101563121	A	ADD	555	-0.004681	0.01098	-0.0262	0.01684	-0.4263	0.6701
10	chr10:101563270:C:G	101563270	G	ADD	555	0.08982	0.05713	-0.02216	0.2018	1.572	0.1165
10	chr10:101563275:A:T	101563275	T	ADD	555	-0.05958	0.08078	-0.2179	0.09875	-0.7375	0.4611
10	chr10:101563998:T:TG	101563998	TG	ADD	555	0.03049	0.08037	-0.127	0.188	0.3794	0.7046
10	chr10:101564272:C:T	101564272	T	ADD	555	0.02204	0.04037	-0.05708	0.1012	0.546	0.5853
10	chr10:101564891:C:T	101564891	T	ADD	555	NA	NA	NA	NA	NA	NA
10	chr10:101565307:G:T	101565307	G	ADD	555	-0.01366	0.005219	-0.02389	-0.00343	-2.617	0.009115
10	chr10:101566272:G:GC	101566272	G	ADD	555	-0.01312	0.004981	-0.02289	-0.003361	-2.635	0.00866
10	chr10:101566786:G:C	101566786	C	ADD	555	0.03108	0.08132	-0.1283	0.1905	0.3821	0.7025
10	chr10:101566890:G:A	101566890	G	ADD	555	-0.01312	0.004981	-0.02289	-0.003361	-2.635	0.00866
10	chr10:101567045:G:T	101567045	T	ADD	555	-0.006826	0.01376	-0.0338	0.02015	-0.496	0.6201
10	chr10:101567283:T:G	101567283	G	ADD	555	0.003501	0.01523	-0.02636	0.03336	0.2298	0.8183
10	chr10:101567336:A:G	101567336	A	ADD	555	-0.01312	0.004981	-0.02289	-0.003361	-2.635	0.00866
10	chr10:101567851:G:A	101567851	A	ADD	555	NA	NA	NA	NA	NA	NA
10	chr10:101568144:CAG:C	101568144	C	ADD	555	-0.03381	0.02281	-0.07852	0.01089	-1.482	0.1388
10	chr10:101568162:C:T	101568162	T	ADD	555	0.06502	0.03293	0.0004821	0.1296	1.975	0.04882
10	chr10:101568424:C:T	101568424	T	ADD	555	0.01526	0.02301	-0.02984	0.06036	0.6632	0.5075
10	chr10:101568635:G:T	101568635	G	ADD	555	-0.01213	0.004976	-0.02188	-0.002372	-2.437	0.01515
10	chr10:101568650:C:A	101568650	A	ADD	555	0.054	0.08149	-0.1057	0.2137	0.6627	0.5078
10	chr10:101568708:C:T	101568708	T	ADD	555	0.00868	0.08117	-0.1504	0.1678	0.1069	0.9149
10	chr10:101568902:G:A	101568902	A	ADD	555	0.0004431	0.01241	-0.02389	0.02477	0.0357	0.9715
10	chr10:101569122:C:T	101569122	T	ADD	555	-0.05125	0.08096	-0.2099	0.1074	-0.6331	0.527
10	chr10:101569258:G:T	101569258	G	ADD	555	-0.0127	0.005003	-0.02251	-0.002895	-2.538	0.01141
10	chr10:101569887:C:A	101569887	A	ADD	555	-0.05183	0.008242	-0.06798	-0.03567	-6.288	6.603e-10
10	chr10:101570048:G:A	101570048	A	ADD	555	-0.01817	0.01686	-0.05122	0.01489	-1.077	0.2819
10	chr10:101570370:C:T	101570370	T	ADD	555	-0.001154	0.08071	-0.1593	0.157	-0.0143	0.9886
10	chr10:101570411:GC:G	101570411	G	ADD	555	-0.01901	0.04048	-0.09835	0.06034	-0.4695	0.6389
10	chr10:101570414:C:T	101570414	C	ADD	555	-0.01299	0.004989	-0.02276	-0.003209	-2.603	0.00949
10	chr10:101571395:A:T	101571395	T	ADD	555	0.03124	0.01293	0.005895	0.05659	2.416	0.01603
10	chr10:101571469:G:A	101571469	A	ADD	555	0.00457	0.057	-0.1072	0.1163	0.08018	0.9361
10	chr10:101571887:G:T	101571887	G	ADD	555	-0.01362	0.005019	-0.02346	-0.003786	-2.714	0.006853
10	chr10:101571914:C:G	101571914	G	ADD	555	NA	NA	NA	NA	NA	NA
10	chr10:101572027:G:A	101572027	G	ADD	555	-0.0135	0.005028	-0.02336	-0.003648	-2.685	0.007465
10	chr10:101572425:C:T	101572425	C	ADD	555	-0.01242	0.004972	-0.02217	-0.002676	-2.498	0.01278
10	chr10:101572509:T:C	101572509	T	ADD	555	-0.01242	0.004972	-0.02217	-0.002676	-2.498	0.01278
10	chr10:101572905:G:A	101572905	A	ADD	555	0.02853	0.01461	-0.0001056	0.05716	1.953	0.05136
10	chr10:101573279:G:T	101573279	G	ADD	555	-0.01213	0.004986	-0.02191	-0.002362	-2.434	0.01527
10	chr10:101573514:C:T	101573514	C	ADD	555	-0.01302	0.004972	-0.02277	-0.00328	-2.62	0.00905
10	chr10:101573566:G:A	101573566	A	ADD	555	-0.004681	0.01098	-0.0262	0.01684	-0.4263	0.6701
10	chr10:101574152:C:T	101574152	T	ADD	555	0.01032	0.0569	-0.1012	0.1218	0.1813	0.8562
10	chr10:101574431:G:A	101574431	A	ADD	555	0.03212	0.01534	0.002047	0.0622	2.093	0.03678
10	chr10:101574802:CACA:C	101574802	C	ADD	555	0.0133	0.04681	-0.07845	0.1051	0.2841	0.7764
10	chr10:101574811:A:C	101574811	C	ADD	555	-0.005703	0.04692	-0.09766	0.08625	-0.1216	0.9033
10	chr10:101574832:G:A	101574832	A	ADD	555	0.03559	0.03326	-0.02961	0.1008	1.07	0.2852
10	chr10:101574921:C:T	101574921	T	ADD	555	0.04053	0.08062	-0.1175	0.1985	0.5028	0.6153
10	chr10:101575224:A:G	101575224	A	ADD	555	-0.01256	0.004965	-0.02229	-0.002829	-2.53	0.0117
10	chr10:101576495:C:T	101576495	T	ADD	555	0.004011	0.005569	-0.006905	0.01493	0.7201	0.4717
10	chr10:101576608:A:C	101576608	C	ADD	555	-0.04943	0.0808	-0.2078	0.1089	-0.6117	0.541
10	chr10:101576626:G:A	101576626	A	ADD	555	NA	NA	NA	NA	NA	NA
10	chr10:101576645:C:T	101576645	C	ADD	555	-0.01528	0.005087	-0.02525	-0.00531	-3.004	0.002791
10	chr10:101576920:T:C	101576920	C	ADD	555	-0.02472	0.01605	-0.05618	0.006728	-1.541	0.124
10	chr10:101576980:G:A	101576980	A	ADD	555	0.0257	0.03066	-0.03439	0.08579	0.8383	0.4022
10	chr10:101577065:G:A	101577065	A	ADD	555	0.02538	0.0151	-0.004209	0.05498	1.681	0.0933
10	chr10:101577893:G:A	101577893	A	ADD	555	-0.04943	0.0808	-0.2078	0.1089	-0.6117	0.541
10	chr10:101578007:G:T	101578007	T	ADD	555	0.007402	0.007614	-0.007521	0.02233	0.9722	0.3314
10	chr10:101578251:T:C	101578251	C	ADD	555	0.01026	0.004858	0.0007356	0.01978	2.111	0.0352
10	chr10:101578346:G:A	101578346	A	ADD	555	0.007311	0.007602	-0.007589	0.02221	0.9617	0.3366
10	chr10:101578973:C:A	101578973	A	ADD	555	0.007402	0.007614	-0.007521	0.02233	0.9722	0.3314
10	chr10:101578976:A:G	101578976	G	ADD	555	0.007402	0.007614	-0.007521	0.02233	0.9722	0.3314
10	chr10:101579385:G:A	101579385	A	ADD	555	-0.001502	0.009762	-0.02064	0.01763	-0.1539	0.8778
10	chr10:101580299:G:A	101580299	A	ADD	555	0.03068	0.01261	0.005967	0.05539	2.433	0.01529
10	chr10:101580387:A:G	101580387	G	ADD	555	0.007402	0.007614	-0.007521	0.02233	0.9722	0.3314
10	chr10:101580422:A:G	101580422	G	ADD	555	0.007402	0.007614	-0.007521	0.02233	0.9722	0.3314
10	chr10:101580478:T:C	101580478	C	ADD	555	0.007402	0.007614	-0.007521	0.02233	0.9722	0.3314
10	chr10:101580692:T:C	101580692	C	ADD	555	0.005859	0.007596	-0.009029	0.02075	0.7713	0.4409
10	chr10:101580957:T:G	101580957	G	ADD	555	0.007402	0.007614	-0.007521	0.02233	0.9722	0.3314
10	chr10:101581161:A:G	101581161	G	ADD	555	0.005859	0.007596	-0.009029	0.02075	0.7713	0.4409
10	chr10:101581265:G:A	101581265	A	ADD	555	0.1605	0.08036	0.002951	0.318	1.997	0.04636
10	chr10:101583026:G:T	101583026	T	ADD	555	-0.006405	0.01223	-0.03038	0.01757	-0.5236	0.6008
10	chr10:101583066:G:A	101583066	A	ADD	555	NA	NA	NA	NA	NA	NA
10	chr10:101583776:A:G	101583776	G	ADD	555	0.007402	0.007614	-0.007521	0.02233	0.9722	0.3314
10	chr10:101584294:A:T	101584294	T	ADD	555	-0.01859	0.08059	-0.1765	0.1394	-0.2306	0.8177
10	chr10:101584832:T:G	101584832	G	ADD	555	-0.001502	0.009762	-0.02064	0.01763	-0.1539	0.8778
10	chr10:101586183:CTGTTG:C	101586183	C	ADD	555	0.007402	0.007614	-0.007521	0.02233	0.9722	0.3314
10	chr10:101586558:G:A	101586558	A	ADD	555	0.005859	0.007596	-0.009029	0.02075	0.7713	0.4409
10	chr10:101586935:C:G	101586935	G	ADD	555	0.02905	0.0273	-0.02446	0.08256	1.064	0.2878
10	chr10:101587527:C:G	101587527	G	ADD	555	0.004382	0.08042	-0.1532	0.162	0.05449	0.9566
10	chr10:101588419:C:T	101588419	T	ADD	555	0.06679	0.08148	-0.09291	0.2265	0.8198	0.4127
10	chr10:101588932:A:T	101588932	T	ADD	555	NA	NA	NA	NA	NA	NA
10	chr10:101589798:C:T	101589798	T	ADD	555	0.08982	0.05713	-0.02216	0.2018	1.572	0.1165
10	chr10:101589839:A:G	101589839	G	ADD	555	0.007402	0.007614	-0.007521	0.02233	0.9722	0.3314
10	chr10:101590764:C:G	101590764	G	ADD	555	-0.02051	0.08073	-0.1787	0.1377	-0.2541	0.7995
10	chr10:101590917:G:A	101590917	A	ADD	555	0.06609	0.04066	-0.01361	0.1458	1.625	0.1047
10	chr10:101591181:A:G	101591181	G	ADD	555	0.06892	0.08083	-0.08951	0.2274	0.8526	0.3943
10	chr10:101591375:T:A	101591375	A	ADD	555	NA	NA	NA	NA	NA	NA
10	chr10:101591689:C:CT	101591689	CT	ADD	555	0.02392	0.03089	-0.03662	0.08447	0.7745	0.439
10	chr10:101591831:G:A	101591831	A	ADD	555	-0.001502	0.009762	-0.02064	0.01763	-0.1539	0.8778
10	chr10:101592325:T:A	101592325	A	ADD	555	-0.001502	0.009762	-0.02064	0.01763	-0.1539	0.8778
10	chr10:101592695:T:C	101592695	C	ADD	555	0.005599	0.007644	-0.009383	0.02058	0.7325	0.4642
10	chr10:101593084:T:C	101593084	C	ADD	555	0.01926	0.04104	-0.06117	0.09969	0.4693	0.639
10	chr10:101593165:G:A	101593165	A	ADD	555	NA	NA	NA	NA	NA	NA
10	chr10:101593586:TTTC:T	101593586	T	ADD	555	-0.0587	0.05699	-0.1704	0.053	-1.03	0.3035
10	chr10:101593682:G:A	101593682	A	ADD	555	0.005308	0.007627	-0.00964	0.02026	0.696	0.4867
10	chr10:101594425:G:T	101594425	T	ADD	555	0.005308	0.007627	-0.00964	0.02026	0.696	0.4867
10	chr10:101594797:A:G	101594797	G	ADD	555	0.005308	0.007627	-0.00964	0.02026	0.696	0.4867
10	chr10:101594915:A:G	101594915	G	ADD	555	0.005308	0.007627	-0.00964	0.02026	0.696	0.4867
10	chr10:101594992:G:A	101594992	A	ADD	555	0.02853	0.01461	-0.0001056	0.05716	1.953	0.05136
10	chr10:101596654:C:G	101596654	G	ADD	555	0.008038	0.005578	-0.002896	0.01897	1.441	0.1502
10	chr10:101597033:C:G	101597033	G	ADD	555	0.04833	0.04113	-0.03228	0.1289	1.175	0.2405
10	chr10:101597805:G:A	101597805	A	ADD	555	0.03559	0.03326	-0.02961	0.1008	1.07	0.2852
10	chr10:101597809:G:A	101597809	A	ADD	555	-0.04714	0.05697	-0.1588	0.06453	-0.8274	0.4084
10	chr10:101598250:T:TA	101598250	TA	ADD	555	-0.001502	0.009762	-0.02064	0.01763	-0.1539	0.8778
10	chr10:101598435:G:T	101598435	T	ADD	555	-0.05618	0.007894	-0.07165	-0.04071	-7.117	3.497e-12
10	chr10:101599077:G:A	101599077	A	ADD	555	NA	NA	NA	NA	NA	NA
10	chr10:101599225:T:C	101599225	C	ADD	555	0.03272	0.08077	-0.1256	0.191	0.4051	0.6856
10	chr10:101599528:G:A	101599528	A	ADD	555	0.0263	0.01253	0.001732	0.05087	2.098	0.03635
10	chr10:101599801:G:A	101599801	A	ADD	555	0.005308	0.007627	-0.00964	0.02026	0.696	0.4867
10	chr10:101600240:G:A	101600240	A	ADD	555	0.02853	0.01461	-0.0001056	0.05716	1.953	0.05136
10	chr10:101600443:G:A	101600443	A	ADD	555	0.00457	0.057	-0.1072	0.1163	0.08018	0.9361
10	chr10:101600514:G:A	101600514	A	ADD	555	0.054	0.08149	-0.1057	0.2137	0.6627	0.5078
10	chr10:101600650:C:T	101600650	T	ADD	555	-0.05073	0.08101	-0.2095	0.1081	-0.6262	0.5315
10	chr10:101600697:TGATGCTTGCTTCTCATCCC:T	101600697	T	ADD	555	0.06083	0.04705	-0.03138	0.1531	1.293	0.1966
10	chr10:101601067:C:T	101601067	T	ADD	555	0.005308	0.007627	-0.00964	0.02026	0.696	0.4867
10	chr10:101601331:C:T	101601331	T	ADD	555	0.0263	0.01253	0.001732	0.05087	2.098	0.03635
10	chr10:101601951:G:T	101601951	T	ADD	555	-0.05606	0.08071	-0.2143	0.1021	-0.6946	0.4876
10	chr10:101602812:C:T	101602812	T	ADD	555	0.04764	0.03096	-0.01303	0.1083	1.539	0.1244
10	chr10:101602883:G:A	101602883	A	ADD	555	0.06055	0.05704	-0.05125	0.1723	1.061	0.2889
10	chr10:101602969:C:T	101602969	T	ADD	555	-0.001502	0.009762	-0.02064	0.01763	-0.1539	0.8778
10	chr10:101603021:A:G	101603021	G	ADD	555	0.03866	0.03317	-0.02635	0.1037	1.165	0.2444
10	chr10:101603424:TTTTTTA:T	101603424	T	ADD	555	-0.0166	0.03307	-0.08141	0.0482	-0.5022	0.6158
10	chr10:101603479:T:C	101603479	C	ADD	555	0.005308	0.007627	-0.00964	0.02026	0.696	0.4867
10	chr10:101603495:C:T	101603495	T	ADD	555	-0.001502	0.009762	-0.02064	0.01763	-0.1539	0.8778
10	chr10:101604347:A:C	101604347	C	ADD	555	0.00457	0.057	-0.1072	0.1163	0.08018	0.9361
10	chr10:101604908:C:T	101604908	T	ADD	555	0.03212	0.01534	0.002047	0.0622	2.093	0.03678
10	chr10:101606312:T:C	101606312	C	ADD	555	0.0263	0.01253	0.001732	0.05087	2.098	0.03635
10	chr10:101606318:G:A	101606318	A	ADD	555	0.054	0.08149	-0.1057	0.2137	0.6627	0.5078
10	chr10:101606888:T:C	101606888	C	ADD	555	0.0263	0.01253	0.001732	0.05087	2.098	0.03635
10	chr10:101606989:C:G	101606989	G	ADD	555	0.01081	0.007939	-0.004748	0.02637	1.362	0.1738
10	chr10:101607080:A:C	101607080	C	ADD	555	0.004451	0.01243	-0.01991	0.02881	0.3582	0.7204
10	chr10:101607499:T:C	101607499	C	ADD	555	0.004462	0.007895	-0.01101	0.01994	0.5652	0.5722
10	chr10:101607723:T:TGA	101607723	TGA	ADD	555	0.002491	0.009865	-0.01684	0.02183	0.2525	0.8007
10	chr10:101608030:A:T	101608030	T	ADD	555	0.01344	0.009974	-0.006113	0.03298	1.347	0.1785
10	chr10:101608067:T:C	101608067	C	ADD	555	0.005884	0.005402	-0.004704	0.01647	1.089	0.2766
10	chr10:101608223:G:A	101608223	A	ADD	555	0.1605	0.08036	0.002951	0.318	1.997	0.04636
10	chr10:101608398:C:T	101608398	T	ADD	555	0.01081	0.007939	-0.004748	0.02637	1.362	0.1738
10	chr10:101608451:C:T	101608451	T	ADD	555	0.0263	0.01253	0.001732	0.05087	2.098	0.03635
10	chr10:101608897:T:C	101608897	C	ADD	555	0.008102	0.008706	-0.008962	0.02517	0.9306	0.3525
10	chr10:101609108:G:A	101609108	A	ADD	555	-0.05583	0.02864	-0.112	0.0002931	-1.95	0.05172
10	chr10:101609294:G:C	101609294	C	ADD	555	0.1268	0.08094	-0.0318	0.2855	1.567	0.1177
10	chr10:101609314:AAGG:A	101609314	A	ADD	555	-0.005703	0.04692	-0.09766	0.08625	-0.1216	0.9033
10	chr10:101609471:G:A	101609471	A	ADD	555	0.00457	0.057	-0.1072	0.1163	0.08018	0.9361
10	chr10:101609797:A:C	101609797	C	ADD	555	-0.02914	0.006183	-0.04126	-0.01702	-4.713	3.112e-06
10	chr10:101609844:T:C	101609844	C	ADD	555	0.009422	0.008754	-0.007736	0.02658	1.076	0.2823
10	chr10:101609957:G:C	101609957	C	ADD	555	NA	NA	NA	NA	NA	NA
10	chr10:101610173:G:A	101610173	A	ADD	555	-0.00151	0.01174	-0.02452	0.0215	-0.1286	0.8977
10	chr10:101610286:CAAAA:C	101610286	C	ADD	555	0.04959	0.08067	-0.1085	0.2077	0.6147	0.539
10	chr10:101610477:T:C	101610477	C	ADD	555	0.009422	0.008754	-0.007736	0.02658	1.076	0.2823
10	chr10:101610538:GT:G	101610538	G	ADD	555	0.05783	0.02707	0.004779	0.1109	2.137	0.03308
10	chr10:101612043:T:C	101612043	C	ADD	555	NA	NA	NA	NA	NA	NA
10	chr10:101612369:A:G	101612369	G	ADD	555	0.04563	0.03612	-0.02516	0.1164	1.263	0.207
10	chr10:101612681:C:T	101612681	T	ADD	555	-0.008614	0.01301	-0.03412	0.01689	-0.662	0.5083
10	chr10:101612725:C:T	101612725	T	ADD	555	-0.01483	0.05759	-0.1277	0.09804	-0.2575	0.7969
10	chr10:101613073:C:G	101613073	G	ADD	555	-0.01171	0.08088	-0.1702	0.1468	-0.1448	0.8849
10	chr10:101613163:G:A	101613163	A	ADD	555	-0.01518	0.04667	-0.1066	0.07629	-0.3253	0.7451
10	chr10:101613260:C:A	101613260	A	ADD	555	NA	NA	NA	NA	NA	NA
10	chr10:101613836:G:A	101613836	A	ADD	555	0.008902	0.008782	-0.00831	0.02611	1.014	0.3112
10	chr10:101614476:G:A	101614476	A	ADD	555	0.0263	0.01253	0.001732	0.05087	2.098	0.03635
10	chr10:101615045:T:TC	101615045	TC	ADD	555	0.008902	0.008782	-0.00831	0.02611	1.014	0.3112
10	chr10:101615101:C:T	101615101	T	ADD	555	NA	NA	NA	NA	NA	NA
10	chr10:101615193:G:C	101615193	C	ADD	555	0.01081	0.007939	-0.004748	0.02637	1.362	0.1738
10	chr10:101615355:T:G	101615355	G	ADD	555	0.008902	0.008782	-0.00831	0.02611	1.014	0.3112
10	chr10:101615821:AG:A	101615821	A	ADD	555	-0.01831	0.08064	-0.1764	0.1397	-0.2271	0.8204
10	chr10:101616058:AGAGACCTATGCTCTG:A	101616058	A	ADD	555	-0.07425	0.057	-0.186	0.03746	-1.303	0.1932
10	chr10:101616372:T:C	101616372	C	ADD	555	-0.01817	0.01686	-0.05122	0.01489	-1.077	0.2819
10	chr10:101617077:A:G	101617077	G	ADD	555	-0.01831	0.08064	-0.1764	0.1397	-0.2271	0.8204
10	chr10:101617239:G:A	101617239	A	ADD	555	-0.0257	0.05724	-0.1379	0.08648	-0.449	0.6536
10	chr10:101617265:G:A	101617265	A	ADD	555	0.02782	0.01314	0.002064	0.05358	2.117	0.03471
10	chr10:101618098:G:A	101618098	A	ADD	555	-0.01952	0.08039	-0.1771	0.1381	-0.2428	0.8083
10	chr10:101618356:G:A	101618356	A	ADD	555	0.02048	0.05752	-0.09226	0.1332	0.356	0.722
10	chr10:101618552:G:A	101618552	A	ADD	555	0.0263	0.01253	0.001732	0.05087	2.098	0.03635
10	chr10:101618892:GA:G	101618892	G	ADD	555	0.0263	0.01253	0.001732	0.05087	2.098	0.03635
10	chr10:101618903:C:A	101618903	A	ADD	555	NA	NA	NA	NA	NA	NA
10	chr10:101619640:T:C	101619640	C	ADD	555	-0.001502	0.009762	-0.02064	0.01763	-0.1539	0.8778
10	chr10:101620125:G:T	101620125	T	ADD	555	0.01725	0.01089	-0.004094	0.0386	1.584	0.1137
10	chr10:101620128:G:GCAGTGA	101620128	GCAGTGA	ADD	555	0.0119	0.0144	-0.01632	0.04012	0.8265	0.4089
10	chr10:101620193:G:A	101620193	A	ADD	555	-0.0166	0.03307	-0.08141	0.0482	-0.5022	0.6158
10	chr10:101620254:C:A	101620254	A	ADD	555	0.07509	0.05803	-0.03864	0.1888	1.294	0.1962
10	chr10:101622706:C:T	101622706	T	ADD	555	0.01725	0.01089	-0.004094	0.0386	1.584	0.1137
10	chr10:101622929:G:C	101622929	C	ADD	555	0.00457	0.057	-0.1072	0.1163	0.08018	0.9361
10	chr10:101623403:T:C	101623403	C	ADD	555	0.007265	0.007477	-0.00739	0.02192	0.9716	0.3317
10	chr10:101623417:GA:G	101623417	G	ADD	555	0.03342	0.05691	-0.07813	0.145	0.5871	0.5573
10	chr10:101624079:T:C	101624079	C	ADD	555	0.01792	0.01088	-0.003407	0.03925	1.647	0.1002
10	chr10:101624354:T:C	101624354	C	ADD	555	-0.001138	0.01497	-0.03048	0.02821	-0.07604	0.9394
10	chr10:101625092:A:T	101625092	T	ADD	555	0.01725	0.01089	-0.004094	0.0386	1.584	0.1137
10	chr10:101625098:C:G	101625098	G	ADD	555	0.03161	0.02596	-0.01928	0.08249	1.217	0.224
10	chr10:101625481:C:A	101625481	A	ADD	555	0.0346	0.08104	-0.1242	0.1934	0.4269	0.6696
10	chr10:101625842:A:C	101625842	C	ADD	555	-0.001502	0.009762	-0.02064	0.01763	-0.1539	0.8778
10	chr10:101626499:C:CT	101626499	CT	ADD	555	0.06083	0.04705	-0.03138	0.1531	1.293	0.1966
10	chr10:101626924:T:G	101626924	G	ADD	555	0.007265	0.007477	-0.00739	0.02192	0.9716	0.3317
10	chr10:101627018:C:A	101627018	A	ADD	555	0.01725	0.01089	-0.004094	0.0386	1.584	0.1137
10	chr10:101628372:G:T	101628372	T	ADD	555	0.01725	0.01089	-0.004094	0.0386	1.584	0.1137
10	chr10:101628855:C:T	101628855	T	ADD	555	NA	NA	NA	NA	NA	NA
10	chr10:101629291:C:CT	101629291	CT	ADD	555	0.01069	0.006319	-0.001693	0.02308	1.692	0.09122
10	chr10:101629578:C:T	101629578	T	ADD	555	0.0004313	0.0142	-0.02739	0.02826	0.03038	0.9758
10	chr10:101629974:G:A	101629974	A	ADD	555	-0.0968	0.08155	-0.2566	0.06304	-1.187	0.2358
10	chr10:101630079:C:A	101630079	A	ADD	555	0.02144	0.08069	-0.1367	0.1796	0.2658	0.7905
10	chr10:101630210:C:T	101630210	T	ADD	555	0.0307	0.01619	-0.001021	0.06243	1.897	0.05838
10	chr10:101630840:T:C	101630840	C	ADD	555	0.0006543	0.01123	-0.02135	0.02266	0.05827	0.9536
10	chr10:101631199:C:T	101631199	T	ADD	555	0.008897	0.008109	-0.006998	0.02479	1.097	0.2731
10	chr10:101631689:G:A	101631689	A	ADD	555	0.03049	0.08037	-0.127	0.188	0.3794	0.7046
10	chr10:101631826:G:A	101631826	A	ADD	555	0.003113	0.05761	-0.1098	0.116	0.05405	0.9569
10	chr10:101631862:T:C	101631862	C	ADD	555	0.05904	0.0406	-0.02054	0.1386	1.454	0.1465
10	chr10:101631870:A:G	101631870	G	ADD	555	0.06083	0.04705	-0.03138	0.1531	1.293	0.1966
10	chr10:101631874:A:G	101631874	G	ADD	555	-0.0001109	0.04671	-0.09166	0.09144	-0.002375	0.9981
10	chr10:101631874:A:T	101631874	T	ADD	555	0.06083	0.04705	-0.03138	0.1531	1.293	0.1966
10	chr10:101631918:T:C	101631918	C	ADD	555	0.01545	0.01656	-0.017	0.0479	0.9331	0.3512
10	chr10:101632233:A:C	101632233	C	ADD	555	0.01185	0.007349	-0.002552	0.02625	1.613	0.1074
10	chr10:101632272:A:G	101632272	G	ADD	555	0.001584	0.01077	-0.01952	0.02269	0.1471	0.8831
10	chr10:101632388:C:T	101632388	T	ADD	555	0.01044	0.00764	-0.004529	0.02542	1.367	0.1722
10	chr10:101632746:T:C	101632746	C	ADD	555	0.0155	0.007024	0.001733	0.02927	2.207	0.02776
10	chr10:101632876:A:T	101632876	T	ADD	555	0.02028	0.0105	-0.0002971	0.04086	1.932	0.05392
10	chr10:101633058:T:A	101633058	A	ADD	555	-0.02051	0.08073	-0.1787	0.1377	-0.2541	0.7995
10	chr10:101633122:G:A	101633122	A	ADD	555	0.01152	0.007643	-0.003461	0.0265	1.507	0.1324
10	chr10:101633139:T:C	101633139	C	ADD	555	0.001584	0.01077	-0.01952	0.02269	0.1471	0.8831
10	chr10:101633169:A:G	101633169	G	ADD	555	0.01152	0.007643	-0.003461	0.0265	1.507	0.1324
10	chr10:101634123:TAAATAAAATAA:T	101634123	T	ADD	555	0.05423	0.0809	-0.1043	0.2128	0.6703	0.503
10	chr10:101634201:C:CA	101634201	CA	ADD	555	0.01175	0.01369	-0.01509	0.03859	0.8578	0.3914
10	chr10:101634229:TAAACA:T	101634229	T	ADD	555	-0.05478	0.08068	-0.2129	0.1034	-0.6789	0.4975
10	chr10:101634233:CA:C	101634233	C	ADD	555	0.002593	0.01084	-0.01865	0.02384	0.2392	0.8111
10	chr10:101634883:G:T	101634883	T	ADD	555	0.01166	0.01287	-0.01356	0.03689	0.9063	0.3652
10	chr10:101635446:A:T	101635446	T	ADD	555	0.003469	0.009858	-0.01585	0.02279	0.3519	0.725
10	chr10:101635449:GA:G	101635449	G	ADD	555	0.003469	0.009858	-0.01585	0.02279	0.3519	0.725
10	chr10:101635561:G:T	101635561	T	ADD	555	0.02864	0.01561	-0.001949	0.05923	1.835	0.06704
10	chr10:101635832:C:G	101635832	G	ADD	555	-0.01343	0.01721	-0.04715	0.0203	-0.7803	0.4356
10	chr10:101636681:G:A	101636681	A	ADD	555	0.004004	0.009399	-0.01442	0.02243	0.4259	0.6703
10	chr10:101636889:C:T	101636889	T	ADD	555	0.02028	0.0105	-0.0002971	0.04086	1.932	0.05392
10	chr10:101637105:C:T	101637105	T	ADD	555	0.02028	0.0105	-0.0002971	0.04086	1.932	0.05392
10	chr10:101637159:G:A	101637159	G	ADD	555	0.01535	0.006756	0.002109	0.02859	2.272	0.02347
10	chr10:101638201:C:A	101638201	A	ADD	555	0.03039	0.08072	-0.1278	0.1886	0.3764	0.7068
10	chr10:101638483:T:C	101638483	C	ADD	555	-0.01038	0.03629	-0.08151	0.06074	-0.2861	0.7749
10	chr10:101638517:G:A	101638517	A	ADD	555	0.0609	0.03343	-0.004623	0.1264	1.822	0.06905
10	chr10:101639077:G:A	101639077	A	ADD	555	0.02028	0.0105	-0.0002971	0.04086	1.932	0.05392
10	chr10:101639277:A:C	101639277	C	ADD	555	0.06083	0.04705	-0.03138	0.1531	1.293	0.1966
10	chr10:101639357:G:A	101639357	A	ADD	555	0.004004	0.009399	-0.01442	0.02243	0.4259	0.6703
10	chr10:101639520:A:G	101639520	G	ADD	555	0.054	0.08149	-0.1057	0.2137	0.6627	0.5078
10	chr10:101639818:A:T	101639818	T	ADD	555	0.01032	0.0569	-0.1012	0.1218	0.1813	0.8562
10	chr10:101639951:C:T	101639951	T	ADD	555	0.02028	0.0105	-0.0002971	0.04086	1.932	0.05392
10	chr10:101640193:C:T	101640193	T	ADD	555	0.0007458	0.009618	-0.0181	0.0196	0.07755	0.9382
10	chr10:101640309:G:T	101640309	T	ADD	555	0.01042	0.007198	-0.003689	0.02453	1.447	0.1483
10	chr10:101641253:A:AG	101641253	AG	ADD	555	-0.001955	0.08048	-0.1597	0.1558	-0.02429	0.9806
10	chr10:101641675:C:G	101641675	G	ADD	555	0.03039	0.08072	-0.1278	0.1886	0.3764	0.7068
10	chr10:101641759:C:T	101641759	T	ADD	555	0.0007458	0.009618	-0.0181	0.0196	0.07755	0.9382
10	chr10:101641859:A:G	101641859	G	ADD	555	0.01757	0.01011	-0.002234	0.03738	1.739	0.08263
10	chr10:101641873:AC:A	101641873	A	ADD	555	0.02095	0.01063	0.0001134	0.04178	1.971	0.04927
10	chr10:101642127:T:C	101642127	C	ADD	555	0.02302	0.008711	0.00595	0.0401	2.643	0.008454
10	chr10:101642386:AT:A	101642386	AT	ADD	555	0.01042	0.007198	-0.003689	0.02453	1.447	0.1483
10	chr10:101642448:C:T	101642448	T	ADD	555	0.06118	0.08083	-0.09724	0.2196	0.7569	0.4495
10	chr10:101642926:A:G	101642926	G	ADD	555	-0.05811	0.007891	-0.07357	-0.04264	-7.364	6.662e-13
10	chr10:101643143:G:A	101643143	A	ADD	555	0.03039	0.08072	-0.1278	0.1886	0.3764	0.7068
10	chr10:101644844:A:G	101644844	G	ADD	555	0.02864	0.01561	-0.001949	0.05923	1.835	0.06704
10	chr10:101645654:C:T	101645654	T	ADD	555	NA	NA	NA	NA	NA	NA
10	chr10:101646162:T:G	101646162	G	ADD	555	0.02864	0.01561	-0.001949	0.05923	1.835	0.06704
10	chr10:101646279:G:A	101646279	A	ADD	555	-0.0005117	0.02356	-0.04669	0.04567	-0.02172	0.9827
10	chr10:101646591:G:A	101646591	A	ADD	555	0.02864	0.01561	-0.001949	0.05923	1.835	0.06704
10	chr10:101647020:C:T	101647020	T	ADD	555	0.02864	0.01561	-0.001949	0.05923	1.835	0.06704
10	chr10:101647747:A:G	101647747	G	ADD	555	-0.1335	0.08066	-0.2916	0.02459	-1.655	0.09849
10	chr10:101648257:A:G	101648257	G	ADD	555	0.00152	0.009285	-0.01668	0.01972	0.1637	0.87
10	chr10:101648421:A:G	101648421	G	ADD	555	NA	NA	NA	NA	NA	NA
10	chr10:101648812:T:C	101648812	T	ADD	555	0.01554	0.006745	0.002322	0.02876	2.304	0.02159
10	chr10:101649786:G:C	101649786	C	ADD	555	0.02127	0.08088	-0.1373	0.1798	0.263	0.7927
10	chr10:101650847:C:T	101650847	T	ADD	555	0.009947	0.03079	-0.05039	0.07029	0.3231	0.7468
10	chr10:101651094:C:T	101651094	T	ADD	555	-0.0587	0.05699	-0.1704	0.053	-1.03	0.3035
10	chr10:101651508:ACAAT:A	101651508	A	ADD	555	-0.02339	0.05726	-0.1356	0.08884	-0.4085	0.6831
10	chr10:101651716:C:T	101651716	T	ADD	555	0.001408	0.0573	-0.1109	0.1137	0.02457	0.9804
10	chr10:101652133:A:G	101652133	G	ADD	555	-0.01901	0.04048	-0.09835	0.06034	-0.4695	0.6389
10	chr10:101654017:A:T	101654017	T	ADD	555	0.004004	0.009399	-0.01442	0.02243	0.4259	0.6703
[truncated: 19,595 more rows]
