# Supplementary material for: Sequencing-based fine-mapping and in silico functional characterization of the 10q24.32 arsenic metabolism efficiency locus across multiple arsenic-exposed populations
Source: PLoS Genet. 2023 Jan 20;19(1):e1010588. doi: 10.1371/journal.pgen.1010588 (PMC9891528; doi:10.1371/journal.pgen.1010588)
Supplement: S1 Data — a. HEALS Isolated Primary Association. b. HEALS Isolated Secondary Association. c. HEALS Tertiary Association. d. NHSCS Isolated Primary Association. e. SHS Isolated Primary Association. f. SHS Secondary Association. (ZIP) [file pgen.1010588.s026.zip › Data_Summary_Statistics_by_Population/SHS_SecondaryAssociation.txt]

CHR	SNP	BP	A1	TEST	NMISS	BETA	SE	L95	U95	STAT	P
10	chr10:100000887:A:G	100000887	G	ADD	555	-0.06041	0.0786	-0.2145	0.09365	-0.7685	0.4425
10	chr10:100002124:T:C	100002124	C	ADD	555	-0.04293	0.07845	-0.1967	0.1108	-0.5473	0.5844
10	chr10:100005607:T:C	100005607	C	ADD	555	-0.09679	0.07802	-0.2497	0.05612	-1.241	0.2153
10	chr10:100009363:G:C	100009363	C	ADD	555	-0.0034	0.078	-0.1563	0.1495	-0.0436	0.9652
10	chr10:100009757:C:G	100009757	G	ADD	555	0.01628	0.03041	-0.04333	0.07589	0.5353	0.5926
10	chr10:100009921:G:A	100009921	A	ADD	555	NA	NA	NA	NA	NA	NA
10	chr10:100011094:C:A	100011094	A	ADD	555	0.0159	0.07811	-0.1372	0.169	0.2035	0.8388
10	chr10:100017953:T:C	100017953	C	ADD	555	-0.03372	0.0781	-0.1868	0.1194	-0.4318	0.6661
10	chr10:100020825:G:T	100020825	T	ADD	555	-0.02176	0.07864	-0.1759	0.1324	-0.2767	0.7821
10	chr10:100020944:C:G	100020944	G	ADD	555	0.003656	0.03528	-0.06549	0.0728	0.1036	0.9175
10	chr10:100021915:C:T	100021915	T	ADD	555	-0.05093	0.07826	-0.2043	0.1025	-0.6508	0.5154
10	chr10:100022143:T:C	100022143	C	ADD	555	0.07031	0.0787	-0.08394	0.2246	0.8934	0.372
10	chr10:100022489:G:C	100022489	C	ADD	555	-0.02176	0.07864	-0.1759	0.1324	-0.2767	0.7821
10	chr10:100024680:G:A	100024680	A	ADD	555	-0.01608	0.05532	-0.1245	0.09235	-0.2907	0.7714
10	chr10:100025877:G:A	100025877	A	ADD	555	0.005236	0.05511	-0.1028	0.1132	0.09501	0.9243
10	chr10:100026121:A:G	100026121	G	ADD	555	0.02254	0.01791	-0.01256	0.05765	1.259	0.2087
10	chr10:100026189:A:G	100026189	G	ADD	555	0.02254	0.01791	-0.01256	0.05765	1.259	0.2087
10	chr10:100029096:C:T	100029096	T	ADD	555	-0.02176	0.07864	-0.1759	0.1324	-0.2767	0.7821
10	chr10:100029207:C:T	100029207	T	ADD	555	-0.1061	0.0791	-0.2611	0.04895	-1.341	0.1805
10	chr10:100030717:C:A	100030717	A	ADD	555	-0.02176	0.07864	-0.1759	0.1324	-0.2767	0.7821
10	chr10:100031056:T:C	100031056	C	ADD	555	-0.02176	0.07864	-0.1759	0.1324	-0.2767	0.7821
10	chr10:100032100:A:T	100032100	T	ADD	555	0.06403	0.07814	-0.08911	0.2172	0.8195	0.4129
10	chr10:100033516:G:A	100033516	A	ADD	555	0.04979	0.07814	-0.1034	0.2029	0.6371	0.5243
10	chr10:100037336:G:A	100037336	A	ADD	555	-0.005378	0.07883	-0.1599	0.1491	-0.06822	0.9456
10	chr10:100039079:T:C	100039079	C	ADD	555	NA	NA	NA	NA	NA	NA
10	chr10:100044416:C:T	100044416	T	ADD	555	0.06253	0.07832	-0.09098	0.216	0.7984	0.425
10	chr10:100045575:G:T	100045575	T	ADD	555	0.07048	0.07837	-0.08311	0.2241	0.8994	0.3688
10	chr10:100046097:T:A	100046097	A	ADD	555	NA	NA	NA	NA	NA	NA
10	chr10:100047584:T:G	100047584	G	ADD	555	0.01628	0.02996	-0.04243	0.075	0.5436	0.5869
10	chr10:100049205:C:T	100049205	T	ADD	555	-0.06041	0.0786	-0.2145	0.09365	-0.7685	0.4425
10	chr10:100051447:T:C	100051447	C	ADD	555	-0.1061	0.0791	-0.2611	0.04895	-1.341	0.1805
10	chr10:100052678:C:T	100052678	T	ADD	555	-0.02176	0.07864	-0.1759	0.1324	-0.2767	0.7821
10	chr10:100054276:GC:G	100054276	G	ADD	555	-0.02176	0.07864	-0.1759	0.1324	-0.2767	0.7821
10	chr10:100058112:T:A	100058112	A	ADD	555	-0.05093	0.07826	-0.2043	0.1025	-0.6508	0.5154
10	chr10:100058818:CA:C	100058818	C	ADD	555	-0.02176	0.07864	-0.1759	0.1324	-0.2767	0.7821
10	chr10:100061898:G:A	100061898	A	ADD	555	-0.05093	0.07826	-0.2043	0.1025	-0.6508	0.5154
10	chr10:100068493:G:A	100068493	A	ADD	555	NA	NA	NA	NA	NA	NA
10	chr10:100069177:C:A	100069177	A	ADD	555	0.01628	0.03041	-0.04333	0.07589	0.5353	0.5926
10	chr10:100071029:T:C	100071029	C	ADD	555	-0.02319	0.07819	-0.1764	0.1301	-0.2966	0.7669
10	chr10:100074708:C:T	100074708	T	ADD	555	0.003656	0.03528	-0.06549	0.0728	0.1036	0.9175
10	chr10:100075442:C:A	100075442	A	ADD	555	NA	NA	NA	NA	NA	NA
10	chr10:100077914:C:T	100077914	T	ADD	555	0.02248	0.07866	-0.1317	0.1766	0.2858	0.7751
10	chr10:100080888:G:A	100080888	A	ADD	555	-0.1508	0.07784	-0.3034	0.001784	-1.937	0.05326
10	chr10:100082222:GA:G	100082222	G	ADD	555	-0.007277	0.07832	-0.1608	0.1462	-0.09292	0.926
10	chr10:100082374:T:A	100082374	A	ADD	555	0.005236	0.05511	-0.1028	0.1132	0.09501	0.9243
10	chr10:100084989:T:C	100084989	C	ADD	555	NA	NA	NA	NA	NA	NA
10	chr10:100087143:C:T	100087143	T	ADD	555	-0.05093	0.07826	-0.2043	0.1025	-0.6508	0.5154
10	chr10:100087743:G:T	100087743	T	ADD	555	-0.08601	0.07781	-0.2385	0.06651	-1.105	0.2695
10	chr10:100087789:G:C	100087789	C	ADD	555	NA	NA	NA	NA	NA	NA
10	chr10:100088909:A:G	100088909	G	ADD	555	NA	NA	NA	NA	NA	NA
10	chr10:100089141:G:A	100089141	A	ADD	555	NA	NA	NA	NA	NA	NA
10	chr10:100089778:G:GA	100089778	GA	ADD	555	-0.02176	0.07864	-0.1759	0.1324	-0.2767	0.7821
10	chr10:100090423:C:T	100090423	T	ADD	555	0.1606	0.07842	0.006898	0.3143	2.048	0.04105
10	chr10:100093265:G:A	100093265	A	ADD	555	0.003656	0.03528	-0.06549	0.0728	0.1036	0.9175
10	chr10:100094608:G:A	100094608	A	ADD	555	-0.0034	0.078	-0.1563	0.1495	-0.0436	0.9652
10	chr10:100095247:A:G	100095247	G	ADD	555	-0.2448	0.07783	-0.3973	-0.09224	-3.145	0.001751
10	chr10:100099877:A:G	100099877	G	ADD	555	NA	NA	NA	NA	NA	NA
10	chr10:100100416:G:A	100100416	A	ADD	555	0.07048	0.07837	-0.08311	0.2241	0.8994	0.3688
10	chr10:100102338:A:G	100102338	G	ADD	555	-0.2448	0.07783	-0.3973	-0.09224	-3.145	0.001751
10	chr10:100103476:C:T	100103476	T	ADD	555	-0.0198	0.07814	-0.1729	0.1333	-0.2534	0.8001
10	chr10:100103621:C:A	100103621	A	ADD	555	-0.1288	0.07788	-0.2814	0.02384	-1.654	0.09873
10	chr10:100103827:C:T	100103827	T	ADD	555	-0.02631	0.07813	-0.1794	0.1268	-0.3367	0.7365
10	chr10:100104354:C:T	100104354	T	ADD	555	-0.02185	0.07829	-0.1753	0.1316	-0.2791	0.7803
10	chr10:100105043:T:C	100105043	C	ADD	555	0.04979	0.07814	-0.1034	0.2029	0.6371	0.5243
10	chr10:100108591:A:T	100108591	T	ADD	555	0.0172	0.0195	-0.02101	0.05542	0.8824	0.378
10	chr10:100117247:C:T	100117247	T	ADD	555	0.08024	0.07799	-0.07261	0.2331	1.029	0.304
10	chr10:100117545:G:A	100117545	A	ADD	555	0.06074	0.07812	-0.09237	0.2138	0.7776	0.4372
10	chr10:100121834:G:A	100121834	A	ADD	555	NA	NA	NA	NA	NA	NA
10	chr10:100122909:TAAAAC:T	100122909	T	ADD	555	0.006058	0.03596	-0.06442	0.07653	0.1685	0.8663
10	chr10:100127384:G:A	100127384	A	ADD	555	-0.2448	0.07783	-0.3973	-0.09224	-3.145	0.001751
10	chr10:100132901:C:T	100132901	T	ADD	555	0.1063	0.07816	-0.04692	0.2594	1.36	0.1745
10	chr10:100133252:T:C	100133252	C	ADD	555	0.02377	0.07834	-0.1298	0.1773	0.3034	0.7617
10	chr10:100137008:C:A	100137008	A	ADD	555	0.06403	0.07814	-0.08911	0.2172	0.8195	0.4129
10	chr10:100140685:T:C	100140685	C	ADD	555	-0.02176	0.07864	-0.1759	0.1324	-0.2767	0.7821
10	chr10:100140766:C:T	100140766	T	ADD	555	-0.08601	0.07781	-0.2385	0.06651	-1.105	0.2695
10	chr10:100143213:G:C	100143213	C	ADD	555	-0.2448	0.07783	-0.3973	-0.09224	-3.145	0.001751
10	chr10:100143279:GACGCTCTTCTTA:G	100143279	G	ADD	555	0.009351	0.02134	-0.03247	0.05117	0.4382	0.6614
10	chr10:100144828:C:T	100144828	T	ADD	555	-0.2448	0.07783	-0.3973	-0.09224	-3.145	0.001751
10	chr10:100145027:T:C	100145027	C	ADD	555	-0.01608	0.05532	-0.1245	0.09235	-0.2907	0.7714
10	chr10:100145987:A:G	100145987	G	ADD	555	NA	NA	NA	NA	NA	NA
10	chr10:100147972:G:T	100147972	T	ADD	555	0.07048	0.07837	-0.08311	0.2241	0.8994	0.3688
10	chr10:100148250:G:A	100148250	A	ADD	555	-0.1288	0.07788	-0.2814	0.02384	-1.654	0.09873
10	chr10:100148831:T:TA	100148831	TA	ADD	555	NA	NA	NA	NA	NA	NA
10	chr10:100148853:T:C	100148853	C	ADD	555	-0.01827	0.0783	-0.1717	0.1352	-0.2333	0.8156
10	chr10:100149329:C:A	100149329	A	ADD	555	-0.05093	0.07826	-0.2043	0.1025	-0.6508	0.5154
10	chr10:100150200:C:T	100150200	T	ADD	555	-0.2448	0.07783	-0.3973	-0.09224	-3.145	0.001751
10	chr10:100150287:C:T	100150287	T	ADD	555	0.009351	0.02134	-0.03247	0.05117	0.4382	0.6614
10	chr10:100150440:C:T	100150440	T	ADD	555	-0.1061	0.0791	-0.2611	0.04895	-1.341	0.1805
10	chr10:100150738:T:C	100150738	C	ADD	555	NA	NA	NA	NA	NA	NA
10	chr10:100151396:C:A	100151396	A	ADD	555	-0.05093	0.07826	-0.2043	0.1025	-0.6508	0.5154
10	chr10:100154016:A:G	100154016	G	ADD	555	-0.0198	0.07814	-0.1729	0.1333	-0.2534	0.8001
10	chr10:100154669:C:T	100154669	T	ADD	555	0.03505	0.05572	-0.07416	0.1443	0.629	0.5296
10	chr10:100155515:A:AT	100155515	AT	ADD	555	NA	NA	NA	NA	NA	NA
10	chr10:100156483:A:G	100156483	G	ADD	555	0.06281	0.05558	-0.04613	0.1718	1.13	0.2589
10	chr10:100156526:G:GA	100156526	GA	ADD	555	NA	NA	NA	NA	NA	NA
10	chr10:100156751:G:A	100156751	A	ADD	555	0.06007	0.07842	-0.09362	0.2138	0.7661	0.444
10	chr10:100158223:G:A	100158223	A	ADD	555	-0.2448	0.07783	-0.3973	-0.09224	-3.145	0.001751
10	chr10:100160104:G:A	100160104	A	ADD	555	-0.03372	0.0781	-0.1868	0.1194	-0.4318	0.6661
10	chr10:100160827:G:A	100160827	A	ADD	555	0.0159	0.07811	-0.1372	0.169	0.2035	0.8388
10	chr10:100161467:A:G	100161467	G	ADD	555	0.09694	0.07923	-0.05835	0.2522	1.223	0.2217
10	chr10:100161859:T:C	100161859	C	ADD	555	-0.02176	0.07864	-0.1759	0.1324	-0.2767	0.7821
10	chr10:100165243:T:C	100165243	C	ADD	555	NA	NA	NA	NA	NA	NA
10	chr10:100165354:C:A	100165354	A	ADD	555	NA	NA	NA	NA	NA	NA
10	chr10:100170803:G:A	100170803	A	ADD	555	-0.06041	0.0786	-0.2145	0.09365	-0.7685	0.4425
10	chr10:100171190:AC:A	100171190	A	ADD	555	0.005236	0.05511	-0.1028	0.1132	0.09501	0.9243
10	chr10:100172089:T:C	100172089	C	ADD	555	NA	NA	NA	NA	NA	NA
10	chr10:100172146:A:C	100172146	C	ADD	555	-0.2448	0.07783	-0.3973	-0.09224	-3.145	0.001751
10	chr10:100177040:T:C	100177040	C	ADD	555	0.05547	0.07895	-0.09928	0.2102	0.7025	0.4827
10	chr10:100180399:A:G	100180399	G	ADD	555	0.1002	0.07831	-0.05324	0.2537	1.28	0.2011
10	chr10:100180519:G:A	100180519	A	ADD	555	0.01969	0.05553	-0.08914	0.1285	0.3546	0.7231
10	chr10:100182375:T:C	100182375	C	ADD	555	NA	NA	NA	NA	NA	NA
10	chr10:100184360:G:A	100184360	A	ADD	555	NA	NA	NA	NA	NA	NA
10	chr10:100185400:T:C	100185400	C	ADD	555	0.01969	0.05553	-0.08914	0.1285	0.3546	0.7231
10	chr10:100187326:T:G	100187326	G	ADD	555	-0.2448	0.07783	-0.3973	-0.09224	-3.145	0.001751
10	chr10:100191933:A:C	100191933	C	ADD	555	0.009351	0.02134	-0.03247	0.05117	0.4382	0.6614
10	chr10:100192290:A:G	100192290	G	ADD	555	NA	NA	NA	NA	NA	NA
10	chr10:100194594:A:G	100194594	G	ADD	555	NA	NA	NA	NA	NA	NA
10	chr10:100196706:A:G	100196706	G	ADD	555	NA	NA	NA	NA	NA	NA
10	chr10:100197441:C:T	100197441	T	ADD	555	0.06074	0.07812	-0.09237	0.2138	0.7776	0.4372
10	chr10:100197880:A:G	100197880	G	ADD	555	-0.02631	0.07813	-0.1794	0.1268	-0.3367	0.7365
10	chr10:100198113:T:C	100198113	C	ADD	555	NA	NA	NA	NA	NA	NA
10	chr10:100202570:A:G	100202570	G	ADD	555	0.05939	0.07814	-0.09377	0.2125	0.76	0.4476
10	chr10:100205698:C:T	100205698	T	ADD	555	0.06403	0.07814	-0.08911	0.2172	0.8195	0.4129
10	chr10:100208021:T:C	100208021	C	ADD	555	0.005236	0.05511	-0.1028	0.1132	0.09501	0.9243
10	chr10:100208056:T:C	100208056	C	ADD	555	0.02248	0.07866	-0.1317	0.1766	0.2858	0.7751
10	chr10:100210695:C:T	100210695	T	ADD	555	0.02078	0.01732	-0.01317	0.05473	1.2	0.2309
10	chr10:100214625:G:C	100214625	C	ADD	555	-0.2448	0.07783	-0.3973	-0.09224	-3.145	0.001751
10	chr10:100215468:G:C	100215468	C	ADD	555	-0.08601	0.07781	-0.2385	0.06651	-1.105	0.2695
10	chr10:100215483:AG:A	100215483	A	ADD	555	-0.2448	0.07783	-0.3973	-0.09224	-3.145	0.001751
10	chr10:100217113:A:G	100217113	G	ADD	555	NA	NA	NA	NA	NA	NA
10	chr10:100218241:G:C	100218241	C	ADD	555	-0.05093	0.07826	-0.2043	0.1025	-0.6508	0.5154
10	chr10:100222823:A:C	100222823	C	ADD	555	-0.2448	0.07783	-0.3973	-0.09224	-3.145	0.001751
10	chr10:100224487:A:G	100224487	G	ADD	555	NA	NA	NA	NA	NA	NA
10	chr10:100224756:T:C	100224756	C	ADD	555	-0.02176	0.07864	-0.1759	0.1324	-0.2767	0.7821
10	chr10:100226331:C:A	100226331	A	ADD	555	NA	NA	NA	NA	NA	NA
10	chr10:100227910:A:G	100227910	G	ADD	555	-0.07708	0.07822	-0.2304	0.07623	-0.9854	0.3249
10	chr10:100228633:C:G	100228633	G	ADD	555	0.1063	0.07816	-0.04692	0.2594	1.36	0.1745
10	chr10:100228983:GCGCGCGCGCGCACACACA:G	100228983	G	ADD	555	NA	NA	NA	NA	NA	NA
10	chr10:100229152:C:T	100229152	T	ADD	555	-0.1061	0.0791	-0.2611	0.04895	-1.341	0.1805
10	chr10:100229990:C:G	100229990	G	ADD	555	0.009766	0.07895	-0.145	0.1645	0.1237	0.9016
10	chr10:100234138:T:C	100234138	C	ADD	555	-0.1061	0.0791	-0.2611	0.04895	-1.341	0.1805
10	chr10:100242463:C:T	100242463	T	ADD	555	0.009766	0.07895	-0.145	0.1645	0.1237	0.9016
10	chr10:100243933:CT:C	100243933	C	ADD	555	0.05935	0.0784	-0.09431	0.213	0.757	0.4494
10	chr10:100244989:T:C	100244989	C	ADD	555	NA	NA	NA	NA	NA	NA
10	chr10:100246613:C:T	100246613	T	ADD	555	NA	NA	NA	NA	NA	NA
10	chr10:100250378:T:C	100250378	C	ADD	555	0.09694	0.07923	-0.05835	0.2522	1.223	0.2217
10	chr10:100250789:A:T	100250789	T	ADD	555	NA	NA	NA	NA	NA	NA
10	chr10:100250790:A:T	100250790	T	ADD	555	0.06403	0.07814	-0.08911	0.2172	0.8195	0.4129
10	chr10:100252218:T:C	100252218	C	ADD	555	-0.2448	0.07783	-0.3973	-0.09224	-3.145	0.001751
10	chr10:100256584:T:A	100256584	A	ADD	555	-0.05093	0.07826	-0.2043	0.1025	-0.6508	0.5154
10	chr10:100256956:C:A	100256956	A	ADD	555	-0.2448	0.07783	-0.3973	-0.09224	-3.145	0.001751
10	chr10:100257871:T:A	100257871	A	ADD	555	-0.1548	0.07791	-0.3075	-0.002074	-1.987	0.04747
10	chr10:100258097:G:A	100258097	A	ADD	555	-0.2448	0.07783	-0.3973	-0.09224	-3.145	0.001751
10	chr10:100259032:C:T	100259032	T	ADD	555	0.009351	0.02134	-0.03247	0.05117	0.4382	0.6614
10	chr10:100259885:G:A	100259885	A	ADD	555	-0.08601	0.07781	-0.2385	0.06651	-1.105	0.2695
10	chr10:100262251:G:A	100262251	A	ADD	555	0.009766	0.07895	-0.145	0.1645	0.1237	0.9016
10	chr10:100264802:C:CGT	100264802	CGT	ADD	555	0.02377	0.07834	-0.1298	0.1773	0.3034	0.7617
10	chr10:100265086:A:G	100265086	G	ADD	555	-0.2448	0.07783	-0.3973	-0.09224	-3.145	0.001751
10	chr10:100265666:G:A	100265666	A	ADD	555	0.06007	0.07842	-0.09362	0.2138	0.7661	0.444
10	chr10:100267246:G:A	100267246	A	ADD	555	-0.01827	0.0783	-0.1717	0.1352	-0.2333	0.8156
10	chr10:100267777:T:C	100267777	C	ADD	555	NA	NA	NA	NA	NA	NA
10	chr10:100271619:T:C	100271619	C	ADD	555	1.938e-05	0.07833	-0.1535	0.1535	0.0002474	0.9998
10	chr10:100271623:TCA:T	100271623	T	ADD	555	-0.2448	0.07783	-0.3973	-0.09224	-3.145	0.001751
10	chr10:100279156:T:TAAGAGCCA	100279156	TAAGAGCCA	ADD	555	1.938e-05	0.07833	-0.1535	0.1535	0.0002474	0.9998
10	chr10:100286560:C:T	100286560	T	ADD	555	0.005236	0.05511	-0.1028	0.1132	0.09501	0.9243
10	chr10:100288757:A:G	100288757	G	ADD	555	NA	NA	NA	NA	NA	NA
10	chr10:100293962:CG:C	100293962	C	ADD	555	-0.2448	0.07783	-0.3973	-0.09224	-3.145	0.001751
10	chr10:100294105:C:T	100294105	T	ADD	555	-0.007277	0.07832	-0.1608	0.1462	-0.09292	0.926
10	chr10:100296645:G:A	100296645	A	ADD	555	0.009766	0.07895	-0.145	0.1645	0.1237	0.9016
10	chr10:100298593:G:T	100298593	T	ADD	555	-0.01789	0.07786	-0.1705	0.1347	-0.2297	0.8184
10	chr10:100300922:G:A	100300922	A	ADD	555	-0.2448	0.07783	-0.3973	-0.09224	-3.145	0.001751
10	chr10:100302385:A:C	100302385	C	ADD	555	NA	NA	NA	NA	NA	NA
10	chr10:100303177:A:C	100303177	C	ADD	555	NA	NA	NA	NA	NA	NA
10	chr10:100306633:G:A	100306633	A	ADD	555	0.05183	0.07854	-0.1021	0.2058	0.6599	0.5096
10	chr10:100308085:T:C	100308085	C	ADD	555	-0.2448	0.07783	-0.3973	-0.09224	-3.145	0.001751
10	chr10:100308990:C:T	100308990	T	ADD	555	0.01453	0.05583	-0.09489	0.1239	0.2602	0.7948
10	chr10:100309364:A:G	100309364	G	ADD	555	NA	NA	NA	NA	NA	NA
10	chr10:100309610:AAGCAGTTCAGG:A	100309610	A	ADD	555	-0.08677	0.07837	-0.2404	0.06684	-1.107	0.2687
10	chr10:100310161:C:A	100310161	A	ADD	555	1.938e-05	0.07833	-0.1535	0.1535	0.0002474	0.9998
10	chr10:100310285:G:A	100310285	A	ADD	555	NA	NA	NA	NA	NA	NA
10	chr10:100310674:G:A	100310674	A	ADD	555	0.07682	0.0784	-0.07684	0.2305	0.9799	0.3276
10	chr10:100310759:G:C	100310759	C	ADD	555	NA	NA	NA	NA	NA	NA
10	chr10:100311527:G:T	100311527	T	ADD	555	NA	NA	NA	NA	NA	NA
10	chr10:100311701:A:C	100311701	C	ADD	555	NA	NA	NA	NA	NA	NA
10	chr10:100314633:C:T	100314633	T	ADD	555	-0.2448	0.07783	-0.3973	-0.09224	-3.145	0.001751
10	chr10:100316406:A:G	100316406	G	ADD	555	-0.08601	0.07781	-0.2385	0.06651	-1.105	0.2695
10	chr10:100317217:A:T	100317217	T	ADD	555	0.009351	0.02134	-0.03247	0.05117	0.4382	0.6614
10	chr10:100317261:C:T	100317261	T	ADD	555	NA	NA	NA	NA	NA	NA
10	chr10:100321193:C:T	100321193	T	ADD	555	-0.284	0.07728	-0.4355	-0.1326	-3.675	0.0002613
10	chr10:100326817:T:C	100326817	C	ADD	555	-0.1508	0.07784	-0.3034	0.001784	-1.937	0.05326
10	chr10:100326843:C:T	100326843	T	ADD	555	1.938e-05	0.07833	-0.1535	0.1535	0.0002474	0.9998
10	chr10:100328879:C:T	100328879	T	ADD	555	-0.02153	0.07799	-0.1744	0.1313	-0.276	0.7826
10	chr10:100328939:T:C	100328939	C	ADD	555	-0.2448	0.07783	-0.3973	-0.09224	-3.145	0.001751
10	chr10:100329085:G:A	100329085	A	ADD	555	-0.0198	0.07814	-0.1729	0.1333	-0.2534	0.8001
10	chr10:100331278:C:G	100331278	G	ADD	555	-0.03221	0.07801	-0.1851	0.1207	-0.4128	0.6799
10	chr10:100332301:T:C	100332301	C	ADD	555	-0.02778	0.07828	-0.1812	0.1257	-0.3548	0.7229
10	chr10:100332720:G:A	100332720	A	ADD	555	0.1606	0.07842	0.006898	0.3143	2.048	0.04105
10	chr10:100333297:C:T	100333297	T	ADD	555	0.01453	0.05583	-0.09489	0.1239	0.2602	0.7948
10	chr10:100336066:G:A	100336066	A	ADD	555	0.01628	0.03041	-0.04333	0.07589	0.5353	0.5926
10	chr10:100341434:G:T	100341434	T	ADD	555	0.06007	0.07842	-0.09362	0.2138	0.7661	0.444
10	chr10:100342369:G:C	100342369	C	ADD	555	-0.1508	0.07784	-0.3034	0.001784	-1.937	0.05326
10	chr10:100345529:C:A	100345529	A	ADD	555	0.07031	0.0787	-0.08394	0.2246	0.8934	0.372
10	chr10:100347336:G:C	100347336	C	ADD	555	NA	NA	NA	NA	NA	NA
10	chr10:100348447:C:T	100348447	T	ADD	555	0.05682	0.07831	-0.09666	0.2103	0.7256	0.4684
10	chr10:100350781:C:G	100350781	G	ADD	555	0.02377	0.07834	-0.1298	0.1773	0.3034	0.7617
10	chr10:100351386:C:T	100351386	T	ADD	555	NA	NA	NA	NA	NA	NA
10	chr10:100353721:A:G	100353721	G	ADD	555	-0.1288	0.07788	-0.2814	0.02384	-1.654	0.09873
10	chr10:100359702:T:G	100359702	G	ADD	555	0.04896	0.07907	-0.106	0.2039	0.6192	0.5361
10	chr10:100363564:G:C	100363564	C	ADD	555	-0.2448	0.07783	-0.3973	-0.09224	-3.145	0.001751
10	chr10:100364145:T:G	100364145	G	ADD	555	-0.04293	0.07845	-0.1967	0.1108	-0.5473	0.5844
10	chr10:100365094:G:A	100365094	A	ADD	555	NA	NA	NA	NA	NA	NA
10	chr10:100366636:C:T	100366636	T	ADD	555	0.02248	0.07866	-0.1317	0.1766	0.2858	0.7751
10	chr10:100367400:C:G	100367400	G	ADD	555	0.03505	0.05572	-0.07416	0.1443	0.629	0.5296
10	chr10:100367538:T:TA	100367538	TA	ADD	555	0.05939	0.07814	-0.09377	0.2125	0.76	0.4476
10	chr10:100370134:C:T	100370134	T	ADD	555	0.1606	0.07842	0.006898	0.3143	2.048	0.04105
10	chr10:100371665:A:G	100371665	G	ADD	555	NA	NA	NA	NA	NA	NA
10	chr10:100373291:C:A	100373291	A	ADD	555	0.04979	0.07814	-0.1034	0.2029	0.6371	0.5243
10	chr10:100373366:C:T	100373366	T	ADD	555	NA	NA	NA	NA	NA	NA
10	chr10:100374968:C:G	100374968	G	ADD	555	NA	NA	NA	NA	NA	NA
10	chr10:100377752:G:A	100377752	A	ADD	555	0.1191	0.07799	-0.03371	0.272	1.528	0.1272
10	chr10:100378103:G:C	100378103	C	ADD	555	0.08024	0.07799	-0.07261	0.2331	1.029	0.304
10	chr10:100382421:C:T	100382421	T	ADD	555	NA	NA	NA	NA	NA	NA
10	chr10:100382512:C:G	100382512	G	ADD	555	0.09694	0.07923	-0.05835	0.2522	1.223	0.2217
10	chr10:100384565:G:A	100384565	A	ADD	555	-0.02176	0.07864	-0.1759	0.1324	-0.2767	0.7821
10	chr10:100390190:T:A	100390190	A	ADD	555	-0.2448	0.07783	-0.3973	-0.09224	-3.145	0.001751
10	chr10:100390308:T:TA	100390308	TA	ADD	555	NA	NA	NA	NA	NA	NA
10	chr10:100391221:C:T	100391221	T	ADD	555	-0.0198	0.07814	-0.1729	0.1333	-0.2534	0.8001
10	chr10:100392652:T:G	100392652	G	ADD	555	0.08024	0.07799	-0.07261	0.2331	1.029	0.304
10	chr10:100394375:G:T	100394375	T	ADD	555	0.1002	0.07831	-0.05324	0.2537	1.28	0.2011
10	chr10:100395781:A:G	100395781	G	ADD	555	0.005236	0.05511	-0.1028	0.1132	0.09501	0.9243
10	chr10:100397249:G:A	100397249	A	ADD	555	0.03505	0.05572	-0.07416	0.1443	0.629	0.5296
10	chr10:100397742:T:C	100397742	C	ADD	555	NA	NA	NA	NA	NA	NA
10	chr10:100398301:T:G	100398301	G	ADD	555	0.01628	0.03041	-0.04333	0.07589	0.5353	0.5926
10	chr10:100399274:G:C	100399274	C	ADD	555	NA	NA	NA	NA	NA	NA
10	chr10:100400324:C:T	100400324	T	ADD	555	0.03505	0.05572	-0.07416	0.1443	0.629	0.5296
10	chr10:100400769:T:A	100400769	A	ADD	555	0.05935	0.0784	-0.09431	0.213	0.757	0.4494
10	chr10:100401798:C:T	100401798	T	ADD	555	NA	NA	NA	NA	NA	NA
10	chr10:100402658:G:A	100402658	A	ADD	555	1.938e-05	0.07833	-0.1535	0.1535	0.0002474	0.9998
10	chr10:100403668:G:A	100403668	A	ADD	555	0.1191	0.07799	-0.03371	0.272	1.528	0.1272
10	chr10:100403814:T:A	100403814	A	ADD	555	0.0159	0.07811	-0.1372	0.169	0.2035	0.8388
10	chr10:100404733:G:A	100404733	A	ADD	555	0.07031	0.0787	-0.08394	0.2246	0.8934	0.372
10	chr10:100405451:T:A	100405451	A	ADD	555	NA	NA	NA	NA	NA	NA
10	chr10:100406788:G:A	100406788	A	ADD	555	-0.0034	0.078	-0.1563	0.1495	-0.0436	0.9652
10	chr10:100407516:C:T	100407516	T	ADD	555	NA	NA	NA	NA	NA	NA
10	chr10:100408135:G:A	100408135	A	ADD	555	0.05547	0.07895	-0.09928	0.2102	0.7025	0.4827
10	chr10:100408270:G:A	100408270	A	ADD	555	-0.02176	0.07864	-0.1759	0.1324	-0.2767	0.7821
10	chr10:100409708:G:A	100409708	A	ADD	555	-0.02176	0.07864	-0.1759	0.1324	-0.2767	0.7821
10	chr10:100410682:CAGAG:C	100410682	C	ADD	555	-0.2448	0.07783	-0.3973	-0.09224	-3.145	0.001751
10	chr10:100411287:T:C	100411287	C	ADD	555	0.05988	0.07836	-0.09371	0.2135	0.7641	0.4451
10	chr10:100411400:A:G	100411400	G	ADD	555	-0.02176	0.07864	-0.1759	0.1324	-0.2767	0.7821
10	chr10:100412803:AC:A	100412803	A	ADD	555	NA	NA	NA	NA	NA	NA
10	chr10:100414685:C:T	100414685	T	ADD	555	0.06007	0.07842	-0.09362	0.2138	0.7661	0.444
10	chr10:100416135:A:T	100416135	T	ADD	555	NA	NA	NA	NA	NA	NA
10	chr10:100416566:G:A	100416566	A	ADD	555	0.04896	0.07907	-0.106	0.2039	0.6192	0.5361
10	chr10:100420936:A:G	100420936	G	ADD	555	NA	NA	NA	NA	NA	NA
10	chr10:100421048:C:T	100421048	T	ADD	555	0.07048	0.07837	-0.08311	0.2241	0.8994	0.3688
10	chr10:100421510:G:A	100421510	A	ADD	555	NA	NA	NA	NA	NA	NA
10	chr10:100422916:T:C	100422916	C	ADD	555	NA	NA	NA	NA	NA	NA
10	chr10:100428233:C:G	100428233	G	ADD	555	-0.02176	0.07864	-0.1759	0.1324	-0.2767	0.7821
10	chr10:100429101:A:G	100429101	G	ADD	555	NA	NA	NA	NA	NA	NA
10	chr10:100429478:G:A	100429478	A	ADD	555	0.1191	0.07799	-0.03371	0.272	1.528	0.1272
10	chr10:100431469:T:C	100431469	C	ADD	555	0.04896	0.07907	-0.106	0.2039	0.6192	0.5361
10	chr10:100435406:C:T	100435406	T	ADD	555	-0.07708	0.07822	-0.2304	0.07623	-0.9854	0.3249
10	chr10:100438874:A:G	100438874	G	ADD	555	NA	NA	NA	NA	NA	NA
10	chr10:100439653:G:A	100439653	A	ADD	555	0.09694	0.07923	-0.05835	0.2522	1.223	0.2217
10	chr10:100439975:C:T	100439975	T	ADD	555	-0.02176	0.07864	-0.1759	0.1324	-0.2767	0.7821
10	chr10:100440102:C:A	100440102	A	ADD	555	-0.05093	0.07826	-0.2043	0.1025	-0.6508	0.5154
10	chr10:100443381:C:T	100443381	T	ADD	555	0.05988	0.07836	-0.09371	0.2135	0.7641	0.4451
10	chr10:100444257:G:C	100444257	C	ADD	555	-0.04293	0.07845	-0.1967	0.1108	-0.5473	0.5844
10	chr10:100444546:G:A	100444546	A	ADD	555	-0.005378	0.07883	-0.1599	0.1491	-0.06822	0.9456
10	chr10:100444918:C:T	100444918	T	ADD	555	0.05183	0.07854	-0.1021	0.2058	0.6599	0.5096
10	chr10:100446139:G:A	100446139	A	ADD	555	-0.02176	0.07864	-0.1759	0.1324	-0.2767	0.7821
10	chr10:100447765:A:G	100447765	G	ADD	555	0.07031	0.0787	-0.08394	0.2246	0.8934	0.372
10	chr10:100449274:G:A	100449274	A	ADD	555	-0.02176	0.07864	-0.1759	0.1324	-0.2767	0.7821
10	chr10:100451161:G:A	100451161	A	ADD	555	0.05988	0.07836	-0.09371	0.2135	0.7641	0.4451
10	chr10:100455332:G:A	100455332	A	ADD	555	0.02377	0.07834	-0.1298	0.1773	0.3034	0.7617
10	chr10:100455564:C:T	100455564	T	ADD	555	0.04896	0.07907	-0.106	0.2039	0.6192	0.5361
10	chr10:100455920:C:T	100455920	T	ADD	555	0.01969	0.05553	-0.08914	0.1285	0.3546	0.7231
10	chr10:100456014:T:G	100456014	G	ADD	555	NA	NA	NA	NA	NA	NA
10	chr10:100457736:C:T	100457736	T	ADD	555	-0.08601	0.07781	-0.2385	0.06651	-1.105	0.2695
10	chr10:100458136:A:C	100458136	C	ADD	555	0.04896	0.07907	-0.106	0.2039	0.6192	0.5361
10	chr10:100459618:T:C	100459618	C	ADD	555	NA	NA	NA	NA	NA	NA
10	chr10:100460011:C:T	100460011	T	ADD	555	0.03302	0.07808	-0.12	0.1861	0.423	0.6725
10	chr10:100461967:G:T	100461967	T	ADD	555	-0.02176	0.07864	-0.1759	0.1324	-0.2767	0.7821
10	chr10:100466264:T:TA	100466264	TA	ADD	555	0.003656	0.03528	-0.06549	0.0728	0.1036	0.9175
10	chr10:100469629:T:A	100469629	A	ADD	555	-0.1061	0.0791	-0.2611	0.04895	-1.341	0.1805
10	chr10:100471179:T:A	100471179	A	ADD	555	-0.08601	0.07781	-0.2385	0.06651	-1.105	0.2695
10	chr10:100471180:C:T	100471180	T	ADD	555	-0.08601	0.07781	-0.2385	0.06651	-1.105	0.2695
10	chr10:100471521:G:C	100471521	C	ADD	555	-0.08601	0.07781	-0.2385	0.06651	-1.105	0.2695
10	chr10:100483566:G:A	100483566	A	ADD	555	-0.1508	0.07784	-0.3034	0.001784	-1.937	0.05326
10	chr10:100484453:A:C	100484453	C	ADD	555	0.06763	0.07852	-0.08627	0.2215	0.8613	0.3895
10	chr10:100484604:C:T	100484604	T	ADD	555	-0.1061	0.0791	-0.2611	0.04895	-1.341	0.1805
10	chr10:100490642:C:A	100490642	A	ADD	555	0.06281	0.05558	-0.04613	0.1718	1.13	0.2589
10	chr10:100492327:C:T	100492327	T	ADD	555	NA	NA	NA	NA	NA	NA
10	chr10:100492956:G:A	100492956	A	ADD	555	0.04896	0.07907	-0.106	0.2039	0.6192	0.5361
10	chr10:100492992:T:C	100492992	C	ADD	555	-0.1061	0.0791	-0.2611	0.04895	-1.341	0.1805
10	chr10:100494741:T:C	100494741	C	ADD	555	-0.02176	0.07864	-0.1759	0.1324	-0.2767	0.7821
10	chr10:100494791:C:G	100494791	G	ADD	555	0.1191	0.07799	-0.03371	0.272	1.528	0.1272
10	chr10:100494945:C:T	100494945	T	ADD	555	-0.2448	0.07783	-0.3973	-0.09224	-3.145	0.001751
10	chr10:100497190:C:T	100497190	T	ADD	555	-0.0034	0.078	-0.1563	0.1495	-0.0436	0.9652
10	chr10:100497748:T:A	100497748	A	ADD	555	-0.01608	0.05532	-0.1245	0.09235	-0.2907	0.7714
10	chr10:100500962:T:C	100500962	C	ADD	555	1.938e-05	0.07833	-0.1535	0.1535	0.0002474	0.9998
10	chr10:100502196:G:T	100502196	T	ADD	555	NA	NA	NA	NA	NA	NA
10	chr10:100502674:C:T	100502674	T	ADD	555	-0.01914	0.07875	-0.1735	0.1352	-0.243	0.8081
10	chr10:100503749:T:TTC	100503749	TTC	ADD	555	NA	NA	NA	NA	NA	NA
10	chr10:100503934:C:G	100503934	G	ADD	555	0.1002	0.07831	-0.05324	0.2537	1.28	0.2011
10	chr10:100505016:T:G	100505016	G	ADD	555	0.09694	0.07923	-0.05835	0.2522	1.223	0.2217
10	chr10:100507275:G:A	100507275	A	ADD	555	-0.02176	0.07864	-0.1759	0.1324	-0.2767	0.7821
10	chr10:100508309:G:A	100508309	A	ADD	555	0.06403	0.07814	-0.08911	0.2172	0.8195	0.4129
10	chr10:100508610:C:A	100508610	A	ADD	555	NA	NA	NA	NA	NA	NA
10	chr10:100508737:T:C	100508737	C	ADD	555	-0.2448	0.07783	-0.3973	-0.09224	-3.145	0.001751
10	chr10:100512216:C:G	100512216	G	ADD	555	NA	NA	NA	NA	NA	NA
10	chr10:100515064:G:C	100515064	C	ADD	555	0.08024	0.07799	-0.07261	0.2331	1.029	0.304
10	chr10:100516983:A:G	100516983	G	ADD	555	0.02377	0.07834	-0.1298	0.1773	0.3034	0.7617
10	chr10:100517175:C:T	100517175	T	ADD	555	0.01247	0.07819	-0.1408	0.1657	0.1594	0.8734
10	chr10:100517748:A:G	100517748	G	ADD	555	-0.2448	0.07783	-0.3973	-0.09224	-3.145	0.001751
10	chr10:100518883:G:C	100518883	C	ADD	555	-0.02176	0.07864	-0.1759	0.1324	-0.2767	0.7821
10	chr10:100519820:C:T	100519820	T	ADD	555	-0.02176	0.07864	-0.1759	0.1324	-0.2767	0.7821
10	chr10:100520159:G:T	100520159	T	ADD	555	-0.01608	0.05532	-0.1245	0.09235	-0.2907	0.7714
10	chr10:100520540:C:T	100520540	T	ADD	555	-0.0198	0.07814	-0.1729	0.1333	-0.2534	0.8001
10	chr10:100520693:A:G	100520693	G	ADD	555	-0.02176	0.07864	-0.1759	0.1324	-0.2767	0.7821
10	chr10:100522859:T:G	100522859	G	ADD	555	-0.02176	0.07864	-0.1759	0.1324	-0.2767	0.7821
10	chr10:100523144:T:C	100523144	C	ADD	555	NA	NA	NA	NA	NA	NA
10	chr10:100524924:T:G	100524924	G	ADD	555	0.02248	0.07866	-0.1317	0.1766	0.2858	0.7751
10	chr10:100527428:C:T	100527428	T	ADD	555	0.05939	0.07814	-0.09377	0.2125	0.76	0.4476
10	chr10:100533671:A:T	100533671	T	ADD	555	NA	NA	NA	NA	NA	NA
10	chr10:100540245:G:C	100540245	C	ADD	555	-0.02176	0.07864	-0.1759	0.1324	-0.2767	0.7821
10	chr10:100541109:C:T	100541109	T	ADD	555	-0.02176	0.07864	-0.1759	0.1324	-0.2767	0.7821
10	chr10:100542385:G:A	100542385	A	ADD	555	-0.2448	0.07783	-0.3973	-0.09224	-3.145	0.001751
10	chr10:100542638:A:G	100542638	G	ADD	555	NA	NA	NA	NA	NA	NA
10	chr10:100543292:C:T	100543292	T	ADD	555	0.1078	0.07805	-0.04516	0.2608	1.381	0.1677
10	chr10:100543674:C:G	100543674	G	ADD	555	NA	NA	NA	NA	NA	NA
10	chr10:100543973:G:C	100543973	C	ADD	555	-0.02176	0.07864	-0.1759	0.1324	-0.2767	0.7821
10	chr10:100544018:T:C	100544018	C	ADD	555	-0.02176	0.07864	-0.1759	0.1324	-0.2767	0.7821
10	chr10:100546363:T:G	100546363	G	ADD	555	NA	NA	NA	NA	NA	NA
10	chr10:100546864:C:T	100546864	T	ADD	555	NA	NA	NA	NA	NA	NA
10	chr10:100549652:T:C	100549652	C	ADD	555	-0.0198	0.07814	-0.1729	0.1333	-0.2534	0.8001
10	chr10:100550146:C:T	100550146	T	ADD	555	NA	NA	NA	NA	NA	NA
10	chr10:100551800:A:G	100551800	G	ADD	555	0.01628	0.03041	-0.04333	0.07589	0.5353	0.5926
10	chr10:100552283:GAACTTCCCAA:G	100552283	G	ADD	555	0.01628	0.03041	-0.04333	0.07589	0.5353	0.5926
10	chr10:100553464:G:T	100553464	T	ADD	555	0.01247	0.07819	-0.1408	0.1657	0.1594	0.8734
10	chr10:100558596:G:A	100558596	A	ADD	555	0.02377	0.07834	-0.1298	0.1773	0.3034	0.7617
10	chr10:100558965:T:C	100558965	C	ADD	555	-0.01608	0.05532	-0.1245	0.09235	-0.2907	0.7714
10	chr10:100559541:C:T	100559541	T	ADD	555	0.003656	0.03528	-0.06549	0.0728	0.1036	0.9175
10	chr10:100560995:G:A	100560995	A	ADD	555	NA	NA	NA	NA	NA	NA
10	chr10:100561052:C:A	100561052	A	ADD	555	0.01969	0.05553	-0.08914	0.1285	0.3546	0.7231
10	chr10:100561586:C:A	100561586	A	ADD	555	-0.05093	0.07826	-0.2043	0.1025	-0.6508	0.5154
10	chr10:100562104:G:C	100562104	C	ADD	555	NA	NA	NA	NA	NA	NA
10	chr10:100563784:C:T	100563784	T	ADD	555	0.02377	0.07834	-0.1298	0.1773	0.3034	0.7617
10	chr10:100564993:C:A	100564993	A	ADD	555	-0.02176	0.07864	-0.1759	0.1324	-0.2767	0.7821
10	chr10:100566146:A:C	100566146	C	ADD	555	NA	NA	NA	NA	NA	NA
10	chr10:100567108:T:C	100567108	C	ADD	555	0.07749	0.0786	-0.07656	0.2315	0.9859	0.3246
10	chr10:100567239:C:G	100567239	G	ADD	555	0.07031	0.0787	-0.08394	0.2246	0.8934	0.372
10	chr10:100567831:C:T	100567831	T	ADD	555	0.08024	0.07799	-0.07261	0.2331	1.029	0.304
10	chr10:100571691:G:A	100571691	A	ADD	555	0.05988	0.07836	-0.09371	0.2135	0.7641	0.4451
10	chr10:100573849:A:G	100573849	G	ADD	555	-0.006868	0.07885	-0.1614	0.1477	-0.0871	0.9306
10	chr10:100576977:T:A	100576977	A	ADD	555	0.06281	0.05558	-0.04613	0.1718	1.13	0.2589
10	chr10:100576978:C:T	100576978	T	ADD	555	0.06281	0.05558	-0.04613	0.1718	1.13	0.2589
10	chr10:100577094:C:T	100577094	T	ADD	555	NA	NA	NA	NA	NA	NA
10	chr10:100579495:A:G	100579495	G	ADD	555	0.05939	0.07814	-0.09377	0.2125	0.76	0.4476
10	chr10:100585047:T:A	100585047	A	ADD	555	0.01453	0.05583	-0.09489	0.1239	0.2602	0.7948
10	chr10:100585942:G:A	100585942	A	ADD	555	NA	NA	NA	NA	NA	NA
10	chr10:100586037:T:A	100586037	A	ADD	555	-0.04293	0.07845	-0.1967	0.1108	-0.5473	0.5844
10	chr10:100588670:A:G	100588670	G	ADD	555	-0.02176	0.07864	-0.1759	0.1324	-0.2767	0.7821
10	chr10:100593166:G:A	100593166	A	ADD	555	0.04979	0.07814	-0.1034	0.2029	0.6371	0.5243
10	chr10:100593543:A:G	100593543	G	ADD	555	-0.04293	0.07845	-0.1967	0.1108	-0.5473	0.5844
10	chr10:100594632:T:G	100594632	G	ADD	555	-0.06041	0.0786	-0.2145	0.09365	-0.7685	0.4425
10	chr10:100596379:A:G	100596379	G	ADD	555	NA	NA	NA	NA	NA	NA
10	chr10:100597425:C:T	100597425	T	ADD	555	-0.02176	0.07864	-0.1759	0.1324	-0.2767	0.7821
10	chr10:100599850:C:T	100599850	T	ADD	555	0.02377	0.07834	-0.1298	0.1773	0.3034	0.7617
10	chr10:100600302:A:G	100600302	G	ADD	555	0.05988	0.07836	-0.09371	0.2135	0.7641	0.4451
10	chr10:100601158:A:C	100601158	C	ADD	555	-0.07708	0.07822	-0.2304	0.07623	-0.9854	0.3249
10	chr10:100601616:G:A	100601616	A	ADD	555	NA	NA	NA	NA	NA	NA
10	chr10:100601903:G:T	100601903	T	ADD	555	0.01969	0.05553	-0.08914	0.1285	0.3546	0.7231
10	chr10:100601951:C:A	100601951	A	ADD	555	0.01969	0.05553	-0.08914	0.1285	0.3546	0.7231
10	chr10:100606215:ACAGACAG:A	100606215	A	ADD	555	-0.01789	0.07786	-0.1705	0.1347	-0.2297	0.8184
10	chr10:100607325:C:T	100607325	T	ADD	555	-0.02176	0.07864	-0.1759	0.1324	-0.2767	0.7821
10	chr10:100612508:T:C	100612508	C	ADD	555	0.02377	0.07834	-0.1298	0.1773	0.3034	0.7617
10	chr10:100613347:A:T	100613347	T	ADD	555	0.03505	0.05572	-0.07416	0.1443	0.629	0.5296
10	chr10:100614447:G:C	100614447	C	ADD	555	0.05939	0.07814	-0.09377	0.2125	0.76	0.4476
10	chr10:100614485:C:T	100614485	T	ADD	555	-0.02153	0.07799	-0.1744	0.1313	-0.276	0.7826
10	chr10:100614722:A:G	100614722	G	ADD	555	-0.1288	0.07788	-0.2814	0.02384	-1.654	0.09873
10	chr10:100614810:T:C	100614810	C	ADD	555	0.06281	0.05558	-0.04613	0.1718	1.13	0.2589
10	chr10:100615910:TTC:T	100615910	T	ADD	555	-0.02176	0.07864	-0.1759	0.1324	-0.2767	0.7821
10	chr10:100616367:G:A	100616367	A	ADD	555	0.06763	0.07852	-0.08627	0.2215	0.8613	0.3895
10	chr10:100618568:G:A	100618568	A	ADD	555	-0.1061	0.0791	-0.2611	0.04895	-1.341	0.1805
10	chr10:100620891:C:T	100620891	T	ADD	555	-0.02176	0.07864	-0.1759	0.1324	-0.2767	0.7821
10	chr10:100621289:G:T	100621289	T	ADD	555	0.01453	0.05583	-0.09489	0.1239	0.2602	0.7948
10	chr10:100625913:G:C	100625913	C	ADD	555	NA	NA	NA	NA	NA	NA
10	chr10:100625978:G:A	100625978	A	ADD	555	NA	NA	NA	NA	NA	NA
10	chr10:100627101:G:A	100627101	A	ADD	555	NA	NA	NA	NA	NA	NA
10	chr10:100628365:C:T	100628365	T	ADD	555	-0.2448	0.07783	-0.3973	-0.09224	-3.145	0.001751
10	chr10:100630789:G:A	100630789	A	ADD	555	NA	NA	NA	NA	NA	NA
10	chr10:100634290:A:C	100634290	C	ADD	555	-0.1288	0.07788	-0.2814	0.02384	-1.654	0.09873
10	chr10:100635412:T:C	100635412	C	ADD	555	0.08953	0.07795	-0.06325	0.2423	1.149	0.2512
10	chr10:100635996:C:T	100635996	T	ADD	555	0.0159	0.07811	-0.1372	0.169	0.2035	0.8388
10	chr10:100636492:T:A	100636492	A	ADD	555	-0.01608	0.05532	-0.1245	0.09235	-0.2907	0.7714
10	chr10:100640063:A:G	100640063	G	ADD	555	NA	NA	NA	NA	NA	NA
10	chr10:100643889:C:T	100643889	T	ADD	555	-0.1548	0.07791	-0.3075	-0.002074	-1.987	0.04747
10	chr10:100646924:C:T	100646924	T	ADD	555	0.06074	0.07812	-0.09237	0.2138	0.7776	0.4372
10	chr10:100650916:C:T	100650916	T	ADD	555	0.06281	0.05558	-0.04613	0.1718	1.13	0.2589
10	chr10:100656419:C:T	100656419	T	ADD	555	-0.02176	0.07864	-0.1759	0.1324	-0.2767	0.7821
10	chr10:100656760:G:T	100656760	T	ADD	555	-0.07803	0.0783	-0.2315	0.07544	-0.9965	0.3194
10	chr10:100659102:A:G	100659102	G	ADD	555	0.01182	0.02839	-0.04382	0.06747	0.4165	0.6772
10	chr10:100661720:C:T	100661720	T	ADD	555	NA	NA	NA	NA	NA	NA
10	chr10:100662581:C:T	100662581	T	ADD	555	-0.1135	0.07848	-0.2673	0.04033	-1.446	0.1487
10	chr10:100663542:G:T	100663542	T	ADD	555	-0.1485	0.05495	-0.2562	-0.04082	-2.703	0.00709
10	chr10:100664337:TG:T	100664337	T	ADD	555	-0.02176	0.07864	-0.1759	0.1324	-0.2767	0.7821
10	chr10:100665620:C:T	100665620	T	ADD	555	0.05535	0.07831	-0.09814	0.2088	0.7068	0.48
10	chr10:100665806:T:C	100665806	C	ADD	555	0.05935	0.0784	-0.09431	0.213	0.757	0.4494
10	chr10:100665998:A:T	100665998	T	ADD	555	NA	NA	NA	NA	NA	NA
10	chr10:100667110:C:T	100667110	T	ADD	555	-0.1548	0.07791	-0.3075	-0.002074	-1.987	0.04747
10	chr10:100668367:CT:C	100668367	C	ADD	555	0.06177	0.07812	-0.09134	0.2149	0.7908	0.4294
10	chr10:100671238:C:A	100671238	A	ADD	555	0.04896	0.07907	-0.106	0.2039	0.6192	0.5361
10	chr10:100672031:G:A	100672031	A	ADD	555	NA	NA	NA	NA	NA	NA
10	chr10:100676388:T:TATACAC	100676388	TATACAC	ADD	555	-0.02176	0.07864	-0.1759	0.1324	-0.2767	0.7821
10	chr10:100676837:TG:T	100676837	T	ADD	555	1.938e-05	0.07833	-0.1535	0.1535	0.0002474	0.9998
10	chr10:100677968:G:A	100677968	A	ADD	555	-0.1135	0.07848	-0.2673	0.04033	-1.446	0.1487
10	chr10:100678586:A:T	100678586	T	ADD	555	-0.02153	0.07799	-0.1744	0.1313	-0.276	0.7826
10	chr10:100680009:C:T	100680009	T	ADD	555	-0.02176	0.07864	-0.1759	0.1324	-0.2767	0.7821
10	chr10:100680090:C:T	100680090	T	ADD	555	0.03505	0.05572	-0.07416	0.1443	0.629	0.5296
10	chr10:100680952:T:TCCCAGCCCAG	100680952	TCCCAGCCCAG	ADD	555	-0.01914	0.07875	-0.1735	0.1352	-0.243	0.8081
10	chr10:100680994:G:C	100680994	C	ADD	555	-0.04293	0.07845	-0.1967	0.1108	-0.5473	0.5844
10	chr10:100681011:C:T	100681011	T	ADD	555	NA	NA	NA	NA	NA	NA
10	chr10:100684441:A:G	100684441	G	ADD	555	-0.02176	0.07864	-0.1759	0.1324	-0.2767	0.7821
10	chr10:100684614:A:G	100684614	G	ADD	555	-0.02176	0.07864	-0.1759	0.1324	-0.2767	0.7821
10	chr10:100684797:G:C	100684797	C	ADD	555	0.02377	0.07834	-0.1298	0.1773	0.3034	0.7617
10	chr10:100684851:G:T	100684851	T	ADD	555	-0.02176	0.07864	-0.1759	0.1324	-0.2767	0.7821
10	chr10:100685053:TCAGA:T	100685053	T	ADD	555	-0.1548	0.07791	-0.3075	-0.002074	-1.987	0.04747
10	chr10:100686946:C:T	100686946	T	ADD	555	-0.02176	0.07864	-0.1759	0.1324	-0.2767	0.7821
10	chr10:100687280:C:T	100687280	T	ADD	555	0.01628	0.03041	-0.04333	0.07589	0.5353	0.5926
10	chr10:100687808:A:G	100687808	G	ADD	555	-0.01522	0.02313	-0.06056	0.03013	-0.6578	0.511
10	chr10:100688128:C:T	100688128	T	ADD	555	-0.007277	0.07832	-0.1608	0.1462	-0.09292	0.926
10	chr10:100688592:T:C	100688592	C	ADD	555	0.003656	0.03528	-0.06549	0.0728	0.1036	0.9175
10	chr10:100694093:C:T	100694093	T	ADD	555	0.1606	0.07842	0.006898	0.3143	2.048	0.04105
10	chr10:100694607:T:C	100694607	C	ADD	555	-0.07803	0.0783	-0.2315	0.07544	-0.9965	0.3194
10	chr10:100694978:A:T	100694978	T	ADD	555	-0.1288	0.07788	-0.2814	0.02384	-1.654	0.09873
10	chr10:100695332:T:A	100695332	A	ADD	555	-0.02176	0.07864	-0.1759	0.1324	-0.2767	0.7821
10	chr10:100695636:T:G	100695636	G	ADD	555	-0.02176	0.07864	-0.1759	0.1324	-0.2767	0.7821
10	chr10:100697015:G:C	100697015	C	ADD	555	-0.02176	0.07864	-0.1759	0.1324	-0.2767	0.7821
10	chr10:100697091:C:T	100697091	T	ADD	555	-0.02176	0.07864	-0.1759	0.1324	-0.2767	0.7821
10	chr10:100699544:T:C	100699544	C	ADD	555	-0.02569	0.05592	-0.1353	0.08392	-0.4593	0.6462
10	chr10:100702908:A:G	100702908	G	ADD	555	0.01453	0.05583	-0.09489	0.1239	0.2602	0.7948
10	chr10:100703183:C:T	100703183	T	ADD	555	NA	NA	NA	NA	NA	NA
10	chr10:100707055:C:T	100707055	T	ADD	555	-0.02631	0.07813	-0.1794	0.1268	-0.3367	0.7365
10	chr10:100707265:T:C	100707265	C	ADD	555	-0.02176	0.07864	-0.1759	0.1324	-0.2767	0.7821
10	chr10:100708004:G:T	100708004	T	ADD	555	-0.02176	0.07864	-0.1759	0.1324	-0.2767	0.7821
10	chr10:100708337:C:T	100708337	T	ADD	555	0.05547	0.07895	-0.09928	0.2102	0.7025	0.4827
10	chr10:100709064:C:A	100709064	A	ADD	555	0.05183	0.07854	-0.1021	0.2058	0.6599	0.5096
10	chr10:100709921:C:T	100709921	T	ADD	555	0.06253	0.07832	-0.09098	0.216	0.7984	0.425
10	chr10:100710809:C:G	100710809	G	ADD	555	NA	NA	NA	NA	NA	NA
10	chr10:100712445:A:G	100712445	G	ADD	555	0.08024	0.07799	-0.07261	0.2331	1.029	0.304
10	chr10:100713189:A:G	100713189	G	ADD	555	0.01969	0.05553	-0.08914	0.1285	0.3546	0.7231
10	chr10:100715672:C:T	100715672	T	ADD	555	0.009766	0.07895	-0.145	0.1645	0.1237	0.9016
10	chr10:100717354:C:T	100717354	T	ADD	555	0.08024	0.07799	-0.07261	0.2331	1.029	0.304
10	chr10:100719729:C:T	100719729	T	ADD	555	-0.06041	0.0786	-0.2145	0.09365	-0.7685	0.4425
10	chr10:100719927:A:G	100719927	G	ADD	555	-0.02153	0.07799	-0.1744	0.1313	-0.276	0.7826
10	chr10:100722172:C:G	100722172	G	ADD	555	0.07031	0.0787	-0.08394	0.2246	0.8934	0.372
10	chr10:100723099:T:C	100723099	C	ADD	555	-0.02176	0.07864	-0.1759	0.1324	-0.2767	0.7821
10	chr10:100724295:G:T	100724295	T	ADD	555	-0.1135	0.07848	-0.2673	0.04033	-1.446	0.1487
10	chr10:100725029:C:A	100725029	A	ADD	555	0.05682	0.07831	-0.09666	0.2103	0.7256	0.4684
10	chr10:100725357:G:A	100725357	A	ADD	555	NA	NA	NA	NA	NA	NA
10	chr10:100726205:C:A	100726205	A	ADD	555	-0.1485	0.05495	-0.2562	-0.04082	-2.703	0.00709
10	chr10:100728171:T:C	100728171	C	ADD	555	-0.02185	0.07829	-0.1753	0.1316	-0.2791	0.7803
10	chr10:100730885:G:A	100730885	A	ADD	555	0.08024	0.07799	-0.07261	0.2331	1.029	0.304
10	chr10:100730963:TCAAA:T	100730963	T	ADD	555	-0.04293	0.07845	-0.1967	0.1108	-0.5473	0.5844
10	chr10:100731080:C:T	100731080	T	ADD	555	-0.0198	0.07814	-0.1729	0.1333	-0.2534	0.8001
10	chr10:100732718:G:A	100732718	A	ADD	555	0.05682	0.07831	-0.09666	0.2103	0.7256	0.4684
10	chr10:100733378:T:A	100733378	A	ADD	555	0.02377	0.07834	-0.1298	0.1773	0.3034	0.7617
10	chr10:100733424:A:G	100733424	G	ADD	555	0.04896	0.07907	-0.106	0.2039	0.6192	0.5361
10	chr10:100733456:T:A	100733456	A	ADD	555	0.05939	0.07814	-0.09377	0.2125	0.76	0.4476
10	chr10:100737621:G:C	100737621	C	ADD	555	0.05183	0.07854	-0.1021	0.2058	0.6599	0.5096
10	chr10:100740555:G:A	100740555	A	ADD	555	0.01969	0.05553	-0.08914	0.1285	0.3546	0.7231
10	chr10:100741363:G:A	100741363	A	ADD	555	0.08024	0.07799	-0.07261	0.2331	1.029	0.304
10	chr10:100742392:C:A	100742392	A	ADD	555	-0.02176	0.07864	-0.1759	0.1324	-0.2767	0.7821
10	chr10:100744253:G:C	100744253	C	ADD	555	-0.284	0.07728	-0.4355	-0.1326	-3.675	0.0002613
10	chr10:100744317:G:C	100744317	C	ADD	555	-0.01424	0.02689	-0.06694	0.03845	-0.5298	0.5965
10	chr10:100747229:G:T	100747229	T	ADD	555	0.02377	0.07834	-0.1298	0.1773	0.3034	0.7617
10	chr10:100748672:G:T	100748672	T	ADD	555	0.04453	0.07844	-0.1092	0.1983	0.5677	0.5705
10	chr10:100748716:G:C	100748716	C	ADD	555	NA	NA	NA	NA	NA	NA
10	chr10:100749028:C:T	100749028	T	ADD	555	0.07031	0.0787	-0.08394	0.2246	0.8934	0.372
10	chr10:100749466:C:T	100749466	T	ADD	555	0.01969	0.05553	-0.08914	0.1285	0.3546	0.7231
10	chr10:100751161:A:G	100751161	G	ADD	555	-0.01914	0.07875	-0.1735	0.1352	-0.243	0.8081
10	chr10:100751669:C:G	100751669	G	ADD	555	-0.2448	0.07783	-0.3973	-0.09224	-3.145	0.001751
10	chr10:100753850:C:T	100753850	T	ADD	555	0.03712	0.07839	-0.1165	0.1908	0.4736	0.636
10	chr10:100754924:T:C	100754924	C	ADD	555	-0.1061	0.0791	-0.2611	0.04895	-1.341	0.1805
10	chr10:100755424:G:A	100755424	A	ADD	555	0.05939	0.07814	-0.09377	0.2125	0.76	0.4476
10	chr10:100755913:C:G	100755913	G	ADD	555	0.1002	0.07831	-0.05324	0.2537	1.28	0.2011
10	chr10:100757432:A:G	100757432	G	ADD	555	NA	NA	NA	NA	NA	NA
10	chr10:100757862:G:A	100757862	A	ADD	555	-0.005795	0.02853	-0.06171	0.05012	-0.2031	0.8391
10	chr10:100758023:A:AT	100758023	AT	ADD	555	NA	NA	NA	NA	NA	NA
10	chr10:100759942:G:A	100759942	A	ADD	555	0.02377	0.07834	-0.1298	0.1773	0.3034	0.7617
10	chr10:100760554:G:C	100760554	C	ADD	555	-0.1061	0.0791	-0.2611	0.04895	-1.341	0.1805
10	chr10:100764864:T:C	100764864	C	ADD	555	0.06281	0.05558	-0.04613	0.1718	1.13	0.2589
10	chr10:100765972:A:G	100765972	G	ADD	555	0.1078	0.07805	-0.04516	0.2608	1.381	0.1677
10	chr10:100767003:A:G	100767003	G	ADD	555	0.05535	0.07831	-0.09814	0.2088	0.7068	0.48
10	chr10:100767967:T:C	100767967	C	ADD	555	0.04979	0.07814	-0.1034	0.2029	0.6371	0.5243
10	chr10:100768154:G:A	100768154	A	ADD	555	0.08024	0.07799	-0.07261	0.2331	1.029	0.304
10	chr10:100769562:A:T	100769562	T	ADD	555	0.06177	0.07812	-0.09134	0.2149	0.7908	0.4294
10	chr10:100771884:T:A	100771884	A	ADD	555	0.06281	0.05558	-0.04613	0.1718	1.13	0.2589
10	chr10:100774703:T:C	100774703	C	ADD	555	0.01969	0.05553	-0.08914	0.1285	0.3546	0.7231
10	chr10:100775639:C:T	100775639	T	ADD	555	-0.01608	0.05532	-0.1245	0.09235	-0.2907	0.7714
10	chr10:100786126:G:A	100786126	A	ADD	555	NA	NA	NA	NA	NA	NA
10	chr10:100786704:C:T	100786704	T	ADD	555	0.03505	0.05572	-0.07416	0.1443	0.629	0.5296
10	chr10:100786900:T:C	100786900	C	ADD	555	-0.03221	0.07801	-0.1851	0.1207	-0.4128	0.6799
10	chr10:100787134:G:T	100787134	T	ADD	555	NA	NA	NA	NA	NA	NA
10	chr10:100790048:T:A	100790048	A	ADD	555	NA	NA	NA	NA	NA	NA
10	chr10:100790497:T:G	100790497	G	ADD	555	-0.02176	0.07864	-0.1759	0.1324	-0.2767	0.7821
10	chr10:100795935:C:A	100795935	A	ADD	555	0.06763	0.07852	-0.08627	0.2215	0.8613	0.3895
10	chr10:100797245:C:T	100797245	T	ADD	555	0.02248	0.07866	-0.1317	0.1766	0.2858	0.7751
10	chr10:100797246:G:A	100797246	A	ADD	555	-0.005795	0.02853	-0.06171	0.05012	-0.2031	0.8391
10	chr10:100799634:G:A	100799634	A	ADD	555	0.05183	0.07854	-0.1021	0.2058	0.6599	0.5096
10	chr10:100802863:T:G	100802863	G	ADD	555	-0.03221	0.07801	-0.1851	0.1207	-0.4128	0.6799
10	chr10:100802962:T:A	100802962	A	ADD	555	-0.2448	0.07783	-0.3973	-0.09224	-3.145	0.001751
10	chr10:100803177:T:C	100803177	C	ADD	555	0.02248	0.07866	-0.1317	0.1766	0.2858	0.7751
10	chr10:100803965:C:T	100803965	T	ADD	555	-0.02319	0.07819	-0.1764	0.1301	-0.2966	0.7669
10	chr10:100805732:G:A	100805732	A	ADD	555	0.04854	0.07808	-0.1045	0.2016	0.6217	0.5344
10	chr10:100811065:A:G	100811065	G	ADD	555	-0.1485	0.05495	-0.2562	-0.04082	-2.703	0.00709
10	chr10:100814316:C:T	100814316	T	ADD	555	-0.1485	0.05495	-0.2562	-0.04082	-2.703	0.00709
10	chr10:100815024:G:A	100815024	A	ADD	555	NA	NA	NA	NA	NA	NA
10	chr10:100816627:A:AC	100816627	AC	ADD	555	NA	NA	NA	NA	NA	NA
10	chr10:100817075:T:C	100817075	C	ADD	555	-0.04293	0.07845	-0.1967	0.1108	-0.5473	0.5844
10	chr10:100819120:C:T	100819120	T	ADD	555	0.02997	0.03541	-0.03943	0.09937	0.8464	0.3977
10	chr10:100820444:C:T	100820444	T	ADD	555	0.06007	0.07842	-0.09362	0.2138	0.7661	0.444
10	chr10:100829684:C:T	100829684	T	ADD	555	0.08399	0.05527	-0.02434	0.1923	1.52	0.1292
10	chr10:100829897:GAAAT:G	100829897	G	ADD	555	0.05535	0.07831	-0.09814	0.2088	0.7068	0.48
10	chr10:100830828:A:G	100830828	G	ADD	555	NA	NA	NA	NA	NA	NA
10	chr10:100832563:C:T	100832563	T	ADD	555	0.02377	0.07834	-0.1298	0.1773	0.3034	0.7617
10	chr10:100834938:G:A	100834938	A	ADD	555	-0.2448	0.07783	-0.3973	-0.09224	-3.145	0.001751
10	chr10:100835995:C:T	100835995	T	ADD	555	-0.006868	0.07885	-0.1614	0.1477	-0.0871	0.9306
10	chr10:100837084:T:C	100837084	C	ADD	555	0.001896	0.07802	-0.151	0.1548	0.0243	0.9806
10	chr10:100844629:A:T	100844629	T	ADD	555	-0.02176	0.07864	-0.1759	0.1324	-0.2767	0.7821
10	chr10:100844795:T:C	100844795	C	ADD	555	-0.005795	0.02853	-0.06171	0.05012	-0.2031	0.8391
10	chr10:100845496:G:T	100845496	T	ADD	555	0.006651	0.05532	-0.1018	0.1151	0.1202	0.9043
10	chr10:100845832:G:T	100845832	T	ADD	555	1.938e-05	0.07833	-0.1535	0.1535	0.0002474	0.9998
10	chr10:100846532:G:T	100846532	T	ADD	555	NA	NA	NA	NA	NA	NA
10	chr10:100849895:A:G	100849895	G	ADD	555	-0.003761	0.02541	-0.05356	0.04604	-0.148	0.8824
10	chr10:100850482:A:G	100850482	G	ADD	555	NA	NA	NA	NA	NA	NA
10	chr10:100850694:C:T	100850694	T	ADD	555	-0.0198	0.07814	-0.1729	0.1333	-0.2534	0.8001
10	chr10:100851615:C:G	100851615	G	ADD	555	0.02377	0.07834	-0.1298	0.1773	0.3034	0.7617
10	chr10:100852709:G:A	100852709	A	ADD	555	-0.003761	0.02541	-0.05356	0.04604	-0.148	0.8824
10	chr10:100852789:C:A	100852789	A	ADD	555	-0.003761	0.02541	-0.05356	0.04604	-0.148	0.8824
10	chr10:100855706:A:G	100855706	G	ADD	555	-0.003761	0.02541	-0.05356	0.04604	-0.148	0.8824
10	chr10:100856143:T:C	100856143	C	ADD	555	-0.005795	0.02853	-0.06171	0.05012	-0.2031	0.8391
10	chr10:100857252:T:C	100857252	C	ADD	555	NA	NA	NA	NA	NA	NA
10	chr10:100860741:G:A	100860741	A	ADD	555	-0.0198	0.07814	-0.1729	0.1333	-0.2534	0.8001
10	chr10:100861321:C:T	100861321	T	ADD	555	NA	NA	NA	NA	NA	NA
10	chr10:100862802:G:A	100862802	A	ADD	555	0.1234	0.07966	-0.03274	0.2795	1.549	0.122
10	chr10:100863623:C:A	100863623	A	ADD	555	-0.01827	0.0783	-0.1717	0.1352	-0.2333	0.8156
10	chr10:100864035:C:CACAT	100864035	CACAT	ADD	555	0.04896	0.07907	-0.106	0.2039	0.6192	0.5361
10	chr10:100864250:C:T	100864250	T	ADD	555	0.03712	0.07839	-0.1165	0.1908	0.4736	0.636
10	chr10:100864710:A:T	100864710	T	ADD	555	0.07749	0.0786	-0.07656	0.2315	0.9859	0.3246
10	chr10:100865622:C:T	100865622	T	ADD	555	-0.1135	0.07848	-0.2673	0.04033	-1.446	0.1487
10	chr10:100868510:G:C	100868510	C	ADD	555	-0.2448	0.07783	-0.3973	-0.09224	-3.145	0.001751
10	chr10:100869228:C:T	100869228	T	ADD	555	-0.08601	0.07781	-0.2385	0.06651	-1.105	0.2695
10	chr10:100869454:G:A	100869454	A	ADD	555	NA	NA	NA	NA	NA	NA
10	chr10:100871315:C:T	100871315	T	ADD	555	-0.1061	0.0791	-0.2611	0.04895	-1.341	0.1805
10	chr10:100871885:G:A	100871885	A	ADD	555	NA	NA	NA	NA	NA	NA
10	chr10:100872423:C:T	100872423	T	ADD	555	NA	NA	NA	NA	NA	NA
10	chr10:100876809:T:TG	100876809	TG	ADD	555	NA	NA	NA	NA	NA	NA
10	chr10:100877079:C:G	100877079	G	ADD	555	-0.01827	0.0783	-0.1717	0.1352	-0.2333	0.8156
10	chr10:100878912:G:A	100878912	A	ADD	555	1.938e-05	0.07833	-0.1535	0.1535	0.0002474	0.9998
10	chr10:100879061:C:T	100879061	T	ADD	555	NA	NA	NA	NA	NA	NA
10	chr10:100881405:C:T	100881405	T	ADD	555	0.1191	0.07799	-0.03371	0.272	1.528	0.1272
10	chr10:100892539:T:A	100892539	A	ADD	555	NA	NA	NA	NA	NA	NA
10	chr10:100893745:T:C	100893745	C	ADD	555	0.003957	0.05529	-0.1044	0.1123	0.07157	0.943
10	chr10:100893944:C:T	100893944	T	ADD	555	-0.01789	0.07786	-0.1705	0.1347	-0.2297	0.8184
10	chr10:100894905:G:C	100894905	C	ADD	555	0.01552	0.02224	-0.02807	0.0591	0.6978	0.4856
10	chr10:100895714:T:A	100895714	A	ADD	555	0.09694	0.07923	-0.05835	0.2522	1.223	0.2217
10	chr10:100896734:T:G	100896734	G	ADD	555	-0.1288	0.07788	-0.2814	0.02384	-1.654	0.09873
10	chr10:100900280:G:C	100900280	C	ADD	555	0.1063	0.07816	-0.04692	0.2594	1.36	0.1745
10	chr10:100901785:G:A	100901785	A	ADD	555	NA	NA	NA	NA	NA	NA
10	chr10:100908278:G:A	100908278	A	ADD	555	0.05547	0.07895	-0.09928	0.2102	0.7025	0.4827
10	chr10:100908959:T:G	100908959	G	ADD	555	-0.1485	0.05495	-0.2562	-0.04082	-2.703	0.00709
10	chr10:100909046:G:A	100909046	A	ADD	555	-0.02319	0.07819	-0.1764	0.1301	-0.2966	0.7669
10	chr10:100909387:CAT:C	100909387	C	ADD	555	NA	NA	NA	NA	NA	NA
10	chr10:100912141:A:C	100912141	C	ADD	555	-0.005795	0.02853	-0.06171	0.05012	-0.2031	0.8391
10	chr10:100913373:G:T	100913373	T	ADD	555	0.05183	0.07854	-0.1021	0.2058	0.6599	0.5096
10	chr10:100915122:A:G	100915122	G	ADD	555	-0.1485	0.05495	-0.2562	-0.04082	-2.703	0.00709
10	chr10:100916262:G:C	100916262	C	ADD	555	0.05939	0.07814	-0.09377	0.2125	0.76	0.4476
10	chr10:100916512:ATAAATAT:A	100916512	A	ADD	555	0.02377	0.07834	-0.1298	0.1773	0.3034	0.7617
10	chr10:100917583:T:C	100917583	C	ADD	555	0.09694	0.07923	-0.05835	0.2522	1.223	0.2217
10	chr10:100920675:C:T	100920675	T	ADD	555	-0.0034	0.078	-0.1563	0.1495	-0.0436	0.9652
10	chr10:100922364:A:C	100922364	C	ADD	555	NA	NA	NA	NA	NA	NA
10	chr10:100922629:T:G	100922629	G	ADD	555	0.01969	0.05553	-0.08914	0.1285	0.3546	0.7231
10	chr10:100926621:G:T	100926621	T	ADD	555	0.06007	0.07842	-0.09362	0.2138	0.7661	0.444
10	chr10:100926750:A:T	100926750	T	ADD	555	-0.006868	0.07885	-0.1614	0.1477	-0.0871	0.9306
10	chr10:100928724:G:A	100928724	A	ADD	555	0.05682	0.07831	-0.09666	0.2103	0.7256	0.4684
10	chr10:100929931:A:G	100929931	G	ADD	555	0.05682	0.07831	-0.09666	0.2103	0.7256	0.4684
10	chr10:100930691:C:T	100930691	T	ADD	555	-0.06201	0.05528	-0.1703	0.04634	-1.122	0.2625
10	chr10:100935330:G:A	100935330	A	ADD	555	NA	NA	NA	NA	NA	NA
10	chr10:100935628:C:T	100935628	T	ADD	555	NA	NA	NA	NA	NA	NA
10	chr10:100937209:C:T	100937209	T	ADD	555	0.1078	0.07805	-0.04516	0.2608	1.381	0.1677
10	chr10:100937651:C:T	100937651	T	ADD	555	0.07031	0.0787	-0.08394	0.2246	0.8934	0.372
10	chr10:100938872:A:G	100938872	G	ADD	555	0.07031	0.0787	-0.08394	0.2246	0.8934	0.372
10	chr10:100940920:C:T	100940920	T	ADD	555	NA	NA	NA	NA	NA	NA
10	chr10:100941693:C:T	100941693	T	ADD	555	0.05988	0.07836	-0.09371	0.2135	0.7641	0.4451
10	chr10:100943929:C:T	100943929	T	ADD	555	0.06763	0.07852	-0.08627	0.2215	0.8613	0.3895
10	chr10:100944075:T:C	100944075	C	ADD	555	NA	NA	NA	NA	NA	NA
10	chr10:100944093:A:G	100944093	G	ADD	555	1.938e-05	0.07833	-0.1535	0.1535	0.0002474	0.9998
10	chr10:100944214:G:A	100944214	A	ADD	555	0.05988	0.07836	-0.09371	0.2135	0.7641	0.4451
10	chr10:100944815:A:G	100944815	G	ADD	555	0.09694	0.07923	-0.05835	0.2522	1.223	0.2217
10	chr10:100945963:T:C	100945963	C	ADD	555	NA	NA	NA	NA	NA	NA
10	chr10:100946915:C:T	100946915	T	ADD	555	0.009766	0.07895	-0.145	0.1645	0.1237	0.9016
10	chr10:100947423:T:C	100947423	C	ADD	555	NA	NA	NA	NA	NA	NA
10	chr10:100950063:T:C	100950063	C	ADD	555	-0.07708	0.07822	-0.2304	0.07623	-0.9854	0.3249
10	chr10:100951108:T:C	100951108	C	ADD	555	-0.0034	0.078	-0.1563	0.1495	-0.0436	0.9652
10	chr10:100953608:G:A	100953608	A	ADD	555	-0.1061	0.0791	-0.2611	0.04895	-1.341	0.1805
10	chr10:100957723:G:C	100957723	C	ADD	555	NA	NA	NA	NA	NA	NA
10	chr10:100962111:G:A	100962111	A	ADD	555	-0.1061	0.0791	-0.2611	0.04895	-1.341	0.1805
10	chr10:100962866:T:C	100962866	C	ADD	555	0.05939	0.07814	-0.09377	0.2125	0.76	0.4476
10	chr10:100965850:G:A	100965850	A	ADD	555	-0.1485	0.05495	-0.2562	-0.04082	-2.703	0.00709
10	chr10:100967293:G:A	100967293	A	ADD	555	-0.005795	0.02853	-0.06171	0.05012	-0.2031	0.8391
10	chr10:100973561:C:T	100973561	T	ADD	555	0.009766	0.07895	-0.145	0.1645	0.1237	0.9016
10	chr10:100974071:C:T	100974071	T	ADD	555	0.06763	0.07852	-0.08627	0.2215	0.8613	0.3895
10	chr10:100977358:A:G	100977358	G	ADD	555	0.07031	0.0787	-0.08394	0.2246	0.8934	0.372
10	chr10:100977569:G:T	100977569	T	ADD	555	0.1078	0.07805	-0.04516	0.2608	1.381	0.1677
10	chr10:100979134:G:A	100979134	A	ADD	555	0.04453	0.07844	-0.1092	0.1983	0.5677	0.5705
10	chr10:100979179:A:G	100979179	G	ADD	555	-0.01273	0.02015	-0.05222	0.02677	-0.6317	0.5279
10	chr10:100979752:T:G	100979752	G	ADD	555	-0.1135	0.07848	-0.2673	0.04033	-1.446	0.1487
10	chr10:100979943:G:A	100979943	A	ADD	555	NA	NA	NA	NA	NA	NA
10	chr10:100981414:A:C	100981414	C	ADD	555	-0.05093	0.07826	-0.2043	0.1025	-0.6508	0.5154
10	chr10:100983580:G:A	100983580	A	ADD	555	-0.02176	0.07864	-0.1759	0.1324	-0.2767	0.7821
10	chr10:100987423:C:A	100987423	A	ADD	555	-0.1284	0.07858	-0.2824	0.02565	-1.633	0.1029
10	chr10:100991433:GCATCAGGACCAGCC:G	100991433	G	ADD	555	-0.01273	0.02015	-0.05222	0.02677	-0.6317	0.5279
10	chr10:100993176:C:A	100993176	A	ADD	555	0.02248	0.07866	-0.1317	0.1766	0.2858	0.7751
10	chr10:100994846:G:A	100994846	A	ADD	555	0.0159	0.07811	-0.1372	0.169	0.2035	0.8388
10	chr10:100997587:G:A	100997587	A	ADD	555	0.06763	0.07852	-0.08627	0.2215	0.8613	0.3895
10	chr10:100997614:G:A	100997614	A	ADD	555	NA	NA	NA	NA	NA	NA
10	chr10:100999854:G:C	100999854	C	ADD	555	-0.06201	0.05528	-0.1703	0.04634	-1.122	0.2625
10	chr10:100999932:GCAT:G	100999932	G	ADD	555	NA	NA	NA	NA	NA	NA
10	chr10:101001381:CATG:C	101001381	C	ADD	555	NA	NA	NA	NA	NA	NA
10	chr10:101002142:C:T	101002142	T	ADD	555	NA	NA	NA	NA	NA	NA
10	chr10:101002841:C:T	101002841	T	ADD	555	0.07031	0.0787	-0.08394	0.2246	0.8934	0.372
10	chr10:101003175:C:T	101003175	T	ADD	555	0.06403	0.07814	-0.08911	0.2172	0.8195	0.4129
10	chr10:101003230:C:T	101003230	T	ADD	555	0.009766	0.07895	-0.145	0.1645	0.1237	0.9016
10	chr10:101003683:C:T	101003683	T	ADD	555	0.001896	0.07802	-0.151	0.1548	0.0243	0.9806
10	chr10:101004231:C:T	101004231	T	ADD	555	0.04896	0.07907	-0.106	0.2039	0.6192	0.5361
10	chr10:101004397:G:A	101004397	A	ADD	555	-0.02176	0.07864	-0.1759	0.1324	-0.2767	0.7821
10	chr10:101005729:G:A	101005729	A	ADD	555	0.06763	0.07852	-0.08627	0.2215	0.8613	0.3895
10	chr10:101006531:A:G	101006531	G	ADD	555	0.04896	0.07907	-0.106	0.2039	0.6192	0.5361
10	chr10:101009225:G:A	101009225	A	ADD	555	-0.06201	0.05528	-0.1703	0.04634	-1.122	0.2625
10	chr10:101009370:C:T	101009370	T	ADD	555	0.0478	0.03986	-0.03033	0.1259	1.199	0.231
10	chr10:101011753:G:A	101011753	A	ADD	555	-0.1061	0.0791	-0.2611	0.04895	-1.341	0.1805
10	chr10:101015232:G:A	101015232	A	ADD	555	0.003731	0.02089	-0.03722	0.04468	0.1786	0.8583
10	chr10:101015482:GTGT:G	101015482	G	ADD	555	0.0478	0.03986	-0.03033	0.1259	1.199	0.231
10	chr10:101015756:C:T	101015756	T	ADD	555	NA	NA	NA	NA	NA	NA
10	chr10:101017084:G:C	101017084	C	ADD	555	-0.01701	0.01988	-0.05597	0.02195	-0.8556	0.3926
10	chr10:101018849:G:T	101018849	T	ADD	555	-0.2448	0.07783	-0.3973	-0.09224	-3.145	0.001751
10	chr10:101019135:G:A	101019135	A	ADD	555	-0.01701	0.01988	-0.05597	0.02195	-0.8556	0.3926
10	chr10:101020401:C:T	101020401	T	ADD	555	NA	NA	NA	NA	NA	NA
10	chr10:101021600:A:G	101021600	G	ADD	555	-0.007277	0.07832	-0.1608	0.1462	-0.09292	0.926
10	chr10:101022073:G:T	101022073	T	ADD	555	-0.01701	0.01988	-0.05597	0.02195	-0.8556	0.3926
10	chr10:101022276:C:T	101022276	T	ADD	555	0.07749	0.0786	-0.07656	0.2315	0.9859	0.3246
10	chr10:101022842:G:A	101022842	A	ADD	555	-0.01701	0.01988	-0.05597	0.02195	-0.8556	0.3926
10	chr10:101023539:C:T	101023539	T	ADD	555	NA	NA	NA	NA	NA	NA
10	chr10:101023664:T:C	101023664	C	ADD	555	-0.01701	0.01988	-0.05597	0.02195	-0.8556	0.3926
10	chr10:101024345:G:C	101024345	C	ADD	555	-0.01701	0.01988	-0.05597	0.02195	-0.8556	0.3926
10	chr10:101025831:G:A	101025831	A	ADD	555	NA	NA	NA	NA	NA	NA
10	chr10:101025915:C:G	101025915	G	ADD	555	NA	NA	NA	NA	NA	NA
10	chr10:101031470:A:T	101031470	T	ADD	555	0.09694	0.07923	-0.05835	0.2522	1.223	0.2217
10	chr10:101032282:G:C	101032282	C	ADD	555	NA	NA	NA	NA	NA	NA
10	chr10:101032733:T:C	101032733	C	ADD	555	0.07749	0.0786	-0.07656	0.2315	0.9859	0.3246
10	chr10:101035320:C:T	101035320	T	ADD	555	0.004291	0.01682	-0.02868	0.03726	0.2551	0.7987
10	chr10:101038647:G:A	101038647	A	ADD	555	NA	NA	NA	NA	NA	NA
10	chr10:101040250:G:A	101040250	A	ADD	555	0.03302	0.07808	-0.12	0.1861	0.423	0.6725
10	chr10:101041087:C:G	101041087	G	ADD	555	-0.004562	0.07875	-0.1589	0.1498	-0.05792	0.9538
10	chr10:101042129:T:C	101042129	C	ADD	555	-0.1485	0.05495	-0.2562	-0.04082	-2.703	0.00709
10	chr10:101045272:A:G	101045272	G	ADD	555	NA	NA	NA	NA	NA	NA
10	chr10:101045307:G:A	101045307	A	ADD	555	NA	NA	NA	NA	NA	NA
10	chr10:101047573:T:G	101047573	G	ADD	555	0.06403	0.07814	-0.08911	0.2172	0.8195	0.4129
10	chr10:101048614:G:A	101048614	A	ADD	555	0.03712	0.07839	-0.1165	0.1908	0.4736	0.636
10	chr10:101051701:C:A	101051701	A	ADD	555	0.02997	0.03541	-0.03943	0.09937	0.8464	0.3977
10	chr10:101056722:TTAAAGTA:T	101056722	T	ADD	555	-0.284	0.07728	-0.4355	-0.1326	-3.675	0.0002613
10	chr10:101057056:CA:C	101057056	C	ADD	555	-0.02176	0.07864	-0.1759	0.1324	-0.2767	0.7821
10	chr10:101057319:G:A	101057319	A	ADD	555	0.04896	0.07907	-0.106	0.2039	0.6192	0.5361
10	chr10:101057950:C:T	101057950	T	ADD	555	NA	NA	NA	NA	NA	NA
10	chr10:101057991:C:T	101057991	T	ADD	555	0.02997	0.03541	-0.03943	0.09937	0.8464	0.3977
10	chr10:101060690:C:G	101060690	G	ADD	555	NA	NA	NA	NA	NA	NA
10	chr10:101060960:G:GGA	101060960	GGA	ADD	555	-0.05468	0.07827	-0.2081	0.09872	-0.6986	0.4851
10	chr10:101061228:C:T	101061228	T	ADD	555	NA	NA	NA	NA	NA	NA
10	chr10:101062158:C:A	101062158	A	ADD	555	NA	NA	NA	NA	NA	NA
10	chr10:101062952:G:C	101062952	C	ADD	555	-0.1135	0.07848	-0.2673	0.04033	-1.446	0.1487
10	chr10:101062982:G:C	101062982	C	ADD	555	-0.0198	0.07814	-0.1729	0.1333	-0.2534	0.8001
10	chr10:101063313:C:T	101063313	T	ADD	555	0.06074	0.07812	-0.09237	0.2138	0.7776	0.4372
10	chr10:101065207:T:G	101065207	G	ADD	555	0.06007	0.07842	-0.09362	0.2138	0.7661	0.444
10	chr10:101066017:T:C	101066017	C	ADD	555	1.938e-05	0.07833	-0.1535	0.1535	0.0002474	0.9998
10	chr10:101066735:G:A	101066735	A	ADD	555	0.06253	0.07832	-0.09098	0.216	0.7984	0.425
10	chr10:101067278:G:A	101067278	A	ADD	555	-0.1288	0.07788	-0.2814	0.02384	-1.654	0.09873
10	chr10:101067592:G:A	101067592	A	ADD	555	-0.03372	0.0781	-0.1868	0.1194	-0.4318	0.6661
10	chr10:101072596:G:A	101072596	A	ADD	555	0.00927	0.04518	-0.07927	0.09781	0.2052	0.8375
10	chr10:101073189:C:T	101073189	T	ADD	555	-0.02668	0.02055	-0.06696	0.0136	-1.298	0.1947
10	chr10:101074246:G:T	101074246	T	ADD	555	-0.005795	0.02853	-0.06171	0.05012	-0.2031	0.8391
10	chr10:101074994:TTTTAATTTAA:T	101074994	T	ADD	555	0.06074	0.07812	-0.09237	0.2138	0.7776	0.4372
10	chr10:101076135:AT:A	101076135	A	ADD	555	0.009766	0.07895	-0.145	0.1645	0.1237	0.9016
10	chr10:101078241:C:T	101078241	T	ADD	555	0.04896	0.07907	-0.106	0.2039	0.6192	0.5361
10	chr10:101080684:C:T	101080684	T	ADD	555	0.02735	0.07832	-0.1261	0.1809	0.3493	0.727
10	chr10:101080964:C:G	101080964	G	ADD	555	NA	NA	NA	NA	NA	NA
10	chr10:101082069:G:A	101082069	A	ADD	555	0.1234	0.07966	-0.03274	0.2795	1.549	0.122
10	chr10:101082987:C:T	101082987	T	ADD	555	0.02377	0.07834	-0.1298	0.1773	0.3034	0.7617
10	chr10:101083352:G:A	101083352	A	ADD	555	0.03505	0.05572	-0.07416	0.1443	0.629	0.5296
10	chr10:101086357:A:AT	101086357	AT	ADD	555	-0.02668	0.02055	-0.06696	0.0136	-1.298	0.1947
10	chr10:101087521:G:A	101087521	A	ADD	555	NA	NA	NA	NA	NA	NA
10	chr10:101087592:C:T	101087592	T	ADD	555	0.05547	0.07895	-0.09928	0.2102	0.7025	0.4827
10	chr10:101087658:G:A	101087658	A	ADD	555	0.07031	0.0787	-0.08394	0.2246	0.8934	0.372
10	chr10:101091106:G:A	101091106	A	ADD	555	0.01552	0.02224	-0.02807	0.0591	0.6978	0.4856
10	chr10:101093386:C:T	101093386	T	ADD	555	0.04979	0.07814	-0.1034	0.2029	0.6371	0.5243
10	chr10:101093775:C:T	101093775	T	ADD	555	-0.1485	0.05495	-0.2562	-0.04082	-2.703	0.00709
10	chr10:101094685:C:T	101094685	T	ADD	555	NA	NA	NA	NA	NA	NA
10	chr10:101098209:C:T	101098209	T	ADD	555	0.01969	0.05553	-0.08914	0.1285	0.3546	0.7231
10	chr10:101101992:C:T	101101992	T	ADD	555	0.04896	0.07907	-0.106	0.2039	0.6192	0.5361
10	chr10:101102956:G:A	101102956	A	ADD	555	0.05939	0.07814	-0.09377	0.2125	0.76	0.4476
10	chr10:101107850:C:T	101107850	T	ADD	555	NA	NA	NA	NA	NA	NA
10	chr10:101107899:C:T	101107899	T	ADD	555	-0.0034	0.078	-0.1563	0.1495	-0.0436	0.9652
10	chr10:101108535:C:T	101108535	T	ADD	555	0.03712	0.07839	-0.1165	0.1908	0.4736	0.636
10	chr10:101109427:C:T	101109427	T	ADD	555	0.01969	0.05553	-0.08914	0.1285	0.3546	0.7231
10	chr10:101111944:CTTTT:C	101111944	C	ADD	555	0.02248	0.07866	-0.1317	0.1766	0.2858	0.7751
10	chr10:101114150:T:C	101114150	C	ADD	555	-0.01788	0.02132	-0.05965	0.0239	-0.8386	0.402
10	chr10:101114426:C:T	101114426	T	ADD	555	-0.1548	0.07791	-0.3075	-0.002074	-1.987	0.04747
10	chr10:101116704:G:T	101116704	T	ADD	555	0.03505	0.05572	-0.07416	0.1443	0.629	0.5296
10	chr10:101117335:G:A	101117335	A	ADD	555	-0.03598	0.05586	-0.1455	0.07351	-0.6441	0.5198
10	chr10:101119077:G:A	101119077	A	ADD	555	-0.02376	0.07846	-0.1775	0.13	-0.3028	0.7622
10	chr10:101119392:G:C	101119392	C	ADD	555	-0.284	0.07728	-0.4355	-0.1326	-3.675	0.0002613
10	chr10:101119595:A:C	101119595	C	ADD	555	0.009766	0.07895	-0.145	0.1645	0.1237	0.9016
10	chr10:101122747:A:T	101122747	T	ADD	555	0.1002	0.07831	-0.05324	0.2537	1.28	0.2011
10	chr10:101126249:A:C	101126249	C	ADD	555	NA	NA	NA	NA	NA	NA
10	chr10:101128979:G:A	101128979	A	ADD	555	-0.01914	0.07875	-0.1735	0.1352	-0.243	0.8081
10	chr10:101130476:T:C	101130476	C	ADD	555	0.02377	0.07834	-0.1298	0.1773	0.3034	0.7617
10	chr10:101130729:T:C	101130729	C	ADD	555	0.02377	0.07834	-0.1298	0.1773	0.3034	0.7617
10	chr10:101131563:C:T	101131563	T	ADD	555	0.02248	0.07866	-0.1317	0.1766	0.2858	0.7751
10	chr10:101132397:C:A	101132397	A	ADD	555	-0.005795	0.02853	-0.06171	0.05012	-0.2031	0.8391
10	chr10:101134805:C:T	101134805	T	ADD	555	-0.02778	0.07828	-0.1812	0.1257	-0.3548	0.7229
10	chr10:101135064:T:C	101135064	C	ADD	555	-0.0198	0.07814	-0.1729	0.1333	-0.2534	0.8001
10	chr10:101137857:T:C	101137857	C	ADD	555	-0.07708	0.07822	-0.2304	0.07623	-0.9854	0.3249
10	chr10:101138918:C:A	101138918	A	ADD	555	NA	NA	NA	NA	NA	NA
10	chr10:101138935:G:C	101138935	C	ADD	555	NA	NA	NA	NA	NA	NA
10	chr10:101139004:G:A	101139004	A	ADD	555	0.05682	0.07831	-0.09666	0.2103	0.7256	0.4684
10	chr10:101140225:CCGCT:C	101140225	C	ADD	555	-0.04293	0.07845	-0.1967	0.1108	-0.5473	0.5844
10	chr10:101140886:T:G	101140886	G	ADD	555	0.02997	0.03541	-0.03943	0.09937	0.8464	0.3977
10	chr10:101141157:A:C	101141157	C	ADD	555	0.04854	0.07808	-0.1045	0.2016	0.6217	0.5344
10	chr10:101142192:G:A	101142192	A	ADD	555	-0.08601	0.07781	-0.2385	0.06651	-1.105	0.2695
10	chr10:101145165:C:T	101145165	T	ADD	555	1.938e-05	0.07833	-0.1535	0.1535	0.0002474	0.9998
10	chr10:101145192:C:T	101145192	T	ADD	555	-0.05093	0.07826	-0.2043	0.1025	-0.6508	0.5154
10	chr10:101145253:T:C	101145253	C	ADD	555	0.02377	0.07834	-0.1298	0.1773	0.3034	0.7617
10	chr10:101148351:C:T	101148351	T	ADD	555	0.06281	0.05558	-0.04613	0.1718	1.13	0.2589
10	chr10:101148953:A:G	101148953	G	ADD	555	-0.284	0.07728	-0.4355	-0.1326	-3.675	0.0002613
10	chr10:101149785:G:A	101149785	A	ADD	555	0.06281	0.05558	-0.04613	0.1718	1.13	0.2589
10	chr10:101154101:T:C	101154101	C	ADD	555	0.06074	0.07812	-0.09237	0.2138	0.7776	0.4372
10	chr10:101154893:G:A	101154893	A	ADD	555	0.08953	0.07795	-0.06325	0.2423	1.149	0.2512
10	chr10:101157204:C:T	101157204	T	ADD	555	NA	NA	NA	NA	NA	NA
10	chr10:101157520:A:C	101157520	C	ADD	555	0.02377	0.07834	-0.1298	0.1773	0.3034	0.7617
10	chr10:101158367:G:C	101158367	C	ADD	555	-0.004562	0.07875	-0.1589	0.1498	-0.05792	0.9538
10	chr10:101163039:T:A	101163039	A	ADD	555	-0.004562	0.07875	-0.1589	0.1498	-0.05792	0.9538
10	chr10:101163967:A:G	101163967	G	ADD	555	-0.004659	0.0151	-0.03425	0.02494	-0.3086	0.7578
10	chr10:101164000:A:G	101164000	G	ADD	555	0.0478	0.03986	-0.03033	0.1259	1.199	0.231
10	chr10:101167319:C:T	101167319	T	ADD	555	0.06253	0.07832	-0.09098	0.216	0.7984	0.425
10	chr10:101168719:A:G	101168719	G	ADD	555	NA	NA	NA	NA	NA	NA
10	chr10:101169201:T:C	101169201	C	ADD	555	0.05682	0.07831	-0.09666	0.2103	0.7256	0.4684
10	chr10:101170024:A:G	101170024	G	ADD	555	0.1234	0.07966	-0.03274	0.2795	1.549	0.122
10	chr10:101170973:G:C	101170973	C	ADD	555	0.0003092	0.006029	-0.01151	0.01213	0.05129	0.9591
10	chr10:101171355:C:T	101171355	T	ADD	555	-0.004659	0.0151	-0.03425	0.02494	-0.3086	0.7578
10	chr10:101173421:C:T	101173421	T	ADD	555	-0.07803	0.0783	-0.2315	0.07544	-0.9965	0.3194
10	chr10:101173769:A:T	101173769	T	ADD	555	-0.09207	0.05523	-0.2003	0.01618	-1.667	0.09608
10	chr10:101175226:T:C	101175226	C	ADD	555	0.07749	0.0786	-0.07656	0.2315	0.9859	0.3246
10	chr10:101176491:G:A	101176491	A	ADD	555	-0.006506	0.07817	-0.1597	0.1467	-0.08323	0.9337
10	chr10:101176889:C:T	101176889	T	ADD	555	-0.007069	0.01297	-0.03249	0.01835	-0.5451	0.5859
10	chr10:101177791:G:A	101177791	A	ADD	555	-0.1485	0.05495	-0.2562	-0.04082	-2.703	0.00709
10	chr10:101177792:TTTG:T	101177792	T	ADD	555	0.001601	0.07829	-0.1518	0.155	0.02046	0.9837
10	chr10:101179189:G:A	101179189	A	ADD	555	NA	NA	NA	NA	NA	NA
10	chr10:101179300:A:ATGGC	101179300	ATGGC	ADD	555	0.00927	0.04518	-0.07927	0.09781	0.2052	0.8375
10	chr10:101180427:T:A	101180427	A	ADD	555	0.04562	0.05605	-0.06425	0.1555	0.8138	0.4161
10	chr10:101181912:T:C	101181912	C	ADD	555	0.06343	0.07782	-0.08909	0.2159	0.8151	0.4154
10	chr10:101181972:C:A	101181972	A	ADD	555	0.001601	0.07829	-0.1518	0.155	0.02046	0.9837
10	chr10:101183810:G:A	101183810	A	ADD	555	0.02735	0.07832	-0.1261	0.1809	0.3493	0.727
10	chr10:101183946:C:T	101183946	T	ADD	555	0.03302	0.07808	-0.12	0.1861	0.423	0.6725
10	chr10:101186924:A:G	101186924	G	ADD	555	-0.01115	0.01667	-0.04382	0.02152	-0.6691	0.5037
10	chr10:101187606:G:T	101187606	T	ADD	555	0.1063	0.07816	-0.04692	0.2594	1.36	0.1745
10	chr10:101190241:A:C	101190241	C	ADD	555	-0.09207	0.05523	-0.2003	0.01618	-1.667	0.09608
10	chr10:101191384:C:T	101191384	T	ADD	555	-0.1034	0.07825	-0.2568	0.04997	-1.321	0.1869
10	chr10:101192185:T:C	101192185	C	ADD	555	-0.01827	0.0783	-0.1717	0.1352	-0.2333	0.8156
10	chr10:101194206:A:T	101194206	T	ADD	555	-0.1288	0.07788	-0.2814	0.02384	-1.654	0.09873
10	chr10:101198146:A:G	101198146	G	ADD	555	0.1606	0.07842	0.006898	0.3143	2.048	0.04105
10	chr10:101199231:G:A	101199231	A	ADD	555	0.005829	0.02792	-0.04889	0.06054	0.2088	0.8347
10	chr10:101199899:T:C	101199899	C	ADD	555	NA	NA	NA	NA	NA	NA
10	chr10:101200146:G:A	101200146	A	ADD	555	0.09694	0.07923	-0.05835	0.2522	1.223	0.2217
10	chr10:101201205:G:A	101201205	A	ADD	555	-0.01761	0.013	-0.04309	0.007866	-1.355	0.176
10	chr10:101201524:G:C	101201524	C	ADD	555	-0.02888	0.009858	-0.0482	-0.009554	-2.929	0.003542
10	chr10:101202610:C:G	101202610	G	ADD	555	-0.03372	0.0781	-0.1868	0.1194	-0.4318	0.6661
10	chr10:101202642:G:C	101202642	C	ADD	555	0.05535	0.07831	-0.09814	0.2088	0.7068	0.48
10	chr10:101203078:C:T	101203078	T	ADD	555	-0.09612	0.05552	-0.2049	0.0127	-1.731	0.08398
10	chr10:101203607:T:A	101203607	A	ADD	555	0.02101	0.07845	-0.1328	0.1748	0.2678	0.7889
10	chr10:101204981:G:A	101204981	A	ADD	555	0.07048	0.07837	-0.08311	0.2241	0.8994	0.3688
10	chr10:101205025:C:T	101205025	T	ADD	555	NA	NA	NA	NA	NA	NA
10	chr10:101205470:G:A	101205470	A	ADD	555	-0.07708	0.07822	-0.2304	0.07623	-0.9854	0.3249
10	chr10:101206325:T:C	101206325	C	ADD	555	NA	NA	NA	NA	NA	NA
10	chr10:101207146:G:GC	101207146	GC	ADD	555	-0.1034	0.07825	-0.2568	0.04997	-1.321	0.1869
10	chr10:101210515:A:G	101210515	G	ADD	555	NA	NA	NA	NA	NA	NA
10	chr10:101212173:C:T	101212173	T	ADD	555	0.06074	0.07812	-0.09237	0.2138	0.7776	0.4372
10	chr10:101214328:G:C	101214328	C	ADD	555	0.09694	0.07923	-0.05835	0.2522	1.223	0.2217
10	chr10:101217631:C:A	101217631	A	ADD	555	NA	NA	NA	NA	NA	NA
10	chr10:101217680:C:T	101217680	T	ADD	555	-0.02376	0.07846	-0.1775	0.13	-0.3028	0.7622
10	chr10:101218115:G:A	101218115	A	ADD	555	0.02824	0.02524	-0.02124	0.07771	1.119	0.2638
10	chr10:101219630:T:C	101219630	C	ADD	555	0.06177	0.07812	-0.09134	0.2149	0.7908	0.4294
10	chr10:101221171:C:G	101221171	G	ADD	555	-0.03598	0.05586	-0.1455	0.07351	-0.6441	0.5198
10	chr10:101221628:A:C	101221628	C	ADD	555	0.01969	0.05553	-0.08914	0.1285	0.3546	0.7231
10	chr10:101222222:CCT:C	101222222	C	ADD	555	0.003957	0.05529	-0.1044	0.1123	0.07157	0.943
10	chr10:101222927:T:G	101222927	G	ADD	555	0.03352	0.03936	-0.04363	0.1107	0.8517	0.3948
10	chr10:101223331:C:T	101223331	T	ADD	555	-0.003338	0.01021	-0.02334	0.01666	-0.3271	0.7437
10	chr10:101225955:C:T	101225955	T	ADD	555	0.05183	0.07854	-0.1021	0.2058	0.6599	0.5096
10	chr10:101231408:T:G	101231408	G	ADD	555	-0.01409	0.02206	-0.05733	0.02915	-0.6386	0.5234
10	chr10:101231972:C:T	101231972	T	ADD	555	NA	NA	NA	NA	NA	NA
10	chr10:101232975:G:A	101232975	A	ADD	555	0.001563	0.0169	-0.03156	0.03469	0.09246	0.9264
10	chr10:101235010:T:C	101235010	C	ADD	555	0.02598	0.05541	-0.08262	0.1346	0.4689	0.6393
10	chr10:101235367:G:T	101235367	T	ADD	555	0.02735	0.07832	-0.1261	0.1809	0.3493	0.727
10	chr10:101235553:A:G	101235553	G	ADD	555	0.02824	0.02524	-0.02124	0.07771	1.119	0.2638
10	chr10:101237263:T:C	101237263	C	ADD	555	0.04611	0.07807	-0.1069	0.1991	0.5906	0.555
10	chr10:101237576:G:T	101237576	T	ADD	555	0.04611	0.07807	-0.1069	0.1991	0.5906	0.555
10	chr10:101238928:G:A	101238928	A	ADD	555	0.1191	0.07799	-0.03371	0.272	1.528	0.1272
10	chr10:101239858:C:G	101239858	G	ADD	555	-0.0034	0.078	-0.1563	0.1495	-0.0436	0.9652
10	chr10:101240682:T:G	101240682	G	ADD	555	0.0159	0.07811	-0.1372	0.169	0.2035	0.8388
10	chr10:101241862:C:T	101241862	T	ADD	555	0.002871	0.007498	-0.01182	0.01757	0.383	0.7019
10	chr10:101242096:G:A	101242096	A	ADD	555	0.003957	0.05529	-0.1044	0.1123	0.07157	0.943
10	chr10:101242306:G:A	101242306	A	ADD	555	0.02252	0.01006	0.002794	0.04224	2.238	0.02565
10	chr10:101242353:G:A	101242353	A	ADD	555	0.05935	0.0784	-0.09431	0.213	0.757	0.4494
10	chr10:101242763:G:A	101242763	A	ADD	555	-0.0198	0.07814	-0.1729	0.1333	-0.2534	0.8001
10	chr10:101243859:G:C	101243859	C	ADD	555	-0.0174	0.07817	-0.1706	0.1358	-0.2226	0.824
10	chr10:101244919:G:A	101244919	A	ADD	555	0.02604	0.03926	-0.05091	0.103	0.6632	0.5075
10	chr10:101246061:C:T	101246061	T	ADD	555	0.002561	0.007475	-0.01209	0.01721	0.3426	0.7321
10	chr10:101246361:C:T	101246361	T	ADD	555	-0.09612	0.05552	-0.2049	0.0127	-1.731	0.08398
10	chr10:101247872:T:TG	101247872	TG	ADD	555	NA	NA	NA	NA	NA	NA
10	chr10:101247887:C:G	101247887	G	ADD	555	0.04896	0.07907	-0.106	0.2039	0.6192	0.5361
10	chr10:101249704:C:T	101249704	T	ADD	555	0.002561	0.007475	-0.01209	0.01721	0.3426	0.7321
10	chr10:101250323:C:A	101250323	A	ADD	555	NA	NA	NA	NA	NA	NA
10	chr10:101250475:T:C	101250475	C	ADD	555	0.002561	0.007475	-0.01209	0.01721	0.3426	0.7321
10	chr10:101250959:T:C	101250959	C	ADD	555	-0.02176	0.07864	-0.1759	0.1324	-0.2767	0.7821
10	chr10:101251934:C:T	101251934	T	ADD	555	0.02598	0.05541	-0.08262	0.1346	0.4689	0.6393
10	chr10:101252119:T:C	101252119	C	ADD	555	0.02735	0.07832	-0.1261	0.1809	0.3493	0.727
10	chr10:101254138:G:A	101254138	A	ADD	555	-0.09207	0.05523	-0.2003	0.01618	-1.667	0.09608
10	chr10:101254497:C:T	101254497	T	ADD	555	0.06281	0.05558	-0.04613	0.1718	1.13	0.2589
10	chr10:101254622:T:C	101254622	C	ADD	555	0.005236	0.05511	-0.1028	0.1132	0.09501	0.9243
10	chr10:101255439:C:G	101255439	G	ADD	555	-0.01965	0.00872	-0.03674	-0.00256	-2.254	0.02462
10	chr10:101255600:T:C	101255600	C	ADD	555	0.02038	0.01003	0.000726	0.04004	2.032	0.0426
10	chr10:101257332:G:A	101257332	A	ADD	555	0.03352	0.03936	-0.04363	0.1107	0.8517	0.3948
10	chr10:101259499:C:A	101259499	A	ADD	555	-0.02243	0.01116	-0.04431	-0.0005537	-2.01	0.04497
10	chr10:101259732:C:T	101259732	T	ADD	555	-0.02281	0.01135	-0.04506	-0.0005679	-2.01	0.04493
10	chr10:101261200:C:T	101261200	T	ADD	555	NA	NA	NA	NA	NA	NA
10	chr10:101261415:C:A	101261415	A	ADD	555	-0.005378	0.07883	-0.1599	0.1491	-0.06822	0.9456
10	chr10:101261415:C:G	101261415	G	ADD	555	0.07048	0.07837	-0.08311	0.2241	0.8994	0.3688
10	chr10:101263308:T:C	101263308	C	ADD	555	NA	NA	NA	NA	NA	NA
10	chr10:101263312:T:C	101263312	C	ADD	555	-0.01898	0.01136	-0.04124	0.00329	-1.67	0.09542
10	chr10:101263350:T:G	101263350	G	ADD	555	0.06763	0.07852	-0.08627	0.2215	0.8613	0.3895
10	chr10:101264884:T:C	101264884	C	ADD	555	-0.0146	0.009618	-0.03345	0.004246	-1.518	0.1295
10	chr10:101266086:C:T	101266086	T	ADD	555	0.003403	0.007125	-0.01056	0.01737	0.4777	0.6331
10	chr10:101266549:G:A	101266549	A	ADD	555	0.003768	0.007106	-0.01016	0.0177	0.5302	0.5962
10	chr10:101267051:G:T	101267051	T	ADD	555	0.003768	0.007106	-0.01016	0.0177	0.5302	0.5962
10	chr10:101267467:C:G	101267467	G	ADD	555	0.02735	0.07832	-0.1261	0.1809	0.3493	0.727
10	chr10:101267582:G:A	101267582	A	ADD	555	0.1369	0.07763	-0.01525	0.2891	1.764	0.07838
10	chr10:101268496:C:A	101268496	A	ADD	555	-0.04293	0.07845	-0.1967	0.1108	-0.5473	0.5844
10	chr10:101269896:TCA:T	101269896	T	ADD	555	0.02581	0.01101	0.004225	0.04739	2.344	0.01945
10	chr10:101273369:G:A	101273369	A	ADD	555	0.003768	0.007106	-0.01016	0.0177	0.5302	0.5962
10	chr10:101274775:T:C	101274775	C	ADD	555	0.0196	0.009977	4.063e-05	0.03915	1.964	0.05004
10	chr10:101276532:C:T	101276532	T	ADD	555	0.09694	0.07923	-0.05835	0.2522	1.223	0.2217
10	chr10:101277193:A:T	101277193	T	ADD	555	0.06763	0.07852	-0.08627	0.2215	0.8613	0.3895
10	chr10:101277403:C:G	101277403	G	ADD	555	-0.01339	0.009571	-0.03215	0.005365	-1.399	0.1623
10	chr10:101278246:G:T	101278246	T	ADD	555	0.03513	0.07833	-0.1184	0.1887	0.4485	0.654
10	chr10:101278572:C:A	101278572	A	ADD	555	-0.0146	0.009618	-0.03345	0.004246	-1.518	0.1295
10	chr10:101279404:C:T	101279404	T	ADD	555	NA	NA	NA	NA	NA	NA
10	chr10:101280828:G:A	101280828	A	ADD	555	-0.02162	0.01124	-0.04365	0.0004033	-1.924	0.05487
10	chr10:101281337:C:A	101281337	A	ADD	555	NA	NA	NA	NA	NA	NA
10	chr10:101281458:C:T	101281458	T	ADD	555	1.938e-05	0.07833	-0.1535	0.1535	0.0002474	0.9998
10	chr10:101281516:C:T	101281516	T	ADD	555	NA	NA	NA	NA	NA	NA
10	chr10:101281768:T:C	101281768	C	ADD	555	-0.01544	0.00955	-0.03415	0.003283	-1.616	0.1066
10	chr10:101281929:G:A	101281929	A	ADD	555	NA	NA	NA	NA	NA	NA
10	chr10:101282464:A:G	101282464	G	ADD	555	0.02735	0.07832	-0.1261	0.1809	0.3493	0.727
10	chr10:101284388:G:C	101284388	C	ADD	555	-0.01397	0.009516	-0.03262	0.004681	-1.468	0.1427
10	chr10:101284612:CCAGA:C	101284612	C	ADD	555	0.1002	0.07831	-0.05324	0.2537	1.28	0.2011
10	chr10:101284678:C:T	101284678	T	ADD	555	-0.01397	0.009516	-0.03262	0.004681	-1.468	0.1427
10	chr10:101285589:C:T	101285589	T	ADD	555	-0.02311	0.009623	-0.04197	-0.004245	-2.401	0.01668
10	chr10:101285903:A:G	101285903	G	ADD	555	-0.0003842	0.006618	-0.01335	0.01259	-0.05806	0.9537
10	chr10:101286157:G:A	101286157	A	ADD	555	NA	NA	NA	NA	NA	NA
10	chr10:101287077:C:T	101287077	T	ADD	555	-0.006506	0.07817	-0.1597	0.1467	-0.08323	0.9337
10	chr10:101287661:C:T	101287661	T	ADD	555	-0.007277	0.07832	-0.1608	0.1462	-0.09292	0.926
10	chr10:101287988:C:G	101287988	G	ADD	555	0.02023	0.07807	-0.1328	0.1732	0.2591	0.7957
10	chr10:101288798:T:A	101288798	A	ADD	555	0.0348	0.03499	-0.03379	0.1034	0.9945	0.3204
10	chr10:101289238:T:G	101289238	G	ADD	555	0.003139	0.00605	-0.008718	0.015	0.5189	0.604
10	chr10:101289786:G:A	101289786	A	ADD	555	-0.0158	0.005307	-0.0262	-0.005398	-2.977	0.00304
10	chr10:101289906:A:G	101289906	G	ADD	555	-0.01446	0.005439	-0.02512	-0.003803	-2.659	0.008066
10	chr10:101290627:C:T	101290627	T	ADD	555	-0.2448	0.07783	-0.3973	-0.09224	-3.145	0.001751
10	chr10:101290814:A:G	101290814	G	ADD	555	0.01149	0.01147	-0.01098	0.03396	1.002	0.3167
10	chr10:101291505:G:A	101291505	A	ADD	555	0.05939	0.07814	-0.09377	0.2125	0.76	0.4476
10	chr10:101292045:C:G	101292045	G	ADD	555	-0.01361	0.005408	-0.02421	-0.003014	-2.517	0.01211
10	chr10:101292175:TC:T	101292175	T	ADD	555	0.03513	0.07833	-0.1184	0.1887	0.4485	0.654
10	chr10:101292465:T:C	101292465	C	ADD	555	0.01149	0.01147	-0.01098	0.03396	1.002	0.3167
10	chr10:101292551:G:A	101292551	A	ADD	555	NA	NA	NA	NA	NA	NA
10	chr10:101292607:C:G	101292607	G	ADD	555	-0.006727	0.006252	-0.01898	0.005526	-1.076	0.2824
10	chr10:101293254:C:T	101293254	T	ADD	555	-0.01827	0.0783	-0.1717	0.1352	-0.2333	0.8156
10	chr10:101293854:A:G	101293854	G	ADD	555	-0.01341	0.005384	-0.02396	-0.00286	-2.491	0.01303
10	chr10:101294222:T:C	101294222	C	ADD	555	-0.03221	0.07801	-0.1851	0.1207	-0.4128	0.6799
10	chr10:101295375:C:T	101295375	T	ADD	555	0.1234	0.07966	-0.03274	0.2795	1.549	0.122
10	chr10:101296028:A:G	101296028	G	ADD	555	0.01149	0.01147	-0.01098	0.03396	1.002	0.3167
10	chr10:101296403:C:T	101296403	T	ADD	555	0.05939	0.07814	-0.09377	0.2125	0.76	0.4476
10	chr10:101296612:C:T	101296612	T	ADD	555	-0.004551	0.006296	-0.01689	0.00779	-0.7227	0.4701
10	chr10:101296628:C:T	101296628	T	ADD	555	0.01149	0.01147	-0.01098	0.03396	1.002	0.3167
10	chr10:101296707:T:C	101296707	C	ADD	555	0.01157	0.01391	-0.0157	0.03884	0.8317	0.406
10	chr10:101298318:G:A	101298318	A	ADD	555	0.02048	0.05528	-0.08787	0.1288	0.3705	0.7111
10	chr10:101299234:G:A	101299234	A	ADD	555	-0.006569	0.006235	-0.01879	0.005652	-1.053	0.2926
10	chr10:101299281:G:A	101299281	A	ADD	555	-0.01409	0.005401	-0.02467	-0.003501	-2.608	0.009355
10	chr10:101300249:G:A	101300249	A	ADD	555	0.1191	0.07799	-0.03371	0.272	1.528	0.1272
10	chr10:101300479:C:T	101300479	T	ADD	555	0.05535	0.07831	-0.09814	0.2088	0.7068	0.48
10	chr10:101300711:G:A	101300711	A	ADD	555	-0.01118	0.01876	-0.04794	0.02558	-0.596	0.5514
10	chr10:101301601:G:A	101301601	A	ADD	555	0.01216	0.0134	-0.0141	0.03843	0.9076	0.3645
10	chr10:101301791:G:T	101301791	T	ADD	555	-0.1485	0.05495	-0.2562	-0.04082	-2.703	0.00709
10	chr10:101301976:A:C	101301976	A	ADD	555	-0.001335	0.005368	-0.01186	0.009186	-0.2487	0.8037
10	chr10:101301990:G:A	101301990	A	ADD	555	-0.01403	0.005404	-0.02462	-0.00344	-2.597	0.009673
10	chr10:101302547:T:A	101302547	A	ADD	555	0.01142	0.01129	-0.01071	0.03354	1.011	0.3123
10	chr10:101302555:A:G	101302555	G	ADD	555	-0.01343	0.005391	-0.024	-0.002868	-2.492	0.013
10	chr10:101303152:A:G	101303152	G	ADD	555	-0.01118	0.01876	-0.04794	0.02558	-0.596	0.5514
10	chr10:101303565:G:A	101303565	A	ADD	555	-0.02848	0.07825	-0.1819	0.1249	-0.3639	0.716
10	chr10:101303680:T:C	101303680	C	ADD	555	0.0007942	0.005678	-0.01033	0.01192	0.1399	0.8888
10	chr10:101305299:G:C	101305299	C	ADD	555	0.0009376	0.005706	-0.01025	0.01212	0.1643	0.8695
10	chr10:101305605:G:A	101305605	A	ADD	555	-0.01201	0.00534	-0.02247	-0.001541	-2.248	0.02494
10	chr10:101306032:G:T	101306032	T	ADD	555	-0.00168	0.005773	-0.01299	0.009634	-0.291	0.7712
10	chr10:101306128:C:T	101306128	T	ADD	555	-0.00168	0.005773	-0.01299	0.009634	-0.291	0.7712
10	chr10:101306136:G:A	101306136	A	ADD	555	-0.00168	0.005773	-0.01299	0.009634	-0.291	0.7712
10	chr10:101306181:T:C	101306181	C	ADD	555	0.0009376	0.005706	-0.01025	0.01212	0.1643	0.8695
10	chr10:101306491:A:G	101306491	G	ADD	555	0.0009376	0.005706	-0.01025	0.01212	0.1643	0.8695
10	chr10:101306573:C:T	101306573	T	ADD	555	-0.1526	0.07761	-0.3047	-0.0004898	-1.966	0.04978
10	chr10:101306952:G:A	101306952	A	ADD	555	0.1002	0.07831	-0.05324	0.2537	1.28	0.2011
10	chr10:101307136:A:T	101307136	T	ADD	555	-0.009787	0.005149	-0.01988	0.0003055	-1.901	0.05788
10	chr10:101307490:T:C	101307490	C	ADD	555	-0.002977	0.00577	-0.01429	0.008333	-0.5158	0.6062
10	chr10:101307678:C:T	101307678	T	ADD	555	-0.06951	0.02622	-0.1209	-0.01812	-2.651	0.008261
10	chr10:101307854:G:A	101307854	A	ADD	555	0.06281	0.05558	-0.04613	0.1718	1.13	0.2589
10	chr10:101307916:C:T	101307916	T	ADD	555	-0.07944	0.02954	-0.1373	-0.02154	-2.689	0.007386
10	chr10:101308095:A:G	101308095	G	ADD	555	NA	NA	NA	NA	NA	NA
10	chr10:101308194:G:A	101308194	A	ADD	555	0.001987	0.004753	-0.007329	0.0113	0.418	0.6761
10	chr10:101308198:C:T	101308198	T	ADD	555	0.001987	0.004753	-0.007329	0.0113	0.418	0.6761
10	chr10:101308508:C:G	101308508	G	ADD	555	0.06343	0.07782	-0.08909	0.2159	0.8151	0.4154
10	chr10:101308746:T:C	101308746	C	ADD	555	0.001376	0.004772	-0.007977	0.01073	0.2884	0.7731
10	chr10:101308973:A:G	101308973	G	ADD	555	0.001376	0.004772	-0.007977	0.01073	0.2884	0.7731
10	chr10:101309215:C:T	101309215	T	ADD	555	-0.01215	0.005364	-0.02266	-0.001635	-2.265	0.02392
10	chr10:101309339:C:T	101309339	C	ADD	555	-0.001029	0.004739	-0.01032	0.008261	-0.217	0.8283
10	chr10:101309436:T:TG	101309436	TG	ADD	555	NA	NA	NA	NA	NA	NA
10	chr10:101309522:T:TTAAGTA	101309522	T	ADD	555	0.004661	0.004882	-0.004908	0.01423	0.9548	0.3401
10	chr10:101309631:G:A	101309631	A	ADD	555	0.03891	0.0324	-0.02459	0.1024	1.201	0.2302
10	chr10:101309662:G:T	101309662	T	ADD	555	0.02997	0.03541	-0.03943	0.09937	0.8464	0.3977
10	chr10:101310229:G:C	101310229	C	ADD	555	-0.007579	0.01831	-0.04347	0.02832	-0.4138	0.6792
10	chr10:101310483:A:G	101310483	G	ADD	555	-0.01435	0.008451	-0.03091	0.002215	-1.698	0.09011
10	chr10:101311278:G:A	101311278	A	ADD	555	-0.005363	0.01545	-0.03565	0.02492	-0.3471	0.7287
10	chr10:101311844:G:A	101311844	A	ADD	555	-0.01125	0.00856	-0.02803	0.005525	-1.315	0.1892
10	chr10:101311867:T:C	101311867	C	ADD	555	-0.01403	0.00851	-0.03071	0.00265	-1.649	0.09981
10	chr10:101311988:G:A	101311988	A	ADD	555	-0.01344	0.008469	-0.03004	0.003158	-1.587	0.1131
10	chr10:101312311:CTG:C	101312311	C	ADD	555	-0.01914	0.07875	-0.1735	0.1352	-0.243	0.8081
10	chr10:101313108:C:T	101313108	T	ADD	555	0.008331	0.007334	-0.006043	0.02271	1.136	0.2565
10	chr10:101313110:G:A	101313110	A	ADD	555	-0.007527	0.007093	-0.02143	0.006374	-1.061	0.2891
10	chr10:101313140:G:A	101313140	A	ADD	555	0.01175	0.02073	-0.02888	0.05238	0.5667	0.5711
10	chr10:101313301:A:T	101313301	T	ADD	555	-0.07944	0.02954	-0.1373	-0.02154	-2.689	0.007386
10	chr10:101313439:G:C	101313439	C	ADD	555	-0.01099	0.005292	-0.02136	-0.0006148	-2.076	0.03835
10	chr10:101313897:G:A	101313897	A	ADD	555	-0.006756	0.006961	-0.0204	0.006888	-0.9705	0.3322
10	chr10:101314093:A:G	101314093	G	ADD	555	-0.006592	0.007065	-0.02044	0.007256	-0.933	0.3512
10	chr10:101314302:G:A	101314302	A	ADD	555	-0.006592	0.007065	-0.02044	0.007256	-0.933	0.3512
10	chr10:101314484:C:T	101314484	T	ADD	555	0.008331	0.007334	-0.006043	0.02271	1.136	0.2565
10	chr10:101315421:G:A	101315421	A	ADD	555	-0.006592	0.007065	-0.02044	0.007256	-0.933	0.3512
10	chr10:101315821:G:A	101315821	A	ADD	555	-0.006592	0.007065	-0.02044	0.007256	-0.933	0.3512
10	chr10:101316203:G:A	101316203	A	ADD	555	-0.01099	0.005292	-0.02136	-0.0006148	-2.076	0.03835
10	chr10:101316391:A:G	101316391	G	ADD	555	-0.006932	0.007118	-0.02088	0.007019	-0.9738	0.3306
10	chr10:101316401:C:A	101316401	A	ADD	555	-0.006592	0.007065	-0.02044	0.007256	-0.933	0.3512
10	chr10:101316447:C:T	101316447	T	ADD	555	-0.01099	0.005292	-0.02136	-0.0006148	-2.076	0.03835
10	chr10:101317145:T:C	101317145	C	ADD	555	-0.006592	0.007065	-0.02044	0.007256	-0.933	0.3512
10	chr10:101317283:C:G	101317283	G	ADD	555	-0.0279	0.01688	-0.06099	0.005189	-1.653	0.09899
10	chr10:101317312:TG:T	101317312	T	ADD	555	0.0364	0.05528	-0.07195	0.1447	0.6584	0.5105
10	chr10:101317318:G:T	101317318	T	ADD	555	0.0364	0.05528	-0.07195	0.1447	0.6584	0.5105
10	chr10:101317874:G:A	101317874	A	ADD	555	-0.006592	0.007065	-0.02044	0.007256	-0.933	0.3512
10	chr10:101318495:C:G	101318495	G	ADD	555	-0.006592	0.007065	-0.02044	0.007256	-0.933	0.3512
10	chr10:101318615:G:A	101318615	A	ADD	555	0.02735	0.07832	-0.1261	0.1809	0.3493	0.727
10	chr10:101318864:G:A	101318864	A	ADD	555	NA	NA	NA	NA	NA	NA
10	chr10:101319490:A:G	101319490	G	ADD	555	-0.04886	0.02782	-0.1034	0.00566	-1.756	0.07957
10	chr10:101320126:A:G	101320126	G	ADD	555	0.06343	0.07782	-0.08909	0.2159	0.8151	0.4154
10	chr10:101320361:T:C	101320361	C	ADD	555	-0.03372	0.0781	-0.1868	0.1194	-0.4318	0.6661
10	chr10:101320397:A:G	101320397	G	ADD	555	0.007825	0.007316	-0.006514	0.02216	1.07	0.2853
10	chr10:101320458:G:A	101320458	A	ADD	555	-0.1034	0.07825	-0.2568	0.04997	-1.321	0.1869
10	chr10:101321216:C:T	101321216	T	ADD	555	-0.2448	0.07783	-0.3973	-0.09224	-3.145	0.001751
10	chr10:101321227:G:A	101321227	A	ADD	555	-0.006932	0.007118	-0.02088	0.007019	-0.9738	0.3306
10	chr10:101321456:G:A	101321456	A	ADD	555	-0.006592	0.007065	-0.02044	0.007256	-0.933	0.3512
10	chr10:101321484:G:A	101321484	A	ADD	555	0.03542	0.07796	-0.1174	0.1882	0.4543	0.6498
10	chr10:101321530:T:G	101321530	G	ADD	555	0.0007922	0.005444	-0.009878	0.01146	0.1455	0.8844
10	chr10:101321787:T:A	101321787	A	ADD	555	0.007287	0.007329	-0.007078	0.02165	0.9943	0.3205
10	chr10:101322054:C:A	101322054	A	ADD	555	0.007728	0.006732	-0.005466	0.02092	1.148	0.2515
10	chr10:101322128:T:C	101322128	C	ADD	555	0.02735	0.07832	-0.1261	0.1809	0.3493	0.727
10	chr10:101322194:A:C	101322194	C	ADD	555	0.06007	0.07842	-0.09362	0.2138	0.7661	0.444
10	chr10:101323510:C:G	101323510	G	ADD	555	0.00691	0.02061	-0.03348	0.0473	0.3353	0.7375
10	chr10:101324221:T:C	101324221	C	ADD	555	-0.004485	0.005874	-0.016	0.007028	-0.7636	0.4455
10	chr10:101324360:G:A	101324360	A	ADD	555	-0.1526	0.07761	-0.3047	-0.0004898	-1.966	0.04978
10	chr10:101324636:GA:G	101324636	G	ADD	555	-0.008553	0.01255	-0.03316	0.01605	-0.6813	0.496
10	chr10:101324941:T:A	101324941	T	ADD	555	0.001949	0.004889	-0.007633	0.01153	0.3987	0.6902
10	chr10:101325287:C:G	101325287	G	ADD	555	-0.005853	0.00587	-0.01736	0.005653	-0.997	0.3192
10	chr10:101326146:A:C	101326146	C	ADD	555	-0.01058	0.005589	-0.02153	0.0003791	-1.892	0.059
10	chr10:101326184:A:G	101326184	G	ADD	555	-0.004485	0.005874	-0.016	0.007028	-0.7636	0.4455
10	chr10:101326465:A:G	101326465	G	ADD	555	-0.004904	0.005873	-0.01642	0.006607	-0.835	0.4041
10	chr10:101326978:C:A	101326978	A	ADD	555	-0.004485	0.005874	-0.016	0.007028	-0.7636	0.4455
10	chr10:101327776:A:G	101327776	G	ADD	555	0.005016	0.005086	-0.004953	0.01499	0.9862	0.3245
10	chr10:101327902:G:A	101327902	A	ADD	555	0.005093	0.005106	-0.004914	0.0151	0.9975	0.319
10	chr10:101328105:A:C	101328105	C	ADD	555	0.005016	0.005086	-0.004953	0.01499	0.9862	0.3245
10	chr10:101328136:A:G	101328136	G	ADD	555	-0.004485	0.005874	-0.016	0.007028	-0.7636	0.4455
10	chr10:101328298:A:G	101328298	G	ADD	555	-0.07464	0.07833	-0.2282	0.07889	-0.9528	0.3411
10	chr10:101328359:C:T	101328359	T	ADD	555	-0.006662	0.01296	-0.03206	0.01874	-0.5141	0.6074
10	chr10:101328548:T:A	101328548	A	ADD	555	0.02507	0.01105	0.003407	0.04673	2.268	0.02371
10	chr10:101328817:A:G	101328817	G	ADD	555	0.04896	0.07907	-0.106	0.2039	0.6192	0.5361
10	chr10:101328926:A:C	101328926	C	ADD	555	0.02507	0.01105	0.003407	0.04673	2.268	0.02371
10	chr10:101329094:T:C	101329094	C	ADD	555	0.06007	0.07842	-0.09362	0.2138	0.7661	0.444
10	chr10:101330141:T:A	101330141	T	ADD	555	0.002955	0.004745	-0.006345	0.01226	0.6228	0.5337
10	chr10:101330914:T:TG	101330914	TG	ADD	555	-0.004825	0.005825	-0.01624	0.006592	-0.8283	0.4079
10	chr10:101332220:T:C	101332220	C	ADD	555	-0.008821	0.04523	-0.09747	0.07982	-0.195	0.8454
10	chr10:101332455:TACTTCTCTATTTAAAGTC:T	101332455	T	ADD	555	0.02101	0.07845	-0.1328	0.1748	0.2678	0.7889
10	chr10:101333329:G:T	101333329	T	ADD	555	-0.004485	0.005874	-0.016	0.007028	-0.7636	0.4455
10	chr10:101333380:GC:G	101333380	G	ADD	555	0.01181	0.008205	-0.00427	0.02789	1.44	0.1506
10	chr10:101333457:C:T	101333457	T	ADD	555	0.01229	0.0392	-0.06455	0.08912	0.3135	0.7541
10	chr10:101333496:C:G	101333496	G	ADD	555	NA	NA	NA	NA	NA	NA
10	chr10:101333551:G:A	101333551	G	ADD	555	0.002184	0.004752	-0.00713	0.0115	0.4595	0.646
10	chr10:101333629:G:A	101333629	A	ADD	555	0.004429	0.005093	-0.005553	0.01441	0.8696	0.3849
10	chr10:101333665:G:A	101333665	G	ADD	555	0.002184	0.004752	-0.00713	0.0115	0.4595	0.646
10	chr10:101333699:G:A	101333699	A	ADD	555	0.02966	0.01381	0.002588	0.05673	2.147	0.03221
10	chr10:101334142:T:C	101334142	C	ADD	555	0.02248	0.07866	-0.1317	0.1766	0.2858	0.7751
10	chr10:101334561:A:G	101334561	G	ADD	555	-0.004485	0.005874	-0.016	0.007028	-0.7636	0.4455
10	chr10:101334840:C:T	101334840	T	ADD	555	-0.0174	0.07817	-0.1706	0.1358	-0.2226	0.824
10	chr10:101335249:G:A	101335249	G	ADD	555	0.002184	0.004752	-0.00713	0.0115	0.4595	0.646
10	chr10:101335265:G:C	101335265	C	ADD	555	0.0008217	0.005579	-0.01011	0.01176	0.1473	0.883
10	chr10:101336289:T:G	101336289	G	ADD	555	-0.07464	0.07833	-0.2282	0.07889	-0.9528	0.3411
10	chr10:101336336:T:C	101336336	C	ADD	555	0.01272	0.02003	-0.02655	0.05198	0.6349	0.5258
10	chr10:101336450:A:T	101336450	A	ADD	555	0.0163	0.006222	0.004101	0.02849	2.619	0.009063
10	chr10:101337276:C:T	101337276	C	ADD	555	0.01523	0.006164	0.003145	0.02731	2.47	0.01381
10	chr10:101337288:A:G	101337288	G	ADD	555	-0.03387	0.01096	-0.05536	-0.01238	-3.09	0.002106
10	chr10:101337375:A:G	101337375	G	ADD	555	0.02406	0.05533	-0.08437	0.1325	0.435	0.6638
10	chr10:101337632:C:T	101337632	T	ADD	555	0.002054	0.004878	-0.007507	0.01162	0.4211	0.6738
10	chr10:101337699:A:G	101337699	A	ADD	555	0.001881	0.004892	-0.007707	0.01147	0.3844	0.7008
10	chr10:101337803:A:T	101337803	T	ADD	555	0.1191	0.07799	-0.03371	0.272	1.528	0.1272
10	chr10:101338235:A:T	101338235	T	ADD	555	0.0107	0.008236	-0.005447	0.02684	1.299	0.1946
10	chr10:101338366:G:A	101338366	A	ADD	555	0.01272	0.02003	-0.02655	0.05198	0.6349	0.5258
10	chr10:101338555:A:G	101338555	G	ADD	555	0.01733	0.02811	-0.03776	0.07243	0.6166	0.5377
10	chr10:101338599:G:A	101338599	A	ADD	555	0.01311	0.009831	-0.006154	0.03238	1.334	0.1828
10	chr10:101338639:T:C	101338639	C	ADD	555	0.01311	0.009831	-0.006154	0.03238	1.334	0.1828
10	chr10:101339058:C:G	101339058	G	ADD	555	0.01272	0.02003	-0.02655	0.05198	0.6349	0.5258
10	chr10:101339398:G:GT	101339398	GT	ADD	555	0.0009851	0.005481	-0.009757	0.01173	0.1797	0.8574
10	chr10:101339600:A:G	101339600	G	ADD	555	0.01038	0.009764	-0.008757	0.02952	1.063	0.2882
10	chr10:101339638:G:A	101339638	A	ADD	555	0.0107	0.008236	-0.005447	0.02684	1.299	0.1946
10	chr10:101339769:G:A	101339769	A	ADD	555	0.01311	0.009831	-0.006154	0.03238	1.334	0.1828
10	chr10:101339820:C:T	101339820	T	ADD	555	0.01311	0.009831	-0.006154	0.03238	1.334	0.1828
10	chr10:101339969:G:A	101339969	A	ADD	555	0.01038	0.009764	-0.008757	0.02952	1.063	0.2882
10	chr10:101341057:C:T	101341057	T	ADD	555	0.02507	0.01105	0.003407	0.04673	2.268	0.02371
10	chr10:101341115:G:A	101341115	A	ADD	555	-0.01264	0.03222	-0.07579	0.05051	-0.3923	0.695
10	chr10:101341305:CGA:C	101341305	C	ADD	555	0.0161	0.01045	-0.004375	0.03657	1.541	0.1239
10	chr10:101341463:T:A	101341463	A	ADD	555	0.02507	0.01105	0.003407	0.04673	2.268	0.02371
10	chr10:101341747:T:C	101341747	C	ADD	555	-0.004736	0.005076	-0.01468	0.005212	-0.9331	0.3512
10	chr10:101342012:T:C	101342012	T	ADD	555	0.001356	0.004898	-0.008245	0.01096	0.2769	0.782
10	chr10:101343098:G:T	101343098	T	ADD	555	0.0161	0.01045	-0.004375	0.03657	1.541	0.1239
10	chr10:101343337:A:T	101343337	T	ADD	555	-0.06201	0.05528	-0.1703	0.04634	-1.122	0.2625
10	chr10:101343883:G:C	101343883	C	ADD	555	NA	NA	NA	NA	NA	NA
10	chr10:101343928:TA:T	101343928	T	ADD	555	-0.0234	0.00951	-0.04204	-0.004764	-2.461	0.01417
10	chr10:101344089:G:A	101344089	A	ADD	555	0.02507	0.01105	0.003407	0.04673	2.268	0.02371
10	chr10:101344264:G:C	101344264	C	ADD	555	-0.06861	0.02761	-0.1227	-0.01449	-2.485	0.01326
10	chr10:101344684:AAAAG:A	101344684	A	ADD	555	0.02507	0.01105	0.003407	0.04673	2.268	0.02371
10	chr10:101345367:C:G	101345367	G	ADD	555	0.0161	0.01045	-0.004375	0.03657	1.541	0.1239
10	chr10:101345970:T:G	101345970	G	ADD	555	0.02507	0.01105	0.003407	0.04673	2.268	0.02371
10	chr10:101346134:A:G	101346134	G	ADD	555	0.02377	0.07834	-0.1298	0.1773	0.3034	0.7617
10	chr10:101346504:T:C	101346504	C	ADD	555	0.02507	0.01105	0.003407	0.04673	2.268	0.02371
10	chr10:101346741:A:G	101346741	G	ADD	555	0.02507	0.01105	0.003407	0.04673	2.268	0.02371
10	chr10:101346746:T:C	101346746	C	ADD	555	-0.04886	0.02782	-0.1034	0.00566	-1.756	0.07957
10	chr10:101347364:A:G	101347364	G	ADD	555	0.00158	0.004897	-0.008017	0.01118	0.3227	0.747
10	chr10:101347968:G:T	101347968	T	ADD	555	0.03057	0.01397	0.003186	0.05796	2.188	0.0291
10	chr10:101348371:C:T	101348371	T	ADD	555	0.02507	0.01105	0.003407	0.04673	2.268	0.02371
10	chr10:101348576:C:G	101348576	G	ADD	555	0.02507	0.01105	0.003407	0.04673	2.268	0.02371
10	chr10:101348911:G:A	101348911	A	ADD	555	-0.03505	0.01087	-0.05635	-0.01375	-3.225	0.001336
10	chr10:101349309:C:T	101349309	T	ADD	555	0.0251	0.01096	0.003621	0.04658	2.29	0.02238
10	chr10:101349432:C:T	101349432	T	ADD	555	NA	NA	NA	NA	NA	NA
10	chr10:101350281:C:A	101350281	A	ADD	555	0.007932	0.007698	-0.007155	0.02302	1.03	0.3032
10	chr10:101351300:T:C	101351300	T	ADD	555	0.002318	0.004858	-0.007204	0.01184	0.4772	0.6334
10	chr10:101351694:C:T	101351694	T	ADD	555	0.06007	0.07842	-0.09362	0.2138	0.7661	0.444
10	chr10:101352129:A:AT	101352129	AT	ADD	555	0.006024	0.008162	-0.009972	0.02202	0.7381	0.4608
10	chr10:101352132:T:TA	101352132	TA	ADD	555	-0.01944	0.03923	-0.09633	0.05746	-0.4954	0.6205
10	chr10:101352408:C:T	101352408	T	ADD	555	0.007932	0.007698	-0.007155	0.02302	1.03	0.3032
10	chr10:101352552:AGAT:A	101352552	A	ADD	555	0.007932	0.007698	-0.007155	0.02302	1.03	0.3032
10	chr10:101352826:C:T	101352826	T	ADD	555	-0.04886	0.02782	-0.1034	0.00566	-1.756	0.07957
10	chr10:101352877:C:T	101352877	T	ADD	555	-0.003514	0.005869	-0.01502	0.00799	-0.5986	0.5497
10	chr10:101352879:A:T	101352879	T	ADD	555	0.007932	0.007698	-0.007155	0.02302	1.03	0.3032
10	chr10:101352953:G:A	101352953	A	ADD	555	0.007932	0.007698	-0.007155	0.02302	1.03	0.3032
10	chr10:101353111:T:G	101353111	G	ADD	555	0.007932	0.007698	-0.007155	0.02302	1.03	0.3032
10	chr10:101353278:T:C	101353278	C	ADD	555	0.007932	0.007698	-0.007155	0.02302	1.03	0.3032
10	chr10:101353528:G:A	101353528	A	ADD	555	-0.06861	0.02761	-0.1227	-0.01449	-2.485	0.01326
10	chr10:101354865:A:G	101354865	G	ADD	555	-0.07464	0.07833	-0.2282	0.07889	-0.9528	0.3411
10	chr10:101354898:G:A	101354898	A	ADD	555	-0.007579	0.01831	-0.04347	0.02832	-0.4138	0.6792
10	chr10:101354908:C:T	101354908	T	ADD	555	-0.02848	0.07825	-0.1819	0.1249	-0.3639	0.716
10	chr10:101355588:A:G	101355588	G	ADD	555	0.02604	0.03926	-0.05091	0.103	0.6632	0.5075
10	chr10:101356322:C:T	101356322	T	ADD	555	-0.002798	0.005117	-0.01283	0.007232	-0.5467	0.5848
10	chr10:101356571:T:C	101356571	C	ADD	555	0.002648	0.005273	-0.007688	0.01298	0.5021	0.6158
10	chr10:101356893:G:A	101356893	A	ADD	555	-0.008245	0.01172	-0.03121	0.01472	-0.7036	0.482
10	chr10:101357002:G:C	101357002	C	ADD	555	-0.07464	0.07833	-0.2282	0.07889	-0.9528	0.3411
10	chr10:101357748:A:G	101357748	G	ADD	555	-0.07464	0.07833	-0.2282	0.07889	-0.9528	0.3411
10	chr10:101357896:G:A	101357896	A	ADD	555	0.005726	0.005806	-0.005653	0.0171	0.9863	0.3244
10	chr10:101358355:T:G	101358355	G	ADD	555	0.002648	0.005273	-0.007688	0.01298	0.5021	0.6158
10	chr10:101358890:G:A	101358890	A	ADD	555	-0.003408	0.005298	-0.01379	0.006977	-0.6432	0.5203
10	chr10:101358891:C:A	101358891	A	ADD	555	-0.003408	0.005298	-0.01379	0.006977	-0.6432	0.5203
10	chr10:101358903:A:G	101358903	G	ADD	555	0.002372	0.00526	-0.007938	0.01268	0.451	0.6522
10	chr10:101359090:ACTTCC:A	101359090	A	ADD	555	0.01585	0.02314	-0.02951	0.06121	0.6849	0.4937
10	chr10:101359143:A:C	101359143	C	ADD	555	0.002372	0.00526	-0.007938	0.01268	0.451	0.6522
10	chr10:101359364:G:C	101359364	C	ADD	555	0.002648	0.005273	-0.007688	0.01298	0.5021	0.6158
10	chr10:101359421:C:T	101359421	T	ADD	555	0.002648	0.005273	-0.007688	0.01298	0.5021	0.6158
10	chr10:101359529:A:G	101359529	G	ADD	555	0.003025	0.005291	-0.007345	0.01339	0.5717	0.5678
10	chr10:101360058:T:A	101360058	A	ADD	555	-0.006794	0.01208	-0.03048	0.01689	-0.5623	0.5742
10	chr10:101360244:A:G	101360244	G	ADD	555	0.003025	0.005291	-0.007345	0.01339	0.5717	0.5678
10	chr10:101361504:A:T	101361504	T	ADD	555	-0.002802	0.07827	-0.1562	0.1506	-0.03581	0.9715
10	chr10:101361573:G:C	101361573	C	ADD	555	0.003025	0.005291	-0.007345	0.01339	0.5717	0.5678
10	chr10:101361832:C:T	101361832	T	ADD	555	0.05738	0.03241	-0.006141	0.1209	1.77	0.07721
10	chr10:101362192:T:C	101362192	C	ADD	555	0.002648	0.005273	-0.007688	0.01298	0.5021	0.6158
10	chr10:101362252:C:T	101362252	T	ADD	555	-0.02375	0.00932	-0.04201	-0.005482	-2.548	0.0111
10	chr10:101362465:G:A	101362465	A	ADD	555	0.02851	0.01383	0.001404	0.05561	2.062	0.03973
10	chr10:101362641:C:T	101362641	T	ADD	555	0.00389	0.005279	-0.006456	0.01424	0.737	0.4615
10	chr10:101363303:C:T	101363303	T	ADD	555	0.04562	0.05605	-0.06425	0.1555	0.8138	0.4161
10	chr10:101363467:T:G	101363467	G	ADD	555	0.005834	0.00581	-0.005553	0.01722	1.004	0.3157
10	chr10:101363468:C:T	101363468	T	ADD	555	0.005834	0.00581	-0.005553	0.01722	1.004	0.3157
10	chr10:101363769:G:A	101363769	A	ADD	555	-0.008245	0.01172	-0.03121	0.01472	-0.7036	0.482
10	chr10:101364132:CTTA:C	101364132	C	ADD	555	0.002648	0.005273	-0.007688	0.01298	0.5021	0.6158
10	chr10:101364280:A:G	101364280	G	ADD	555	-0.01036	0.04552	-0.09959	0.07887	-0.2275	0.8201
10	chr10:101364503:C:CT	101364503	CT	ADD	555	0.003025	0.005291	-0.007345	0.01339	0.5717	0.5678
10	chr10:101364700:A:C	101364700	C	ADD	555	-0.002367	0.00511	-0.01238	0.007648	-0.4633	0.6433
10	chr10:101364729:G:C	101364729	C	ADD	555	-0.002887	0.005122	-0.01293	0.007152	-0.5636	0.5732
10	chr10:101364848:G:A	101364848	A	ADD	555	0.002648	0.005273	-0.007688	0.01298	0.5021	0.6158
10	chr10:101365148:A:C	101365148	C	ADD	555	-0.002613	0.005113	-0.01263	0.007408	-0.511	0.6095
10	chr10:101365785:A:G	101365785	G	ADD	555	-0.003408	0.005298	-0.01379	0.006977	-0.6432	0.5203
10	chr10:101366098:CT:C	101366098	C	ADD	555	-0.1093	0.07809	-0.2623	0.04379	-1.399	0.1623
10	chr10:101366616:T:C	101366616	C	ADD	555	-0.01695	0.0554	-0.1255	0.09163	-0.306	0.7597
10	chr10:101367161:C:T	101367161	T	ADD	555	-0.008245	0.01172	-0.03121	0.01472	-0.7036	0.482
10	chr10:101367260:A:G	101367260	G	ADD	555	0.002648	0.005273	-0.007688	0.01298	0.5021	0.6158
10	chr10:101367639:T:C	101367639	C	ADD	555	0.003957	0.05529	-0.1044	0.1123	0.07157	0.943
10	chr10:101368088:G:A	101368088	A	ADD	555	-0.06861	0.02761	-0.1227	-0.01449	-2.485	0.01326
10	chr10:101368575:G:A	101368575	A	ADD	555	0.0301	0.01343	0.003778	0.05641	2.241	0.02541
10	chr10:101368646:A:G	101368646	G	ADD	555	0.002648	0.005273	-0.007688	0.01298	0.5021	0.6158
10	chr10:101368888:G:A	101368888	A	ADD	555	0.002648	0.005273	-0.007688	0.01298	0.5021	0.6158
10	chr10:101369275:A:G	101369275	G	ADD	555	0.0478	0.03986	-0.03033	0.1259	1.199	0.231
10	chr10:101369381:T:C	101369381	C	ADD	555	-0.001566	0.01259	-0.02624	0.02311	-0.1244	0.901
10	chr10:101369782:A:T	101369782	T	ADD	555	0.01161	0.05624	-0.09862	0.1218	0.2065	0.8365
10	chr10:101369888:A:G	101369888	G	ADD	555	-0.01061	0.03532	-0.07982	0.05861	-0.3004	0.764
10	chr10:101370834:A:G	101370834	G	ADD	555	-0.02444	0.009727	-0.0435	-0.005376	-2.513	0.01227
10	chr10:101370872:A:T	101370872	T	ADD	555	0.004023	0.02049	-0.03614	0.04418	0.1963	0.8444
10	chr10:101371164:CT:C	101371164	C	ADD	555	0.002648	0.005273	-0.007688	0.01298	0.5021	0.6158
10	chr10:101371171:T:G	101371171	G	ADD	555	0.0474	0.04571	-0.04218	0.137	1.037	0.3001
10	chr10:101371572:G:A	101371572	A	ADD	555	-0.07464	0.07833	-0.2282	0.07889	-0.9528	0.3411
10	chr10:101371883:G:A	101371883	A	ADD	555	0.000423	0.006128	-0.01159	0.01243	0.06902	0.945
10	chr10:101372105:T:G	101372105	G	ADD	555	0.00434	0.05545	-0.1043	0.113	0.07827	0.9376
10	chr10:101372417:G:T	101372417	T	ADD	555	-0.006506	0.07817	-0.1597	0.1467	-0.08323	0.9337
10	chr10:101373153:G:A	101373153	A	ADD	555	0.02101	0.07845	-0.1328	0.1748	0.2678	0.7889
10	chr10:101373492:T:C	101373492	C	ADD	555	-0.002601	0.005116	-0.01263	0.007426	-0.5084	0.6114
10	chr10:101373866:C:T	101373866	T	ADD	555	0.000423	0.006128	-0.01159	0.01243	0.06902	0.945
10	chr10:101373934:A:C	101373934	C	ADD	555	0.02371	0.01181	0.0005675	0.04685	2.008	0.04513
10	chr10:101374346:G:A	101374346	A	ADD	555	-0.005752	0.01102	-0.02735	0.01585	-0.5219	0.6019
10	chr10:101374408:T:G	101374408	G	ADD	555	-0.07464	0.07833	-0.2282	0.07889	-0.9528	0.3411
10	chr10:101374436:G:A	101374436	A	ADD	555	0.005834	0.00581	-0.005553	0.01722	1.004	0.3157
10	chr10:101374470:A:T	101374470	T	ADD	555	0.04854	0.07808	-0.1045	0.2016	0.6217	0.5344
10	chr10:101374526:G:T	101374526	T	ADD	555	-0.02089	0.007691	-0.03597	-0.005818	-2.716	0.006809
10	chr10:101374784:A:C	101374784	C	ADD	555	-0.01914	0.07875	-0.1735	0.1352	-0.243	0.8081
10	chr10:101374787:A:T	101374787	T	ADD	555	-0.006868	0.07885	-0.1614	0.1477	-0.0871	0.9306
10	chr10:101374876:T:C	101374876	C	ADD	555	0.003025	0.005291	-0.007345	0.01339	0.5717	0.5678
10	chr10:101375482:T:C	101375482	C	ADD	555	0.02367	0.01421	-0.004182	0.05153	1.666	0.09635
10	chr10:101375619:G:A	101375619	A	ADD	555	NA	NA	NA	NA	NA	NA
10	chr10:101375710:T:C	101375710	C	ADD	555	0.04896	0.07907	-0.106	0.2039	0.6192	0.5361
10	chr10:101375753:A:G	101375753	G	ADD	555	-0.003408	0.005298	-0.01379	0.006977	-0.6432	0.5203
10	chr10:101376141:T:C	101376141	C	ADD	555	0.002648	0.005273	-0.007688	0.01298	0.5021	0.6158
10	chr10:101376283:C:T	101376283	T	ADD	555	-0.005444	0.005842	-0.01689	0.006006	-0.9319	0.3518
10	chr10:101376997:T:G	101376997	G	ADD	555	-0.002613	0.005113	-0.01263	0.007408	-0.511	0.6095
10	chr10:101377143:C:T	101377143	T	ADD	555	-0.003408	0.005298	-0.01379	0.006977	-0.6432	0.5203
10	chr10:101377268:G:A	101377268	A	ADD	555	0.01607	0.0451	-0.07233	0.1045	0.3563	0.7217
10	chr10:101377586:G:T	101377586	T	ADD	555	0.002648	0.005273	-0.007688	0.01298	0.5021	0.6158
10	chr10:101377607:A:G	101377607	G	ADD	555	0.04611	0.07807	-0.1069	0.1991	0.5906	0.555
10	chr10:101378463:A:C	101378463	C	ADD	555	NA	NA	NA	NA	NA	NA
10	chr10:101378680:A:G	101378680	G	ADD	555	0.03542	0.07796	-0.1174	0.1882	0.4543	0.6498
10	chr10:101378681:C:T	101378681	T	ADD	555	-0.008245	0.01172	-0.03121	0.01472	-0.7036	0.482
10	chr10:101378797:T:TTACAGGCA	101378797	TTACAGGCA	ADD	555	0.003025	0.005291	-0.007345	0.01339	0.5717	0.5678
10	chr10:101378858:G:A	101378858	A	ADD	555	-0.008245	0.01172	-0.03121	0.01472	-0.7036	0.482
10	chr10:101379138:G:A	101379138	A	ADD	555	0.002648	0.005273	-0.007688	0.01298	0.5021	0.6158
10	chr10:101379423:C:T	101379423	T	ADD	555	0.03302	0.07808	-0.12	0.1861	0.423	0.6725
10	chr10:101379462:T:C	101379462	C	ADD	555	0.02367	0.01421	-0.004182	0.05153	1.666	0.09635
10	chr10:101380203:G:A	101380203	A	ADD	555	-0.008245	0.01172	-0.03121	0.01472	-0.7036	0.482
10	chr10:101380237:A:T	101380237	T	ADD	555	NA	NA	NA	NA	NA	NA
10	chr10:101380558:G:C	101380558	C	ADD	555	NA	NA	NA	NA	NA	NA
10	chr10:101380901:A:G	101380901	G	ADD	555	-0.002613	0.005113	-0.01263	0.007408	-0.511	0.6095
10	chr10:101380971:G:C	101380971	C	ADD	555	0.002395	0.005215	-0.007826	0.01262	0.4593	0.6462
10	chr10:101381211:T:C	101381211	C	ADD	555	0.002395	0.005215	-0.007826	0.01262	0.4593	0.6462
10	chr10:101381609:T:G	101381609	G	ADD	555	0.009766	0.07895	-0.145	0.1645	0.1237	0.9016
10	chr10:101382008:C:A	101382008	A	ADD	555	0.002936	0.005251	-0.007356	0.01323	0.5592	0.5763
10	chr10:101383507:T:G	101383507	G	ADD	555	-0.009357	0.01141	-0.03171	0.013	-0.8203	0.4124
10	chr10:101384442:G:T	101384442	T	ADD	555	0.002395	0.005215	-0.007826	0.01262	0.4593	0.6462
10	chr10:101385224:G:A	101385224	A	ADD	555	0.002395	0.005215	-0.007826	0.01262	0.4593	0.6462
10	chr10:101385303:C:T	101385303	T	ADD	555	-0.003408	0.005298	-0.01379	0.006977	-0.6432	0.5203
10	chr10:101385330:G:A	101385330	A	ADD	555	0.002395	0.005215	-0.007826	0.01262	0.4593	0.6462
10	chr10:101385743:A:T	101385743	T	ADD	555	0.002395	0.005215	-0.007826	0.01262	0.4593	0.6462
10	chr10:101386046:A:G	101386046	G	ADD	555	0.06253	0.07832	-0.09098	0.216	0.7984	0.425
10	chr10:101386564:C:T	101386564	T	ADD	555	-0.04293	0.07845	-0.1967	0.1108	-0.5473	0.5844
10	chr10:101386953:T:G	101386953	G	ADD	555	0.08953	0.07795	-0.06325	0.2423	1.149	0.2512
10	chr10:101386974:G:A	101386974	A	ADD	555	0.04562	0.05605	-0.06425	0.1555	0.8138	0.4161
10	chr10:101387227:T:C	101387227	C	ADD	555	-0.002283	0.07796	-0.1551	0.1505	-0.02929	0.9766
10	chr10:101387320:G:T	101387320	T	ADD	555	-0.07464	0.07833	-0.2282	0.07889	-0.9528	0.3411
10	chr10:101387402:A:G	101387402	G	ADD	555	-0.003408	0.005298	-0.01379	0.006977	-0.6432	0.5203
10	chr10:101387836:T:A	101387836	A	ADD	555	0.007423	0.01361	-0.01926	0.0341	0.5453	0.5858
10	chr10:101387863:T:C	101387863	C	ADD	555	NA	NA	NA	NA	NA	NA
10	chr10:101388219:T:C	101388219	C	ADD	555	-0.003096	0.005076	-0.01304	0.006853	-0.6099	0.5422
10	chr10:101388255:G:A	101388255	A	ADD	555	-0.01264	0.03222	-0.07579	0.05051	-0.3923	0.695
10	chr10:101388601:C:T	101388601	T	ADD	555	-0.034	0.01059	-0.05477	-0.01323	-3.209	0.00141
10	chr10:101389368:G:A	101389368	A	ADD	555	0.002395	0.005215	-0.007826	0.01262	0.4593	0.6462
10	chr10:101389774:G:A	101389774	A	ADD	555	-0.01074	0.0116	-0.03347	0.012	-0.9255	0.3551
10	chr10:101389830:G:T	101389830	T	ADD	555	0.002395	0.005215	-0.007826	0.01262	0.4593	0.6462
10	chr10:101390100:T:G	101390100	G	ADD	555	0.002395	0.005215	-0.007826	0.01262	0.4593	0.6462
10	chr10:101390212:G:C	101390212	C	ADD	555	-0.03864	0.0781	-0.1917	0.1144	-0.4948	0.6209
10	chr10:101390765:AAAAG:A	101390765	A	ADD	555	-0.009815	0.01086	-0.03111	0.01148	-0.9036	0.3666
10	chr10:101392025:G:A	101392025	A	ADD	555	-0.003096	0.005076	-0.01304	0.006853	-0.6099	0.5422
10	chr10:101392610:T:G	101392610	G	ADD	555	0.002395	0.005215	-0.007826	0.01262	0.4593	0.6462
10	chr10:101392658:C:A	101392658	A	ADD	555	0.02941	0.01399	0.001982	0.05683	2.102	0.03605
10	chr10:101393377:CCAGT:C	101393377	C	ADD	555	0.04896	0.07907	-0.106	0.2039	0.6192	0.5361
10	chr10:101393664:G:C	101393664	C	ADD	555	-0.003593	0.006484	-0.0163	0.009115	-0.5541	0.5797
10	chr10:101393688:A:T	101393688	T	ADD	555	0.002395	0.005215	-0.007826	0.01262	0.4593	0.6462
10	chr10:101393755:C:G	101393755	G	ADD	555	0.009038	0.02138	-0.03287	0.05094	0.4227	0.6727
10	chr10:101393789:C:T	101393789	C	ADD	555	-0.0033	0.005274	-0.01364	0.007037	-0.6257	0.5318
10	chr10:101394300:C:T	101394300	T	ADD	555	-0.003168	0.005067	-0.0131	0.006764	-0.6251	0.5322
10	chr10:101394301:G:A	101394301	A	ADD	555	-0.003408	0.005298	-0.01379	0.006977	-0.6432	0.5203
10	chr10:101394564:A:G	101394564	G	ADD	555	0.02718	0.0137	0.0003294	0.05403	1.984	0.04776
10	chr10:101394592:T:C	101394592	C	ADD	555	-0.006248	0.01497	-0.03559	0.02309	-0.4173	0.6766
10	chr10:101394639:A:C	101394639	C	ADD	555	0.002395	0.005215	-0.007826	0.01262	0.4593	0.6462
10	chr10:101396659:G:C	101396659	C	ADD	555	-0.009357	0.01141	-0.03171	0.013	-0.8203	0.4124
10	chr10:101396736:G:A	101396736	A	ADD	555	0.002402	0.005215	-0.00782	0.01262	0.4606	0.6453
10	chr10:101396753:TTTG:T	101396753	T	ADD	555	0.002395	0.005215	-0.007826	0.01262	0.4593	0.6462
10	chr10:101396803:G:T	101396803	T	ADD	555	0.001896	0.07802	-0.151	0.1548	0.0243	0.9806
10	chr10:101396975:G:T	101396975	T	ADD	555	0.002395	0.005215	-0.007826	0.01262	0.4593	0.6462
10	chr10:101398366:G:A	101398366	A	ADD	555	-0.02587	0.07818	-0.1791	0.1274	-0.3309	0.7408
10	chr10:101398395:C:T	101398395	T	ADD	555	0.002395	0.005215	-0.007826	0.01262	0.4593	0.6462
10	chr10:101398535:C:T	101398535	T	ADD	555	-0.1526	0.07761	-0.3047	-0.0004898	-1.966	0.04978
10	chr10:101398667:C:T	101398667	T	ADD	555	0.002395	0.005215	-0.007826	0.01262	0.4593	0.6462
10	chr10:101399070:A:G	101399070	G	ADD	555	0.05101	0.07837	-0.1026	0.2046	0.6509	0.5154
10	chr10:101399251:A:G	101399251	G	ADD	555	0.002395	0.005215	-0.007826	0.01262	0.4593	0.6462
10	chr10:101399637:T:C	101399637	C	ADD	555	0.002395	0.005215	-0.007826	0.01262	0.4593	0.6462
10	chr10:101399812:C:T	101399812	T	ADD	555	-0.003096	0.005076	-0.01304	0.006853	-0.6099	0.5422
10	chr10:101400420:C:CAG	101400420	CAG	ADD	555	0.002395	0.005215	-0.007826	0.01262	0.4593	0.6462
10	chr10:101400528:A:G	101400528	G	ADD	555	0.09694	0.07923	-0.05835	0.2522	1.223	0.2217
10	chr10:101400869:C:T	101400869	T	ADD	555	-0.034	0.01059	-0.05477	-0.01323	-3.209	0.00141
10	chr10:101401051:C:A	101401051	A	ADD	555	-0.002499	0.005082	-0.01246	0.00746	-0.4918	0.6231
10	chr10:101401131:A:G	101401131	G	ADD	555	-0.001566	0.01259	-0.02624	0.02311	-0.1244	0.901
10	chr10:101401636:C:T	101401636	T	ADD	555	0.002395	0.005215	-0.007826	0.01262	0.4593	0.6462
10	chr10:101402160:C:G	101402160	G	ADD	555	0.002395	0.005215	-0.007826	0.01262	0.4593	0.6462
10	chr10:101402573:C:T	101402573	C	ADD	555	-0.0033	0.005274	-0.01364	0.007037	-0.6257	0.5318
10	chr10:101402645:G:A	101402645	A	ADD	555	0.1234	0.07966	-0.03274	0.2795	1.549	0.122
10	chr10:101402869:A:G	101402869	G	ADD	555	4.784e-05	0.006112	-0.01193	0.01203	0.007828	0.9938
10	chr10:101403552:A:G	101403552	G	ADD	555	-0.004562	0.07875	-0.1589	0.1498	-0.05792	0.9538
10	chr10:101403850:T:C	101403850	C	ADD	555	0.002395	0.005215	-0.007826	0.01262	0.4593	0.6462
10	chr10:101404116:C:T	101404116	T	ADD	555	-0.001475	0.006166	-0.01356	0.01061	-0.2392	0.811
10	chr10:101404175:T:C	101404175	C	ADD	555	0.002402	0.005215	-0.00782	0.01262	0.4606	0.6453
10	chr10:101404220:C:T	101404220	T	ADD	555	0.005728	0.005767	-0.005575	0.01703	0.9933	0.321
10	chr10:101404585:T:G	101404585	G	ADD	555	0.005728	0.005767	-0.005575	0.01703	0.9933	0.321
10	chr10:101405143:C:G	101405143	G	ADD	555	0.0159	0.07811	-0.1372	0.169	0.2035	0.8388
10	chr10:101405431:T:C	101405431	C	ADD	555	0.02726	0.01493	-0.001997	0.05651	1.826	0.06837
10	chr10:101406034:CTA:C	101406034	C	ADD	555	-0.009357	0.01141	-0.03171	0.013	-0.8203	0.4124
10	chr10:101406101:G:A	101406101	A	ADD	555	0.05738	0.03241	-0.006141	0.1209	1.77	0.07721
10	chr10:101406888:A:G	101406888	G	ADD	555	-0.009179	0.01225	-0.03319	0.01484	-0.7491	0.4541
10	chr10:101407314:C:A	101407314	A	ADD	555	0.05558	0.07843	-0.09813	0.2093	0.7087	0.4788
10	chr10:101407444:C:T	101407444	T	ADD	555	-0.07464	0.07833	-0.2282	0.07889	-0.9528	0.3411
10	chr10:101407523:G:A	101407523	A	ADD	555	-0.003043	0.005076	-0.01299	0.006906	-0.5995	0.5491
10	chr10:101407630:A:G	101407630	G	ADD	555	-0.003408	0.005298	-0.01379	0.006977	-0.6432	0.5203
10	chr10:101407797:A:G	101407797	G	ADD	555	4.784e-05	0.006112	-0.01193	0.01203	0.007828	0.9938
10	chr10:101408184:A:G	101408184	G	ADD	555	0.07031	0.0787	-0.08394	0.2246	0.8934	0.372
10	chr10:101408208:CCATA:C	101408208	C	ADD	555	0.01585	0.02314	-0.02951	0.06121	0.6849	0.4937
10	chr10:101408601:T:C	101408601	C	ADD	555	0.06461	0.03944	-0.01269	0.1419	1.638	0.102
10	chr10:101408990:A:C	101408990	C	ADD	555	-0.01918	0.007661	-0.03419	-0.004164	-2.504	0.01259
10	chr10:101409075:G:A	101409075	A	ADD	555	0.002259	0.005215	-0.007963	0.01248	0.4331	0.6651
10	chr10:101410391:C:T	101410391	T	ADD	555	-0.01914	0.07875	-0.1735	0.1352	-0.243	0.8081
10	chr10:101410392:G:C	101410392	C	ADD	555	-0.07464	0.07833	-0.2282	0.07889	-0.9528	0.3411
10	chr10:101410446:C:A	101410446	A	ADD	555	-0.003408	0.005298	-0.01379	0.006977	-0.6432	0.5203
10	chr10:101410701:C:CT	101410701	CT	ADD	555	0.002522	0.005228	-0.007724	0.01277	0.4825	0.6296
10	chr10:101411081:T:C	101411081	C	ADD	555	0.002252	0.005215	-0.00797	0.01247	0.4319	0.666
10	chr10:101411377:T:C	101411377	C	ADD	555	0.04562	0.05605	-0.06425	0.1555	0.8138	0.4161
10	chr10:101411433:G:A	101411433	A	ADD	555	0.002524	0.005238	-0.007743	0.01279	0.4818	0.6301
10	chr10:101411784:CT:C	101411784	C	ADD	555	0.002252	0.005215	-0.00797	0.01247	0.4319	0.666
10	chr10:101412358:C:T	101412358	T	ADD	555	-0.02587	0.07818	-0.1791	0.1274	-0.3309	0.7408
10	chr10:101412816:G:A	101412816	A	ADD	555	-0.06201	0.05528	-0.1703	0.04634	-1.122	0.2625
10	chr10:101413184:G:A	101413184	A	ADD	555	-0.003408	0.005298	-0.01379	0.006977	-0.6432	0.5203
10	chr10:101413193:C:T	101413193	T	ADD	555	0.02941	0.01399	0.001982	0.05683	2.102	0.03605
10	chr10:101413748:T:A	101413748	A	ADD	555	0.002252	0.005215	-0.00797	0.01247	0.4319	0.666
10	chr10:101414023:C:T	101414023	T	ADD	555	-0.002234	0.005073	-0.01218	0.007708	-0.4404	0.6598
10	chr10:101414039:G:A	101414039	A	ADD	555	-0.003408	0.005298	-0.01379	0.006977	-0.6432	0.5203
10	chr10:101415039:TA:T	101415039	T	ADD	555	-0.003043	0.005076	-0.01299	0.006906	-0.5995	0.5491
10	chr10:101415367:G:T	101415367	T	ADD	555	0.002252	0.005215	-0.00797	0.01247	0.4319	0.666
10	chr10:101415902:C:T	101415902	T	ADD	555	-0.07464	0.07833	-0.2282	0.07889	-0.9528	0.3411
10	chr10:101415958:T:C	101415958	C	ADD	555	0.002252	0.005215	-0.00797	0.01247	0.4319	0.666
10	chr10:101416559:GTTA:G	101416559	G	ADD	555	-0.1093	0.07809	-0.2623	0.04379	-1.399	0.1623
10	chr10:101416692:G:A	101416692	A	ADD	555	0.005728	0.005767	-0.005575	0.01703	0.9933	0.321
10	chr10:101417039:A:G	101417039	G	ADD	555	NA	NA	NA	NA	NA	NA
10	chr10:101417215:G:A	101417215	A	ADD	555	0.003957	0.05529	-0.1044	0.1123	0.07157	0.943
10	chr10:101417446:C:T	101417446	T	ADD	555	0.002252	0.005215	-0.00797	0.01247	0.4319	0.666
10	chr10:101417845:T:C	101417845	C	ADD	555	0.002259	0.005215	-0.007963	0.01248	0.4331	0.6651
10	chr10:101417921:G:A	101417921	A	ADD	555	NA	NA	NA	NA	NA	NA
10	chr10:101418448:G:A	101418448	A	ADD	555	0.007599	0.008463	-0.008989	0.02419	0.8978	0.3697
10	chr10:101418501:TAATA:T	101418501	T	ADD	555	0.002252	0.005215	-0.00797	0.01247	0.4319	0.666
10	chr10:101418750:T:G	101418750	G	ADD	555	-0.007349	0.01114	-0.02919	0.01449	-0.6594	0.5099
10	chr10:101418757:G:A	101418757	A	ADD	555	-0.007349	0.01114	-0.02919	0.01449	-0.6594	0.5099
10	chr10:101418914:T:C	101418914	C	ADD	555	0.06461	0.03944	-0.01269	0.1419	1.638	0.102
10	chr10:101419248:C:T	101419248	T	ADD	555	0.005213	0.005716	-0.005991	0.01642	0.9119	0.3622
10	chr10:101419549:C:T	101419549	T	ADD	555	-0.003043	0.005076	-0.01299	0.006906	-0.5995	0.5491
10	chr10:101419604:G:A	101419604	A	ADD	555	0.001729	0.005217	-0.008495	0.01195	0.3315	0.7404
10	chr10:101420386:A:C	101420386	C	ADD	555	0.04562	0.05605	-0.06425	0.1555	0.8138	0.4161
10	chr10:101420579:G:A	101420579	A	ADD	555	0.05738	0.03241	-0.006141	0.1209	1.77	0.07721
10	chr10:101421158:A:G	101421158	G	ADD	555	0.01585	0.02314	-0.02951	0.06121	0.6849	0.4937
10	chr10:101421759:A:G	101421759	G	ADD	555	0.006205	0.0138	-0.02083	0.03324	0.4498	0.653
10	chr10:101421933:C:T	101421933	T	ADD	555	-0.001566	0.01259	-0.02624	0.02311	-0.1244	0.901
10	chr10:101422152:T:A	101422152	A	ADD	555	-0.03195	0.05544	-0.1406	0.07671	-0.5763	0.5647
10	chr10:101422160:A:G	101422160	G	ADD	555	-0.007349	0.01114	-0.02919	0.01449	-0.6594	0.5099
10	chr10:101422322:G:GT	101422322	GT	ADD	555	-0.06861	0.02761	-0.1227	-0.01449	-2.485	0.01326
10	chr10:101422565:T:A	101422565	A	ADD	555	-0.003043	0.005076	-0.01299	0.006906	-0.5995	0.5491
10	chr10:101422637:A:G	101422637	G	ADD	555	0.001723	0.005217	-0.008502	0.01195	0.3302	0.7414
10	chr10:101422806:CT:C	101422806	C	ADD	555	-0.0164	0.07817	-0.1696	0.1368	-0.2098	0.8339
10	chr10:101422843:C:G	101422843	G	ADD	555	0.002252	0.005215	-0.00797	0.01247	0.4319	0.666
10	chr10:101423470:T:C	101423470	C	ADD	555	0.002392	0.005129	-0.00766	0.01244	0.4664	0.6411
10	chr10:101423878:C:G	101423878	G	ADD	555	-0.003835	0.005306	-0.01423	0.006564	-0.7228	0.4701
10	chr10:101423933:T:C	101423933	C	ADD	555	0.07031	0.0787	-0.08394	0.2246	0.8934	0.372
10	chr10:101424134:T:G	101424134	G	ADD	555	-0.007349	0.01114	-0.02919	0.01449	-0.6594	0.5099
10	chr10:101424540:G:A	101424540	A	ADD	555	0.001729	0.005217	-0.008495	0.01195	0.3315	0.7404
10	chr10:101425424:C:A	101425424	A	ADD	555	0.001723	0.005217	-0.008502	0.01195	0.3302	0.7414
10	chr10:101425764:C:T	101425764	T	ADD	555	-0.00972	0.01122	-0.03171	0.01227	-0.8662	0.3868
10	chr10:101425785:G:A	101425785	A	ADD	555	0.009254	0.01512	-0.02039	0.0389	0.6118	0.5409
10	chr10:101425914:T:C	101425914	C	ADD	555	0.02442	0.03235	-0.03898	0.08781	0.7549	0.4506
10	chr10:101426829:C:T	101426829	T	ADD	555	0.001886	0.005131	-0.008169	0.01194	0.3677	0.7133
10	chr10:101427033:CTG:C	101427033	C	ADD	555	-0.00972	0.01122	-0.03171	0.01227	-0.8662	0.3868
10	chr10:101427081:G:A	101427081	A	ADD	555	-0.001131	0.00501	-0.01095	0.008688	-0.2258	0.8214
10	chr10:101427396:G:T	101427396	T	ADD	555	0.001879	0.00513	-0.008175	0.01193	0.3664	0.7142
10	chr10:101427425:C:T	101427425	T	ADD	555	-0.003835	0.005306	-0.01423	0.006564	-0.7228	0.4701
10	chr10:101427530:T:C	101427530	C	ADD	555	0.002392	0.005129	-0.00766	0.01244	0.4664	0.6411
10	chr10:101427549:A:T	101427549	T	ADD	555	0.002392	0.005129	-0.00766	0.01244	0.4664	0.6411
10	chr10:101427617:T:A	101427617	A	ADD	555	0.06461	0.03944	-0.01269	0.1419	1.638	0.102
10	chr10:101427640:A:C	101427640	C	ADD	555	-0.07464	0.07833	-0.2282	0.07889	-0.9528	0.3411
10	chr10:101428164:G:A	101428164	A	ADD	555	0.005728	0.005767	-0.005575	0.01703	0.9933	0.321
10	chr10:101428444:A:G	101428444	G	ADD	555	0.001879	0.00513	-0.008175	0.01193	0.3664	0.7142
10	chr10:101429164:A:G	101429164	G	ADD	555	-0.0034	0.078	-0.1563	0.1495	-0.0436	0.9652
10	chr10:101429316:G:A	101429316	A	ADD	555	0.001723	0.005217	-0.008502	0.01195	0.3302	0.7414
10	chr10:101429481:G:T	101429481	T	ADD	555	0.001723	0.005217	-0.008502	0.01195	0.3302	0.7414
10	chr10:101431170:G:A	101431170	A	ADD	555	0.01155	0.01832	-0.02436	0.04745	0.6302	0.5288
10	chr10:101431238:G:A	101431238	A	ADD	555	-0.003408	0.005298	-0.01379	0.006977	-0.6432	0.5203
10	chr10:101431316:A:G	101431316	G	ADD	555	-0.003043	0.005076	-0.01299	0.006906	-0.5995	0.5491
10	chr10:101431367:G:A	101431367	A	ADD	555	-0.003408	0.005298	-0.01379	0.006977	-0.6432	0.5203
10	chr10:101431384:C:A	101431384	A	ADD	555	0.01487	0.02271	-0.02965	0.05939	0.6547	0.513
10	chr10:101431543:C:T	101431543	T	ADD	555	0.001723	0.005217	-0.008502	0.01195	0.3302	0.7414
10	chr10:101432308:T:G	101432308	G	ADD	555	0.05935	0.0784	-0.09431	0.213	0.757	0.4494
10	chr10:101432463:A:G	101432463	G	ADD	555	-0.007349	0.01114	-0.02919	0.01449	-0.6594	0.5099
10	chr10:101432717:A:G	101432717	G	ADD	555	0.001729	0.005217	-0.008495	0.01195	0.3315	0.7404
10	chr10:101433039:A:G	101433039	G	ADD	555	0.1234	0.07966	-0.03274	0.2795	1.549	0.122
10	chr10:101433945:A:C	101433945	C	ADD	555	0.01197	0.05565	-0.09711	0.121	0.2151	0.8298
10	chr10:101434338:G:T	101434338	T	ADD	555	0.005728	0.005767	-0.005575	0.01703	0.9933	0.321
10	chr10:101434440:A:T	101434440	T	ADD	555	0.01607	0.0451	-0.07233	0.1045	0.3563	0.7217
10	chr10:101434462:G:A	101434462	A	ADD	555	-0.006868	0.07885	-0.1614	0.1477	-0.0871	0.9306
10	chr10:101434726:C:G	101434726	G	ADD	555	0.04562	0.05605	-0.06425	0.1555	0.8138	0.4161
10	chr10:101435104:A:G	101435104	G	ADD	555	-0.01944	0.03923	-0.09633	0.05746	-0.4954	0.6205
10	chr10:101435280:C:T	101435280	T	ADD	555	0.002568	0.005205	-0.007633	0.01277	0.4935	0.6219
10	chr10:101435666:A:C	101435666	C	ADD	555	-0.03444	0.01076	-0.05552	-0.01335	-3.201	0.001451
10	chr10:101436920:A:G	101436920	G	ADD	555	0.04227	0.04527	-0.04645	0.131	0.9338	0.3508
10	chr10:101437119:A:G	101437119	G	ADD	555	0.06281	0.05558	-0.04613	0.1718	1.13	0.2589
10	chr10:101437962:T:C	101437962	C	ADD	555	0.001886	0.005131	-0.008169	0.01194	0.3677	0.7133
10	chr10:101438197:A:G	101438197	G	ADD	555	0.0474	0.04571	-0.04218	0.137	1.037	0.3001
10	chr10:101438198:G:A	101438198	A	ADD	555	-0.003835	0.005306	-0.01423	0.006564	-0.7228	0.4701
10	chr10:101438297:C:A	101438297	A	ADD	555	0.002112	0.005149	-0.00798	0.0122	0.4102	0.6818
10	chr10:101438885:T:C	101438885	C	ADD	555	-0.002971	0.005085	-0.01294	0.006996	-0.5843	0.5593
10	chr10:101439461:A:G	101439461	G	ADD	555	-0.003043	0.005076	-0.01299	0.006906	-0.5995	0.5491
10	chr10:101439675:A:C	101439675	C	ADD	555	-0.003043	0.005076	-0.01299	0.006906	-0.5995	0.5491
10	chr10:101439685:G:A	101439685	A	ADD	555	0.07318	0.05629	-0.03715	0.1835	1.3	0.1942
10	chr10:101439856:A:C	101439856	C	ADD	555	0.01585	0.02314	-0.02951	0.06121	0.6849	0.4937
10	chr10:101440150:T:C	101440150	C	ADD	555	-0.003043	0.005076	-0.01299	0.006906	-0.5995	0.5491
10	chr10:101440224:C:A	101440224	A	ADD	555	-0.006506	0.07817	-0.1597	0.1467	-0.08323	0.9337
10	chr10:101440637:G:A	101440637	A	ADD	555	0.001484	0.005194	-0.008696	0.01166	0.2857	0.7752
10	chr10:101440671:G:A	101440671	A	ADD	555	0.001484	0.005194	-0.008696	0.01166	0.2857	0.7752
10	chr10:101440728:GA:G	101440728	G	ADD	555	-0.01827	0.0783	-0.1717	0.1352	-0.2333	0.8156
10	chr10:101440792:C:G	101440792	G	ADD	555	0.02941	0.01399	0.001982	0.05683	2.102	0.03605
10	chr10:101440851:C:T	101440851	T	ADD	555	0.001484	0.005194	-0.008696	0.01166	0.2857	0.7752
10	chr10:101441044:A:G	101441044	G	ADD	555	0.001879	0.00513	-0.008175	0.01193	0.3664	0.7142
10	chr10:101441378:G:A	101441378	A	ADD	555	-0.07464	0.07833	-0.2282	0.07889	-0.9528	0.3411
10	chr10:101441506:A:C	101441506	C	ADD	555	-0.004494	0.00584	-0.01594	0.006952	-0.7696	0.4419
10	chr10:101441825:C:G	101441825	G	ADD	555	0.001879	0.00513	-0.008175	0.01193	0.3664	0.7142
10	chr10:101442118:G:T	101442118	T	ADD	555	-0.003043	0.005076	-0.01299	0.006906	-0.5995	0.5491
10	chr10:101442128:A:T	101442128	T	ADD	555	0.005705	0.005624	-0.005318	0.01673	1.014	0.3109
10	chr10:101442262:ATC:A	101442262	A	ADD	555	0.008031	0.007902	-0.007456	0.02352	1.016	0.3099
10	chr10:101442350:G:C	101442350	C	ADD	555	-0.07803	0.0783	-0.2315	0.07544	-0.9965	0.3194
10	chr10:101442683:A:G	101442683	G	ADD	555	0.02718	0.0137	0.0003294	0.05403	1.984	0.04776
10	chr10:101444897:C:T	101444897	T	ADD	555	NA	NA	NA	NA	NA	NA
10	chr10:101445340:G:C	101445340	C	ADD	555	-0.2159	0.07757	-0.3679	-0.06385	-2.783	0.005572
10	chr10:101445515:G:A	101445515	G	ADD	555	-0.003534	0.00528	-0.01388	0.006815	-0.6693	0.5036
10	chr10:101445585:C:T	101445585	T	ADD	555	0.03513	0.07833	-0.1184	0.1887	0.4485	0.654
10	chr10:101446073:T:C	101446073	C	ADD	555	-0.07464	0.07833	-0.2282	0.07889	-0.9528	0.3411
10	chr10:101446358:G:A	101446358	A	ADD	555	0.004702	0.005307	-0.005699	0.0151	0.886	0.376
10	chr10:101446663:A:G	101446663	G	ADD	555	-0.1135	0.07848	-0.2673	0.04033	-1.446	0.1487
10	chr10:101447046:G:A	101447046	A	ADD	555	NA	NA	NA	NA	NA	NA
10	chr10:101447340:T:C	101447340	C	ADD	555	-0.00147	0.005437	-0.01213	0.009186	-0.2704	0.787
10	chr10:101447423:T:A	101447423	A	ADD	555	-0.00147	0.005437	-0.01213	0.009186	-0.2704	0.787
10	chr10:101447539:C:A	101447539	A	ADD	555	0.04423	0.03918	-0.03257	0.121	1.129	0.2595
10	chr10:101447884:CT:C	101447884	C	ADD	555	-0.003835	0.005306	-0.01423	0.006564	-0.7228	0.4701
10	chr10:101448188:A:G	101448188	G	ADD	555	-0.01827	0.0783	-0.1717	0.1352	-0.2333	0.8156
10	chr10:101449568:A:C	101449568	C	ADD	555	-0.002619	0.005073	-0.01256	0.007324	-0.5162	0.6059
10	chr10:101449579:G:A	101449579	A	ADD	555	-0.007349	0.01114	-0.02919	0.01449	-0.6594	0.5099
10	chr10:101449968:G:T	101449968	T	ADD	555	-0.01944	0.03923	-0.09633	0.05746	-0.4954	0.6205
10	chr10:101450398:G:C	101450398	C	ADD	555	0.001886	0.005131	-0.008169	0.01194	0.3677	0.7133
10	chr10:101451718:C:T	101451718	T	ADD	555	NA	NA	NA	NA	NA	NA
10	chr10:101453251:A:AT	101453251	AT	ADD	555	-0.0266	0.009263	-0.04475	-0.008443	-2.871	0.004245
10	chr10:101453807:G:A	101453807	A	ADD	555	0.02718	0.0137	0.0003294	0.05403	1.984	0.04776
10	chr10:101453870:T:G	101453870	G	ADD	555	-0.2448	0.07783	-0.3973	-0.09224	-3.145	0.001751
10	chr10:101453912:C:G	101453912	G	ADD	555	0.005705	0.005624	-0.005318	0.01673	1.014	0.3109
10	chr10:101453970:A:G	101453970	G	ADD	555	-0.01944	0.03923	-0.09633	0.05746	-0.4954	0.6205
10	chr10:101454023:G:C	101454023	C	ADD	555	0.002392	0.005129	-0.00766	0.01244	0.4664	0.6411
10	chr10:101454106:TAAAAAC:T	101454106	T	ADD	555	-0.07464	0.07833	-0.2282	0.07889	-0.9528	0.3411
10	chr10:101454127:CT:C	101454127	C	ADD	555	0.002392	0.005129	-0.00766	0.01244	0.4664	0.6411
10	chr10:101455536:G:A	101455536	A	ADD	555	0.01453	0.05583	-0.09489	0.1239	0.2602	0.7948
10	chr10:101456039:C:T	101456039	T	ADD	555	-0.002283	0.07796	-0.1551	0.1505	-0.02929	0.9766
10	chr10:101456113:A:G	101456113	G	ADD	555	0.002392	0.005129	-0.00766	0.01244	0.4664	0.6411
10	chr10:101456133:T:C	101456133	C	ADD	555	0.002392	0.005129	-0.00766	0.01244	0.4664	0.6411
10	chr10:101456544:G:GT	101456544	GT	ADD	555	-0.002619	0.005073	-0.01256	0.007324	-0.5162	0.6059
10	chr10:101456869:T:C	101456869	C	ADD	555	-0.03444	0.01076	-0.05552	-0.01335	-3.201	0.001451
10	chr10:101457389:A:G	101457389	G	ADD	555	0.001886	0.005131	-0.008169	0.01194	0.3677	0.7133
10	chr10:101458229:C:G	101458229	G	ADD	555	0.01229	0.0392	-0.06455	0.08912	0.3135	0.7541
10	chr10:101458230:A:G	101458230	G	ADD	555	0.04896	0.07907	-0.106	0.2039	0.6192	0.5361
10	chr10:101458422:C:T	101458422	T	ADD	555	-0.007349	0.01114	-0.02919	0.01449	-0.6594	0.5099
10	chr10:101458435:C:G	101458435	G	ADD	555	-0.002619	0.005073	-0.01256	0.007324	-0.5162	0.6059
10	chr10:101458810:A:C	101458810	C	ADD	555	0.02718	0.0137	0.0003294	0.05403	1.984	0.04776
10	chr10:101458814:A:G	101458814	G	ADD	555	0.02718	0.0137	0.0003294	0.05403	1.984	0.04776
10	chr10:101458880:A:G	101458880	G	ADD	555	0.002392	0.005129	-0.00766	0.01244	0.4664	0.6411
10	chr10:101459558:G:C	101459558	C	ADD	555	-0.007349	0.01114	-0.02919	0.01449	-0.6594	0.5099
10	chr10:101460179:A:G	101460179	G	ADD	555	0.002392	0.005129	-0.00766	0.01244	0.4664	0.6411
10	chr10:101460228:TA:T	101460228	T	ADD	555	-0.007349	0.01114	-0.02919	0.01449	-0.6594	0.5099
10	chr10:101460328:G:A	101460328	A	ADD	555	0.07749	0.0786	-0.07656	0.2315	0.9859	0.3246
10	chr10:101460668:G:A	101460668	A	ADD	555	-0.002889	0.005082	-0.01285	0.007072	-0.5685	0.57
10	chr10:101460878:G:T	101460878	T	ADD	555	NA	NA	NA	NA	NA	NA
10	chr10:101460925:C:T	101460925	T	ADD	555	0.002392	0.005129	-0.00766	0.01244	0.4664	0.6411
10	chr10:101461036:G:A	101461036	A	ADD	555	-0.007349	0.01114	-0.02919	0.01449	-0.6594	0.5099
10	chr10:101461340:T:C	101461340	C	ADD	555	-0.02736	0.009592	-0.04616	-0.008562	-2.853	0.004501
10	chr10:101461365:T:G	101461365	G	ADD	555	0.02367	0.01421	-0.004182	0.05153	1.666	0.09635
10	chr10:101462443:G:T	101462443	T	ADD	555	-0.01918	0.007661	-0.03419	-0.004164	-2.504	0.01259
10	chr10:101463339:C:T	101463339	T	ADD	555	0.002392	0.005129	-0.00766	0.01244	0.4664	0.6411
10	chr10:101463892:C:T	101463892	T	ADD	555	0.03641	0.0131	0.01073	0.06208	2.779	0.005637
10	chr10:101463918:G:T	101463918	T	ADD	555	0.002392	0.005129	-0.00766	0.01244	0.4664	0.6411
10	chr10:101464587:C:T	101464587	T	ADD	555	-0.003918	0.006511	-0.01668	0.008845	-0.6016	0.5477
10	chr10:101464599:C:G	101464599	G	ADD	555	-0.1061	0.0791	-0.2611	0.04895	-1.341	0.1805
10	chr10:101464737:G:A	101464737	A	ADD	555	0.01585	0.02314	-0.02951	0.06121	0.6849	0.4937
10	chr10:101465167:C:T	101465167	T	ADD	555	0.01161	0.05624	-0.09862	0.1218	0.2065	0.8365
10	chr10:101465321:T:G	101465321	G	ADD	555	0.003957	0.05529	-0.1044	0.1123	0.07157	0.943
10	chr10:101465605:C:T	101465605	T	ADD	555	-0.01147	0.01213	-0.03524	0.0123	-0.9457	0.3447
10	chr10:101465701:A:G	101465701	G	ADD	555	0.002392	0.005129	-0.00766	0.01244	0.4664	0.6411
10	chr10:101465714:A:C	101465714	C	ADD	555	-0.001608	0.005237	-0.01187	0.008656	-0.307	0.759
10	chr10:101467046:C:A	101467046	A	ADD	555	0.002392	0.005129	-0.00766	0.01244	0.4664	0.6411
10	chr10:101467352:A:G	101467352	G	ADD	555	-0.05966	0.04556	-0.149	0.02964	-1.309	0.1909
10	chr10:101467554:G:A	101467554	A	ADD	555	-0.003835	0.005306	-0.01423	0.006564	-0.7228	0.4701
10	chr10:101467628:G:C	101467628	C	ADD	555	0.002392	0.005129	-0.00766	0.01244	0.4664	0.6411
10	chr10:101467947:A:G	101467947	G	ADD	555	-0.02587	0.07818	-0.1791	0.1274	-0.3309	0.7408
10	chr10:101468498:G:C	101468498	C	ADD	555	-0.01695	0.0554	-0.1255	0.09163	-0.306	0.7597
10	chr10:101469079:C:T	101469079	T	ADD	555	-0.002064	0.005085	-0.01203	0.007901	-0.406	0.6849
10	chr10:101469475:ATTC:A	101469475	A	ADD	555	0.06461	0.03944	-0.01269	0.1419	1.638	0.102
10	chr10:101469495:G:A	101469495	A	ADD	555	0.01585	0.02314	-0.02951	0.06121	0.6849	0.4937
10	chr10:101469767:T:C	101469767	C	ADD	555	-0.003835	0.005306	-0.01423	0.006564	-0.7228	0.4701
10	chr10:101470052:G:A	101470052	A	ADD	555	0.000367	0.005923	-0.01124	0.01198	0.06196	0.9506
10	chr10:101470392:A:G	101470392	G	ADD	555	-0.007349	0.01114	-0.02919	0.01449	-0.6594	0.5099
10	chr10:101470920:A:G	101470920	G	ADD	555	0.04896	0.07907	-0.106	0.2039	0.6192	0.5361
10	chr10:101471438:T:C	101471438	C	ADD	555	-0.01758	0.01672	-0.05035	0.01519	-1.051	0.2935
10	chr10:101471884:A:G	101471884	G	ADD	555	-0.005046	0.005841	-0.01649	0.006402	-0.8638	0.3881
10	chr10:101472225:CCCTT:C	101472225	C	ADD	555	0.03505	0.05572	-0.07416	0.1443	0.629	0.5296
10	chr10:101473458:T:G	101473458	G	ADD	555	0.07109	0.07809	-0.08196	0.2242	0.9104	0.363
10	chr10:101473892:G:A	101473892	A	ADD	555	0.1234	0.07966	-0.03274	0.2795	1.549	0.122
10	chr10:101474636:C:T	101474636	T	ADD	555	0.002392	0.005129	-0.00766	0.01244	0.4664	0.6411
10	chr10:101474777:C:T	101474777	T	ADD	555	-0.007349	0.01114	-0.02919	0.01449	-0.6594	0.5099
10	chr10:101475082:C:T	101475082	T	ADD	555	-0.003835	0.005306	-0.01423	0.006564	-0.7228	0.4701
10	chr10:101475161:AT:A	101475161	A	ADD	555	NA	NA	NA	NA	NA	NA
10	chr10:101475264:G:A	101475264	A	ADD	555	-0.001974	0.03572	-0.07199	0.06804	-0.05527	0.9559
10	chr10:101475278:G:A	101475278	A	ADD	555	NA	NA	NA	NA	NA	NA
10	chr10:101475396:C:T	101475396	T	ADD	555	0.02165	0.01172	-0.00132	0.04461	1.847	0.06524
10	chr10:101475930:T:C	101475930	C	ADD	555	NA	NA	NA	NA	NA	NA
10	chr10:101476001:G:A	101476001	A	ADD	555	0.002392	0.005129	-0.00766	0.01244	0.4664	0.6411
10	chr10:101476683:G:A	101476683	A	ADD	555	0.002392	0.005129	-0.00766	0.01244	0.4664	0.6411
10	chr10:101476697:A:G	101476697	G	ADD	555	0.0003293	0.00592	-0.01127	0.01193	0.05562	0.9557
10	chr10:101477565:C:T	101477565	T	ADD	555	0.002392	0.005129	-0.00766	0.01244	0.4664	0.6411
10	chr10:101477902:G:A	101477902	A	ADD	555	0.03505	0.05572	-0.07416	0.1443	0.629	0.5296
10	chr10:101477909:C:T	101477909	T	ADD	555	-0.01944	0.03923	-0.09633	0.05746	-0.4954	0.6205
10	chr10:101478292:C:T	101478292	T	ADD	555	-0.0184	0.03922	-0.09527	0.05847	-0.4691	0.6392
10	chr10:101478448:AT:A	101478448	A	ADD	555	-0.001566	0.01259	-0.02624	0.02311	-0.1244	0.901
10	chr10:101478864:C:T	101478864	T	ADD	555	0.002392	0.005129	-0.00766	0.01244	0.4664	0.6411
10	chr10:101478867:A:T	101478867	A	ADD	555	0.005279	0.00494	-0.004402	0.01496	1.069	0.2856
10	chr10:101479101:A:G	101479101	G	ADD	555	-0.007349	0.01114	-0.02919	0.01449	-0.6594	0.5099
10	chr10:101479208:CCCT:C	101479208	C	ADD	555	0.002392	0.005129	-0.00766	0.01244	0.4664	0.6411
10	chr10:101479562:A:G	101479562	G	ADD	555	0.01383	0.02529	-0.03574	0.0634	0.5468	0.5848
10	chr10:101481314:T:G	101481314	G	ADD	555	0.0364	0.05528	-0.07195	0.1447	0.6584	0.5105
10	chr10:101481389:G:A	101481389	A	ADD	555	-0.04886	0.02782	-0.1034	0.00566	-1.756	0.07957
10	chr10:101481573:A:T	101481573	T	ADD	555	0.002653	0.00514	-0.007421	0.01273	0.5162	0.6059
10	chr10:101481857:C:T	101481857	T	ADD	555	-0.01918	0.007661	-0.03419	-0.004164	-2.504	0.01259
10	chr10:101482093:T:C	101482093	C	ADD	555	0.002392	0.005129	-0.00766	0.01244	0.4664	0.6411
10	chr10:101482393:C:G	101482393	G	ADD	555	0.05535	0.07831	-0.09814	0.2088	0.7068	0.48
10	chr10:101482516:C:T	101482516	T	ADD	555	0.002392	0.005129	-0.00766	0.01244	0.4664	0.6411
10	chr10:101483299:TTAAAAC:T	101483299	T	ADD	555	-0.03253	0.03942	-0.1098	0.04473	-0.8252	0.4096
10	chr10:101483330:C:A	101483330	A	ADD	555	-0.01036	0.04552	-0.09959	0.07887	-0.2275	0.8201
10	chr10:101483570:G:T	101483570	T	ADD	555	-0.04293	0.07845	-0.1967	0.1108	-0.5473	0.5844
10	chr10:101483592:C:CA	101483592	CA	ADD	555	-0.02773	0.009706	-0.04676	-0.008708	-2.857	0.00444
10	chr10:101484137:A:G	101484137	G	ADD	555	0.03302	0.07808	-0.12	0.1861	0.423	0.6725
10	chr10:101484158:C:CTG	101484158	CTG	ADD	555	-0.06179	0.02485	-0.1105	-0.0131	-2.487	0.01318
10	chr10:101484813:G:A	101484813	A	ADD	555	-0.06166	0.07829	-0.2151	0.09178	-0.7876	0.4313
10	chr10:101485010:C:T	101485010	T	ADD	555	-0.07464	0.07833	-0.2282	0.07889	-0.9528	0.3411
10	chr10:101485604:G:C	101485604	C	ADD	555	0.005705	0.005624	-0.005318	0.01673	1.014	0.3109
10	chr10:101486406:G:A	101486406	A	ADD	555	0.02442	0.03235	-0.03898	0.08781	0.7549	0.4506
10	chr10:101486858:G:T	101486858	T	ADD	555	0.01453	0.05583	-0.09489	0.1239	0.2602	0.7948
10	chr10:101487451:A:G	101487451	G	ADD	555	0.001169	0.006073	-0.01073	0.01307	0.1925	0.8474
10	chr10:101487720:G:A	101487720	A	ADD	555	0.0826	0.0783	-0.07087	0.2361	1.055	0.2919
10	chr10:101488293:T:C	101488293	C	ADD	555	-0.01059	0.01167	-0.03346	0.01229	-0.9069	0.3649
10	chr10:101488820:G:A	101488820	A	ADD	555	-0.006956	0.005374	-0.01749	0.003577	-1.294	0.1961
10	chr10:101488863:T:C	101488863	C	ADD	555	0.03542	0.07796	-0.1174	0.1882	0.4543	0.6498
10	chr10:101489279:A:G	101489279	G	ADD	555	-0.003028	0.00486	-0.01255	0.006498	-0.623	0.5335
10	chr10:101490272:C:T	101490272	T	ADD	555	0.08953	0.07795	-0.06325	0.2423	1.149	0.2512
10	chr10:101490437:A:G	101490437	G	ADD	555	0.08953	0.07795	-0.06325	0.2423	1.149	0.2512
10	chr10:101491077:T:C	101491077	C	ADD	555	NA	NA	NA	NA	NA	NA
10	chr10:101491246:GACTT:G	101491246	G	ADD	555	-0.003028	0.00486	-0.01255	0.006498	-0.623	0.5335
10	chr10:101491548:T:A	101491548	A	ADD	555	0.07602	0.07794	-0.07675	0.2288	0.9753	0.3298
10	chr10:101491638:A:T	101491638	T	ADD	555	-0.01059	0.01167	-0.03346	0.01229	-0.9069	0.3649
10	chr10:101491651:C:A	101491651	A	ADD	555	0.02726	0.01493	-0.001997	0.05651	1.826	0.06837
10	chr10:101492280:A:C	101492280	C	ADD	555	-0.01789	0.07786	-0.1705	0.1347	-0.2297	0.8184
10	chr10:101492632:T:C	101492632	C	ADD	555	0.002507	0.005122	-0.007531	0.01255	0.4896	0.6246
10	chr10:101492681:A:G	101492681	G	ADD	555	0.002507	0.005122	-0.007531	0.01255	0.4896	0.6246
10	chr10:101492740:G:A	101492740	A	ADD	555	-0.003028	0.00486	-0.01255	0.006498	-0.623	0.5335
10	chr10:101493377:T:TTG	101493377	TTG	ADD	555	-0.1284	0.07858	-0.2824	0.02565	-1.633	0.1029
10	chr10:101493533:G:A	101493533	A	ADD	555	0.01607	0.0451	-0.07233	0.1045	0.3563	0.7217
10	chr10:101493551:G:A	101493551	A	ADD	555	-0.006279	0.01065	-0.02716	0.0146	-0.5894	0.5558
10	chr10:101493608:A:G	101493608	G	ADD	555	-0.004511	0.05561	-0.1135	0.1045	-0.08113	0.9354
10	chr10:101494902:ACAT:A	101494902	A	ADD	555	-0.284	0.07728	-0.4355	-0.1326	-3.675	0.0002613
10	chr10:101494958:A:G	101494958	G	ADD	555	-0.01658	0.01306	-0.04218	0.009025	-1.269	0.2049
10	chr10:101495092:T:C	101495092	C	ADD	555	0.002643	0.005119	-0.007391	0.01268	0.5163	0.6059
10	chr10:101495560:A:G	101495560	G	ADD	555	-0.01695	0.0554	-0.1255	0.09163	-0.306	0.7597
10	chr10:101495653:A:T	101495653	A	ADD	555	0.005513	0.004897	-0.004085	0.01511	1.126	0.2608
10	chr10:101495959:A:G	101495959	G	ADD	555	0.02442	0.03235	-0.03898	0.08781	0.7549	0.4506
10	chr10:101496003:A:G	101496003	G	ADD	555	-0.0034	0.078	-0.1563	0.1495	-0.0436	0.9652
10	chr10:101496760:G:A	101496760	A	ADD	555	0.05682	0.07831	-0.09666	0.2103	0.7256	0.4684
10	chr10:101496788:A:G	101496788	G	ADD	555	0.002643	0.005119	-0.007391	0.01268	0.5163	0.6059
10	chr10:101497112:C:T	101497112	T	ADD	555	-0.006279	0.01065	-0.02716	0.0146	-0.5894	0.5558
10	chr10:101497180:C:T	101497180	T	ADD	555	0.002643	0.005119	-0.007391	0.01268	0.5163	0.6059
10	chr10:101497376:G:A	101497376	A	ADD	555	0.002649	0.005119	-0.007384	0.01268	0.5175	0.605
10	chr10:101497408:G:T	101497408	T	ADD	555	0.002643	0.005119	-0.007391	0.01268	0.5163	0.6059
10	chr10:101497839:G:A	101497839	A	ADD	555	0.02604	0.03926	-0.05091	0.103	0.6632	0.5075
10	chr10:101497856:C:T	101497856	T	ADD	555	-0.0034	0.078	-0.1563	0.1495	-0.0436	0.9652
10	chr10:101498193:G:A	101498193	A	ADD	555	-0.0111	0.01262	-0.03583	0.01364	-0.8791	0.3797
10	chr10:101498296:G:A	101498296	A	ADD	555	0.02264	0.07826	-0.1308	0.176	0.2893	0.7725
10	chr10:101498458:G:A	101498458	G	ADD	555	0.005212	0.004907	-0.004405	0.01483	1.062	0.2886
10	chr10:101498491:C:T	101498491	T	ADD	555	0.002057	0.005111	-0.007961	0.01208	0.4025	0.6875
10	chr10:101498622:A:G	101498622	G	ADD	555	0.001169	0.006073	-0.01073	0.01307	0.1925	0.8474
10	chr10:101498667:A:G	101498667	G	ADD	555	0.002643	0.005119	-0.007391	0.01268	0.5163	0.6059
10	chr10:101498736:T:A	101498736	A	ADD	555	0.002643	0.005119	-0.007391	0.01268	0.5163	0.6059
10	chr10:101498860:G:A	101498860	A	ADD	555	0.005301	0.005669	-0.00581	0.01641	0.9351	0.3502
10	chr10:101499105:G:C	101499105	C	ADD	555	0.002643	0.005119	-0.007391	0.01268	0.5163	0.6059
10	chr10:101499356:C:T	101499356	T	ADD	555	0.04979	0.07814	-0.1034	0.2029	0.6371	0.5243
10	chr10:101499738:C:A	101499738	A	ADD	555	NA	NA	NA	NA	NA	NA
10	chr10:101499739:G:A	101499739	A	ADD	555	0.002643	0.005119	-0.007391	0.01268	0.5163	0.6059
10	chr10:101500071:ACTTTT:A	101500071	A	ADD	555	0.0474	0.04571	-0.04218	0.137	1.037	0.3001
10	chr10:101500257:A:G	101500257	G	ADD	555	-0.0111	0.01262	-0.03583	0.01364	-0.8791	0.3797
10	chr10:101500406:A:G	101500406	G	ADD	555	0.02442	0.03235	-0.03898	0.08781	0.7549	0.4506
10	chr10:101500453:C:T	101500453	C	ADD	555	0.005513	0.004897	-0.004085	0.01511	1.126	0.2608
10	chr10:101500529:C:G	101500529	G	ADD	555	-0.07464	0.07833	-0.2282	0.07889	-0.9528	0.3411
10	chr10:101501399:C:T	101501399	T	ADD	555	0.002643	0.005119	-0.007391	0.01268	0.5163	0.6059
10	chr10:101501657:C:T	101501657	T	ADD	555	0.002057	0.005111	-0.007961	0.01208	0.4025	0.6875
10	chr10:101501756:T:C	101501756	C	ADD	555	-0.002484	0.004854	-0.012	0.00703	-0.5117	0.6091
10	chr10:101501810:G:A	101501810	A	ADD	555	0.002643	0.005119	-0.007391	0.01268	0.5163	0.6059
10	chr10:101501921:T:C	101501921	C	ADD	555	0.002643	0.005119	-0.007391	0.01268	0.5163	0.6059
10	chr10:101502042:G:A	101502042	A	ADD	555	0.03352	0.03936	-0.04363	0.1107	0.8517	0.3948
10	chr10:101502962:A:G	101502962	G	ADD	555	NA	NA	NA	NA	NA	NA
10	chr10:101502998:A:G	101502998	G	ADD	555	0.01229	0.0392	-0.06455	0.08912	0.3135	0.7541
10	chr10:101503499:C:T	101503499	T	ADD	555	0.02048	0.01745	-0.01372	0.05467	1.174	0.2411
10	chr10:101504299:G:A	101504299	A	ADD	555	0.08953	0.07795	-0.06325	0.2423	1.149	0.2512
10	chr10:101504385:A:G	101504385	G	ADD	555	0.005301	0.005669	-0.00581	0.01641	0.9351	0.3502
10	chr10:101504430:T:C	101504430	C	ADD	555	0.002649	0.005119	-0.007384	0.01268	0.5175	0.605
10	chr10:101504579:G:A	101504579	A	ADD	555	-0.005378	0.07883	-0.1599	0.1491	-0.06822	0.9456
10	chr10:101504645:G:T	101504645	G	ADD	555	-0.004243	0.005163	-0.01436	0.005876	-0.8218	0.4116
10	chr10:101504778:A:G	101504778	G	ADD	555	0.02604	0.03926	-0.05091	0.103	0.6632	0.5075
10	chr10:101505035:G:A	101505035	A	ADD	555	-0.003143	0.004853	-0.01266	0.006369	-0.6477	0.5175
10	chr10:101505348:G:A	101505348	A	ADD	555	0.0843	0.05545	-0.02438	0.193	1.52	0.129
10	chr10:101505437:G:C	101505437	C	ADD	555	0.002057	0.005111	-0.007961	0.01208	0.4025	0.6875
10	chr10:101505517:A:G	101505517	G	ADD	555	0.002649	0.005119	-0.007384	0.01268	0.5175	0.605
10	chr10:101505647:T:A	101505647	A	ADD	555	0.001886	0.005117	-0.008143	0.01192	0.3687	0.7125
10	chr10:101506039:C:T	101506039	T	ADD	555	-0.006279	0.01065	-0.02716	0.0146	-0.5894	0.5558
10	chr10:101506086:C:G	101506086	G	ADD	555	0.002643	0.005119	-0.007391	0.01268	0.5163	0.6059
10	chr10:101506133:C:T	101506133	T	ADD	555	0.005301	0.005669	-0.00581	0.01641	0.9351	0.3502
10	chr10:101506157:G:A	101506157	A	ADD	555	0.005301	0.005669	-0.00581	0.01641	0.9351	0.3502
10	chr10:101506275:A:G	101506275	G	ADD	555	-0.07464	0.07833	-0.2282	0.07889	-0.9528	0.3411
10	chr10:101506399:T:C	101506399	C	ADD	555	-0.03864	0.0781	-0.1917	0.1144	-0.4948	0.6209
10	chr10:101506515:G:A	101506515	A	ADD	555	0.00927	0.04518	-0.07927	0.09781	0.2052	0.8375
10	chr10:101506828:G:A	101506828	A	ADD	555	-0.02189	0.009299	-0.04012	-0.003664	-2.354	0.01893
10	chr10:101507082:C:T	101507082	T	ADD	555	0.002649	0.005119	-0.007384	0.01268	0.5175	0.605
10	chr10:101507233:A:G	101507233	G	ADD	555	0.04896	0.07907	-0.106	0.2039	0.6192	0.5361
10	chr10:101508684:G:A	101508684	A	ADD	555	NA	NA	NA	NA	NA	NA
10	chr10:101509347:C:T	101509347	T	ADD	555	-0.001974	0.03572	-0.07199	0.06804	-0.05527	0.9559
10	chr10:101509401:C:A	101509401	A	ADD	555	0.002057	0.005111	-0.007961	0.01208	0.4025	0.6875
10	chr10:101509550:A:G	101509550	G	ADD	555	0.001886	0.005117	-0.008143	0.01192	0.3687	0.7125
10	chr10:101510403:C:T	101510403	T	ADD	555	NA	NA	NA	NA	NA	NA
10	chr10:101510558:A:G	101510558	G	ADD	555	0.002643	0.005119	-0.007391	0.01268	0.5163	0.6059
10	chr10:101511087:A:C	101511087	C	ADD	555	-0.004562	0.07875	-0.1589	0.1498	-0.05792	0.9538
10	chr10:101511505:G:A	101511505	A	ADD	555	0.005301	0.005669	-0.00581	0.01641	0.9351	0.3502
10	chr10:101511549:T:G	101511549	G	ADD	555	-0.0003722	0.006173	-0.01247	0.01173	-0.06029	0.9519
10	chr10:101512464:C:T	101512464	T	ADD	555	-0.02912	0.04579	-0.1189	0.06062	-0.636	0.5251
10	chr10:101512892:T:C	101512892	C	ADD	555	0.002643	0.005119	-0.007391	0.01268	0.5163	0.6059
10	chr10:101513340:T:G	101513340	G	ADD	555	0.002643	0.005119	-0.007391	0.01268	0.5163	0.6059
10	chr10:101513736:CAT:C	101513736	C	ADD	555	-0.00368	0.004864	-0.01321	0.005853	-0.7566	0.4496
10	chr10:101513972:A:G	101513972	G	ADD	555	0.002643	0.005119	-0.007391	0.01268	0.5163	0.6059
10	chr10:101514672:C:T	101514672	T	ADD	555	-0.006956	0.005374	-0.01749	0.003577	-1.294	0.1961
10	chr10:101514855:C:G	101514855	G	ADD	555	-0.006956	0.005374	-0.01749	0.003577	-1.294	0.1961
10	chr10:101515512:T:A	101515512	A	ADD	555	0.002643	0.005119	-0.007391	0.01268	0.5163	0.6059
10	chr10:101516066:A:G	101516066	G	ADD	555	0.0172	0.02653	-0.03479	0.06919	0.6483	0.517
10	chr10:101516763:T:C	101516763	C	ADD	555	0.002649	0.005119	-0.007384	0.01268	0.5175	0.605
10	chr10:101517020:C:T	101517020	T	ADD	555	0.1234	0.07966	-0.03274	0.2795	1.549	0.122
10	chr10:101517661:A:G	101517661	G	ADD	555	-0.07803	0.0783	-0.2315	0.07544	-0.9965	0.3194
10	chr10:101518114:G:A	101518114	A	ADD	555	-0.006279	0.01065	-0.02716	0.0146	-0.5894	0.5558
10	chr10:101518148:G:C	101518148	C	ADD	555	NA	NA	NA	NA	NA	NA
10	chr10:101518415:G:A	101518415	A	ADD	555	0.002643	0.005119	-0.007391	0.01268	0.5163	0.6059
10	chr10:101518642:A:G	101518642	G	ADD	555	-0.01695	0.0554	-0.1255	0.09163	-0.306	0.7597
10	chr10:101518677:T:C	101518677	C	ADD	555	0.002643	0.005119	-0.007391	0.01268	0.5163	0.6059
10	chr10:101519868:A:G	101519868	G	ADD	555	-0.002802	0.07827	-0.1562	0.1506	-0.03581	0.9715
10	chr10:101520274:G:A	101520274	A	ADD	555	0.01506	0.05524	-0.09321	0.1233	0.2727	0.7852
10	chr10:101520468:G:A	101520468	A	ADD	555	NA	NA	NA	NA	NA	NA
10	chr10:101520556:A:G	101520556	G	ADD	555	0.002643	0.005119	-0.007391	0.01268	0.5163	0.6059
10	chr10:101520599:T:C	101520599	C	ADD	555	0.003957	0.05529	-0.1044	0.1123	0.07157	0.943
10	chr10:101520625:G:A	101520625	A	ADD	555	-0.006956	0.005374	-0.01749	0.003577	-1.294	0.1961
10	chr10:101521307:G:A	101521307	A	ADD	555	-0.01944	0.03923	-0.09633	0.05746	-0.4954	0.6205
10	chr10:101521551:A:G	101521551	G	ADD	555	0.001169	0.006073	-0.01073	0.01307	0.1925	0.8474
10	chr10:101521877:C:G	101521877	G	ADD	555	-0.001142	0.005038	-0.01102	0.008733	-0.2266	0.8208
10	chr10:101521919:G:A	101521919	A	ADD	555	-0.003143	0.004853	-0.01266	0.006369	-0.6477	0.5175
10	chr10:101522279:G:A	101522279	A	ADD	555	0.002057	0.005111	-0.007961	0.01208	0.4025	0.6875
10	chr10:101523436:G:C	101523436	C	ADD	555	0.002643	0.005119	-0.007391	0.01268	0.5163	0.6059
10	chr10:101524313:T:G	101524313	G	ADD	555	0.008958	0.007734	-0.006201	0.02412	1.158	0.2473
10	chr10:101525414:T:G	101525414	G	ADD	555	-0.01036	0.04552	-0.09959	0.07887	-0.2275	0.8201
10	chr10:101525551:C:T	101525551	T	ADD	555	0.02604	0.03926	-0.05091	0.103	0.6632	0.5075
10	chr10:101526143:C:T	101526143	T	ADD	555	-0.006279	0.01065	-0.02716	0.0146	-0.5894	0.5558
10	chr10:101526569:C:T	101526569	T	ADD	555	-0.02189	0.009299	-0.04012	-0.003664	-2.354	0.01893
10	chr10:101526967:G:A	101526967	A	ADD	555	0.03868	0.03215	-0.02432	0.1017	1.203	0.2294
10	chr10:101527475:G:A	101527475	A	ADD	555	0.002643	0.005119	-0.007391	0.01268	0.5163	0.6059
10	chr10:101528001:G:A	101528001	A	ADD	555	-0.07464	0.07833	-0.2282	0.07889	-0.9528	0.3411
10	chr10:101528297:GA:G	101528297	G	ADD	555	0.005301	0.005669	-0.00581	0.01641	0.9351	0.3502
10	chr10:101528679:T:G	101528679	G	ADD	555	0.005301	0.005669	-0.00581	0.01641	0.9351	0.3502
10	chr10:101529153:A:G	101529153	G	ADD	555	0.002643	0.005119	-0.007391	0.01268	0.5163	0.6059
10	chr10:101529555:A:G	101529555	G	ADD	555	-0.006279	0.01065	-0.02716	0.0146	-0.5894	0.5558
10	chr10:101529561:G:A	101529561	A	ADD	555	0.005301	0.005669	-0.00581	0.01641	0.9351	0.3502
10	chr10:101529587:A:G	101529587	G	ADD	555	-0.2448	0.07783	-0.3973	-0.09224	-3.145	0.001751
10	chr10:101529986:A:G	101529986	G	ADD	555	0.04841	0.02494	-0.0004694	0.09729	1.941	0.05276
10	chr10:101530663:C:T	101530663	T	ADD	555	-0.03253	0.03942	-0.1098	0.04473	-0.8252	0.4096
10	chr10:101531002:A:T	101531002	T	ADD	555	-0.0184	0.03922	-0.09527	0.05847	-0.4691	0.6392
10	chr10:101531181:T:A	101531181	A	ADD	555	0.01223	0.01048	-0.008303	0.03276	1.167	0.2436
10	chr10:101531492:T:C	101531492	C	ADD	555	0.002643	0.005119	-0.007391	0.01268	0.5163	0.6059
10	chr10:101531718:CA:C	101531718	C	ADD	555	0.002649	0.005119	-0.007384	0.01268	0.5175	0.605
10	chr10:101531962:T:C	101531962	C	ADD	555	-0.02593	0.05571	-0.1351	0.08326	-0.4655	0.6418
10	chr10:101532136:A:C	101532136	C	ADD	555	-0.006279	0.01065	-0.02716	0.0146	-0.5894	0.5558
10	chr10:101532543:T:G	101532543	G	ADD	555	0.0172	0.02653	-0.03479	0.06919	0.6483	0.517
10	chr10:101533193:T:C	101533193	C	ADD	555	NA	NA	NA	NA	NA	NA
10	chr10:101533613:C:G	101533613	G	ADD	555	NA	NA	NA	NA	NA	NA
10	chr10:101533822:C:T	101533822	T	ADD	555	0.01255	0.0222	-0.03096	0.05606	0.5652	0.5722
10	chr10:101534190:T:G	101534190	G	ADD	555	0.02377	0.07834	-0.1298	0.1773	0.3034	0.7617
10	chr10:101536935:C:A	101536935	A	ADD	555	0.0843	0.05545	-0.02438	0.193	1.52	0.129
10	chr10:101537050:T:C	101537050	T	ADD	555	0.005137	0.004903	-0.004473	0.01475	1.048	0.2953
10	chr10:101537827:C:T	101537827	T	ADD	555	0.05996	0.07827	-0.09344	0.2134	0.7661	0.4439
10	chr10:101538342:G:T	101538342	T	ADD	555	-0.02912	0.04579	-0.1189	0.06062	-0.636	0.5251
10	chr10:101538819:A:G	101538819	A	ADD	555	0.005137	0.004903	-0.004473	0.01475	1.048	0.2953
10	chr10:101539028:A:C	101539028	C	ADD	555	0.009778	0.01748	-0.02448	0.04404	0.5594	0.5761
10	chr10:101539049:TA:T	101539049	T	ADD	555	-0.004805	0.00532	-0.01523	0.005622	-0.9032	0.3668
10	chr10:101539176:C:G	101539176	G	ADD	555	-0.005943	0.01461	-0.03458	0.0227	-0.4067	0.6844
10	chr10:101539510:C:T	101539510	C	ADD	555	0.005137	0.004903	-0.004473	0.01475	1.048	0.2953
10	chr10:101539562:A:G	101539562	G	ADD	555	0.009778	0.01748	-0.02448	0.04404	0.5594	0.5761
10	chr10:101540015:A:C	101540015	A	ADD	555	0.005137	0.004903	-0.004473	0.01475	1.048	0.2953
10	chr10:101540312:G:T	101540312	T	ADD	555	-0.002283	0.07796	-0.1551	0.1505	-0.02929	0.9766
10	chr10:101540409:G:A	101540409	A	ADD	555	-0.006279	0.01065	-0.02716	0.0146	-0.5894	0.5558
10	chr10:101541152:T:C	101541152	C	ADD	555	-0.006279	0.01065	-0.02716	0.0146	-0.5894	0.5558
10	chr10:101541286:G:A	101541286	A	ADD	555	0.09694	0.07923	-0.05835	0.2522	1.223	0.2217
10	chr10:101541777:A:C	101541777	A	ADD	555	0.006984	0.005214	-0.003235	0.0172	1.339	0.181
10	chr10:101541853:T:C	101541853	C	ADD	555	0.06345	0.03499	-0.005119	0.132	1.814	0.07028
10	chr10:101541947:A:ATAAT	101541947	A	ADD	555	0.005333	0.0049	-0.00427	0.01494	1.088	0.2769
10	chr10:101541969:A:G	101541969	G	ADD	555	0.05307	0.03016	-0.006043	0.1122	1.76	0.07904
10	chr10:101542284:T:G	101542284	G	ADD	555	-0.006026	0.005324	-0.01646	0.004408	-1.132	0.2582
10	chr10:101543123:A:C	101543123	A	ADD	555	0.003304	0.005532	-0.007538	0.01415	0.5973	0.5506
10	chr10:101543396:A:G	101543396	G	ADD	555	-0.05966	0.04556	-0.149	0.02964	-1.309	0.1909
10	chr10:101543910:T:G	101543910	T	ADD	555	0.005137	0.004903	-0.004473	0.01475	1.048	0.2953
10	chr10:101544355:G:A	101544355	G	ADD	555	0.005137	0.004903	-0.004473	0.01475	1.048	0.2953
10	chr10:101544802:T:C	101544802	C	ADD	555	-0.005891	0.005299	-0.01628	0.004494	-1.112	0.2667
10	chr10:101544851:A:G	101544851	G	ADD	555	-0.01944	0.03923	-0.09633	0.05746	-0.4954	0.6205
10	chr10:101545330:T:C	101545330	C	ADD	555	0.0826	0.0783	-0.07087	0.2361	1.055	0.2919
10	chr10:101545493:T:C	101545493	C	ADD	555	-0.006026	0.005324	-0.01646	0.004408	-1.132	0.2582
10	chr10:101546283:A:G	101546283	G	ADD	555	NA	NA	NA	NA	NA	NA
10	chr10:101546298:A:AC	101546298	A	ADD	555	0.005393	0.004912	-0.004235	0.01502	1.098	0.2728
10	chr10:101546373:A:G	101546373	G	ADD	555	-0.006026	0.005324	-0.01646	0.004408	-1.132	0.2582
10	chr10:101546656:A:T	101546656	T	ADD	555	-0.01789	0.07786	-0.1705	0.1347	-0.2297	0.8184
10	chr10:101546819:G:T	101546819	G	ADD	555	0.005137	0.004903	-0.004473	0.01475	1.048	0.2953
10	chr10:101547744:A:T	101547744	A	ADD	555	0.005137	0.004903	-0.004473	0.01475	1.048	0.2953
10	chr10:101547753:C:T	101547753	C	ADD	555	0.005137	0.004903	-0.004473	0.01475	1.048	0.2953
10	chr10:101548202:C:G	101548202	G	ADD	555	-0.003249	0.004848	-0.01275	0.006254	-0.6701	0.503
10	chr10:101548487:C:T	101548487	T	ADD	555	0.02194	0.01941	-0.0161	0.05997	1.131	0.2588
10	chr10:101549115:G:A	101549115	G	ADD	555	0.005137	0.004903	-0.004473	0.01475	1.048	0.2953
10	chr10:101549147:G:A	101549147	G	ADD	555	0.005137	0.004903	-0.004473	0.01475	1.048	0.2953
10	chr10:101549416:A:G	101549416	A	ADD	555	0.005137	0.004903	-0.004473	0.01475	1.048	0.2953
10	chr10:101551756:T:C	101551756	T	ADD	555	0.003304	0.005532	-0.007538	0.01415	0.5973	0.5506
10	chr10:101551871:G:A	101551871	A	ADD	555	-0.006026	0.005324	-0.01646	0.004408	-1.132	0.2582
10	chr10:101551949:C:T	101551949	T	ADD	555	-0.01658	0.01306	-0.04218	0.009025	-1.269	0.2049
10	chr10:101551973:A:G	101551973	G	ADD	555	0.01607	0.0242	-0.03136	0.06349	0.664	0.5069
10	chr10:101552548:C:T	101552548	T	ADD	555	0.02048	0.05528	-0.08787	0.1288	0.3705	0.7111
10	chr10:101552740:C:A	101552740	A	ADD	555	0.02165	0.0115	-0.0008945	0.04419	1.882	0.06034
10	chr10:101553091:G:C	101553091	G	ADD	555	0.005137	0.004903	-0.004473	0.01475	1.048	0.2953
10	chr10:101553789:C:G	101553789	G	ADD	555	0.01223	0.01048	-0.008303	0.03276	1.167	0.2436
10	chr10:101553842:C:T	101553842	C	ADD	555	0.005137	0.004903	-0.004473	0.01475	1.048	0.2953
10	chr10:101553863:A:G	101553863	A	ADD	555	0.005137	0.004903	-0.004473	0.01475	1.048	0.2953
10	chr10:101553962:CAACAGTGGA:C	101553962	C	ADD	555	-0.003564	0.00485	-0.01307	0.005941	-0.7349	0.4627
10	chr10:101554069:G:T	101554069	T	ADD	555	NA	NA	NA	NA	NA	NA
10	chr10:101554705:C:T	101554705	T	ADD	555	-0.01658	0.01306	-0.04218	0.009025	-1.269	0.2049
10	chr10:101555421:G:A	101555421	A	ADD	555	-0.003564	0.00485	-0.01307	0.005941	-0.7349	0.4627
10	chr10:101555457:G:A	101555457	A	ADD	555	-0.01827	0.0783	-0.1717	0.1352	-0.2333	0.8156
10	chr10:101556044:C:T	101556044	C	ADD	555	0.004658	0.004893	-0.004931	0.01425	0.9521	0.3415
10	chr10:101556894:A:G	101556894	G	ADD	555	-0.0111	0.01262	-0.03583	0.01364	-0.8791	0.3797
10	chr10:101556910:AT:A	101556910	A	ADD	555	-0.01944	0.03923	-0.09633	0.05746	-0.4954	0.6205
10	chr10:101557061:T:C	101557061	C	ADD	555	-0.01658	0.01306	-0.04218	0.009025	-1.269	0.2049
10	chr10:101557695:G:A	101557695	G	ADD	555	0.005137	0.004903	-0.004473	0.01475	1.048	0.2953
10	chr10:101557822:G:A	101557822	A	ADD	555	0.02367	0.01421	-0.004182	0.05153	1.666	0.09635
10	chr10:101558064:C:A	101558064	C	ADD	555	0.005137	0.004903	-0.004473	0.01475	1.048	0.2953
10	chr10:101558372:G:C	101558372	C	ADD	555	-0.05966	0.04556	-0.149	0.02964	-1.309	0.1909
10	chr10:101558498:G:A	101558498	A	ADD	555	0.07318	0.05629	-0.03715	0.1835	1.3	0.1942
10	chr10:101558546:C:T	101558546	C	ADD	555	0.003272	0.005532	-0.007571	0.01412	0.5914	0.5545
10	chr10:101558619:G:C	101558619	G	ADD	555	0.006984	0.005214	-0.003235	0.0172	1.339	0.181
10	chr10:101558780:A:G	101558780	A	ADD	555	0.005137	0.004903	-0.004473	0.01475	1.048	0.2953
10	chr10:101558803:C:G	101558803	G	ADD	555	0.04997	0.02632	-0.001611	0.1015	1.899	0.05813
10	chr10:101558814:C:T	101558814	C	ADD	555	0.005137	0.004903	-0.004473	0.01475	1.048	0.2953
10	chr10:101558983:G:A	101558983	A	ADD	555	0.02367	0.01421	-0.004182	0.05153	1.666	0.09635
10	chr10:101559297:C:T	101559297	T	ADD	555	-0.0009221	0.04528	-0.08967	0.08783	-0.02036	0.9838
10	chr10:101559441:C:T	101559441	T	ADD	555	0.03065	0.01349	0.004197	0.0571	2.271	0.02354
10	chr10:101560118:C:G	101560118	G	ADD	555	-0.03864	0.0781	-0.1917	0.1144	-0.4948	0.6209
10	chr10:101560639:C:T	101560639	C	ADD	555	0.005137	0.004903	-0.004473	0.01475	1.048	0.2953
10	chr10:101560807:T:C	101560807	T	ADD	555	0.005137	0.004903	-0.004473	0.01475	1.048	0.2953
10	chr10:101560881:G:A	101560881	A	ADD	555	-0.006279	0.01065	-0.02716	0.0146	-0.5894	0.5558
10	chr10:101560885:A:G	101560885	A	ADD	555	0.005137	0.004903	-0.004473	0.01475	1.048	0.2953
10	chr10:101561061:C:A	101561061	A	ADD	555	-0.006279	0.01065	-0.02716	0.0146	-0.5894	0.5558
10	chr10:101562579:A:G	101562579	A	ADD	555	0.005806	0.004885	-0.003769	0.01538	1.188	0.2352
10	chr10:101562829:G:A	101562829	A	ADD	555	-0.0063	0.04566	-0.09579	0.08319	-0.138	0.8903
10	chr10:101562900:T:C	101562900	C	ADD	555	-0.03253	0.03942	-0.1098	0.04473	-0.8252	0.4096
10	chr10:101562913:A:C	101562913	A	ADD	555	0.005806	0.004885	-0.003769	0.01538	1.188	0.2352
10	chr10:101562924:A:T	101562924	T	ADD	555	0.06461	0.03944	-0.01269	0.1419	1.638	0.102
10	chr10:101562981:A:G	101562981	G	ADD	555	0.02858	0.01325	0.002619	0.05454	2.158	0.03139
10	chr10:101563121:G:A	101563121	A	ADD	555	-0.006279	0.01065	-0.02716	0.0146	-0.5894	0.5558
10	chr10:101563270:C:G	101563270	G	ADD	555	0.0843	0.05545	-0.02438	0.193	1.52	0.129
10	chr10:101563275:A:T	101563275	T	ADD	555	-0.1288	0.07788	-0.2814	0.02384	-1.654	0.09873
10	chr10:101563998:T:TG	101563998	TG	ADD	555	0.08953	0.07795	-0.06325	0.2423	1.149	0.2512
10	chr10:101564272:C:T	101564272	T	ADD	555	0.01229	0.0392	-0.06455	0.08912	0.3135	0.7541
10	chr10:101564891:C:T	101564891	T	ADD	555	NA	NA	NA	NA	NA	NA
10	chr10:101565307:G:T	101565307	G	ADD	555	0.006984	0.005214	-0.003235	0.0172	1.339	0.181
10	chr10:101566272:G:GC	101566272	G	ADD	555	0.005137	0.004903	-0.004473	0.01475	1.048	0.2953
10	chr10:101566786:G:C	101566786	C	ADD	555	-0.006868	0.07885	-0.1614	0.1477	-0.0871	0.9306
10	chr10:101566890:G:A	101566890	G	ADD	555	0.005137	0.004903	-0.004473	0.01475	1.048	0.2953
10	chr10:101567045:G:T	101567045	T	ADD	555	-0.01882	0.01335	-0.04499	0.00735	-1.41	0.1593
10	chr10:101567283:T:G	101567283	G	ADD	555	-0.009113	0.01483	-0.03817	0.01995	-0.6147	0.539
10	chr10:101567336:A:G	101567336	A	ADD	555	0.005137	0.004903	-0.004473	0.01475	1.048	0.2953
10	chr10:101567851:G:A	101567851	A	ADD	555	NA	NA	NA	NA	NA	NA
10	chr10:101568144:CAG:C	101568144	C	ADD	555	0.01487	0.02271	-0.02965	0.05939	0.6547	0.513
10	chr10:101568162:C:T	101568162	T	ADD	555	0.05788	0.03199	-0.004821	0.1206	1.809	0.07096
10	chr10:101568424:C:T	101568424	T	ADD	555	0.01966	0.02227	-0.02398	0.06331	0.8831	0.3776
10	chr10:101568635:G:T	101568635	G	ADD	555	0.006232	0.004889	-0.00335	0.01581	1.275	0.203
10	chr10:101568650:C:A	101568650	A	ADD	555	0.04896	0.07907	-0.106	0.2039	0.6192	0.5361
10	chr10:101568708:C:T	101568708	T	ADD	555	0.07031	0.0787	-0.08394	0.2246	0.8934	0.372
10	chr10:101568902:G:A	101568902	A	ADD	555	-0.01177	0.01206	-0.0354	0.01187	-0.9756	0.3297
10	chr10:101569122:C:T	101569122	T	ADD	555	-0.004562	0.07875	-0.1589	0.1498	-0.05792	0.9538
10	chr10:101569258:G:T	101569258	G	ADD	555	0.00585	0.004918	-0.003789	0.01549	1.189	0.2348
10	chr10:101569887:C:A	101569887	A	ADD	555	-0.01557	0.00949	-0.03417	0.003027	-1.641	0.1014
10	chr10:101570048:G:A	101570048	A	ADD	555	-0.01888	0.01636	-0.05095	0.01318	-1.154	0.2489
10	chr10:101570370:C:T	101570370	T	ADD	555	-0.02778	0.07828	-0.1812	0.1257	-0.3548	0.7229
10	chr10:101570411:GC:G	101570411	G	ADD	555	-0.01944	0.03923	-0.09633	0.05746	-0.4954	0.6205
10	chr10:101570414:C:T	101570414	C	ADD	555	0.005589	0.004911	-0.004037	0.01521	1.138	0.2556
10	chr10:101571395:A:T	101571395	T	ADD	555	0.02852	0.01256	0.003895	0.05314	2.27	0.0236
10	chr10:101571469:G:A	101571469	A	ADD	555	0.003957	0.05529	-0.1044	0.1123	0.07157	0.943
10	chr10:101571887:G:T	101571887	G	ADD	555	0.004684	0.004966	-0.005049	0.01442	0.9433	0.346
10	chr10:101571914:C:G	101571914	G	ADD	555	NA	NA	NA	NA	NA	NA
10	chr10:101572027:G:A	101572027	G	ADD	555	0.004869	0.004968	-0.004868	0.01461	0.9801	0.3275
10	chr10:101572425:C:T	101572425	C	ADD	555	0.005998	0.004887	-0.00358	0.01558	1.227	0.2202
10	chr10:101572509:T:C	101572509	T	ADD	555	0.005998	0.004887	-0.00358	0.01558	1.227	0.2202
10	chr10:101572905:G:A	101572905	A	ADD	555	0.02367	0.01421	-0.004182	0.05153	1.666	0.09635
10	chr10:101573279:G:T	101573279	G	ADD	555	0.006258	0.004893	-0.003333	0.01585	1.279	0.2015
10	chr10:101573514:C:T	101573514	C	ADD	555	0.005273	0.004881	-0.004293	0.01484	1.08	0.2805
10	chr10:101573566:G:A	101573566	A	ADD	555	-0.006279	0.01065	-0.02716	0.0146	-0.5894	0.5558
10	chr10:101574152:C:T	101574152	T	ADD	555	0.08338	0.05563	-0.02564	0.1924	1.499	0.1345
10	chr10:101574431:G:A	101574431	A	ADD	555	0.02726	0.01493	-0.001997	0.05651	1.826	0.06837
10	chr10:101574802:CACA:C	101574802	C	ADD	555	0.01186	0.0454	-0.07713	0.1009	0.2612	0.794
10	chr10:101574811:A:C	101574811	C	ADD	555	-0.01036	0.04552	-0.09959	0.07887	-0.2275	0.8201
10	chr10:101574832:G:A	101574832	A	ADD	555	0.02442	0.03235	-0.03898	0.08781	0.7549	0.4506
10	chr10:101574921:C:T	101574921	T	ADD	555	0.005739	0.07821	-0.1476	0.159	0.07337	0.9415
10	chr10:101575224:A:G	101575224	A	ADD	555	0.005549	0.004879	-0.004013	0.01511	1.137	0.2559
10	chr10:101576495:C:T	101576495	T	ADD	555	-0.007887	0.005305	-0.01828	0.002509	-1.487	0.1376
10	chr10:101576608:A:C	101576608	C	ADD	555	-0.07464	0.07833	-0.2282	0.07889	-0.9528	0.3411
10	chr10:101576626:G:A	101576626	A	ADD	555	NA	NA	NA	NA	NA	NA
10	chr10:101576645:C:T	101576645	C	ADD	555	0.00324	0.005048	-0.006653	0.01313	0.6419	0.5212
10	chr10:101576920:T:C	101576920	C	ADD	555	-0.02603	0.01556	-0.05654	0.004474	-1.673	0.095
10	chr10:101576980:G:A	101576980	A	ADD	555	0.01594	0.0298	-0.04246	0.07434	0.5348	0.593
10	chr10:101577065:G:A	101577065	A	ADD	555	0.02241	0.01466	-0.006335	0.05115	1.528	0.1271
10	chr10:101577893:G:A	101577893	A	ADD	555	-0.07464	0.07833	-0.2282	0.07889	-0.9528	0.3411
10	chr10:101578007:G:T	101578007	T	ADD	555	0.007562	0.007361	-0.006865	0.02199	1.027	0.3047
10	chr10:101578251:T:C	101578251	C	ADD	555	-0.001452	0.00481	-0.01088	0.007976	-0.3018	0.7629
10	chr10:101578346:G:A	101578346	A	ADD	555	0.007472	0.007348	-0.006931	0.02187	1.017	0.3097
10	chr10:101578973:C:A	101578973	A	ADD	555	0.007562	0.007361	-0.006865	0.02199	1.027	0.3047
10	chr10:101578976:A:G	101578976	G	ADD	555	0.007562	0.007361	-0.006865	0.02199	1.027	0.3047
10	chr10:101579385:G:A	101579385	A	ADD	555	-0.0009191	0.009445	-0.01943	0.01759	-0.09731	0.9225
10	chr10:101580299:G:A	101580299	A	ADD	555	0.02798	0.01225	0.003976	0.05199	2.285	0.02272
10	chr10:101580387:A:G	101580387	G	ADD	555	0.007562	0.007361	-0.006865	0.02199	1.027	0.3047
10	chr10:101580422:A:G	101580422	G	ADD	555	0.007562	0.007361	-0.006865	0.02199	1.027	0.3047
10	chr10:101580478:T:C	101580478	C	ADD	555	0.007562	0.007361	-0.006865	0.02199	1.027	0.3047
10	chr10:101580692:T:C	101580692	C	ADD	555	0.006439	0.007338	-0.007943	0.02082	0.8775	0.3806
10	chr10:101580957:T:G	101580957	G	ADD	555	0.007562	0.007361	-0.006865	0.02199	1.027	0.3047
10	chr10:101581161:A:G	101581161	G	ADD	555	0.006439	0.007338	-0.007943	0.02082	0.8775	0.3806
10	chr10:101581265:G:A	101581265	A	ADD	555	0.1191	0.07799	-0.03371	0.272	1.528	0.1272
10	chr10:101583026:G:T	101583026	T	ADD	555	-0.01022	0.01188	-0.03351	0.01306	-0.8605	0.3899
10	chr10:101583066:G:A	101583066	A	ADD	555	NA	NA	NA	NA	NA	NA
10	chr10:101583776:A:G	101583776	G	ADD	555	0.007562	0.007361	-0.006865	0.02199	1.027	0.3047
10	chr10:101584294:A:T	101584294	T	ADD	555	-0.05418	0.07808	-0.2072	0.09886	-0.6939	0.488
10	chr10:101584832:T:G	101584832	G	ADD	555	-0.0009191	0.009445	-0.01943	0.01759	-0.09731	0.9225
10	chr10:101586183:CTGTTG:C	101586183	C	ADD	555	0.007562	0.007361	-0.006865	0.02199	1.027	0.3047
10	chr10:101586558:G:A	101586558	A	ADD	555	0.006439	0.007338	-0.007943	0.02082	0.8775	0.3806
10	chr10:101586935:C:G	101586935	G	ADD	555	0.0172	0.02653	-0.03479	0.06919	0.6483	0.517
10	chr10:101587527:C:G	101587527	G	ADD	555	0.001896	0.07802	-0.151	0.1548	0.0243	0.9806
10	chr10:101588419:C:T	101588419	T	ADD	555	0.06799	0.07904	-0.08693	0.2229	0.8601	0.3901
10	chr10:101588932:A:T	101588932	T	ADD	555	NA	NA	NA	NA	NA	NA
10	chr10:101589798:C:T	101589798	T	ADD	555	0.0843	0.05545	-0.02438	0.193	1.52	0.129
10	chr10:101589839:A:G	101589839	G	ADD	555	0.007562	0.007361	-0.006865	0.02199	1.027	0.3047
10	chr10:101590764:C:G	101590764	G	ADD	555	-0.01827	0.0783	-0.1717	0.1352	-0.2333	0.8156
10	chr10:101590917:G:A	101590917	A	ADD	555	0.06461	0.03944	-0.01269	0.1419	1.638	0.102
10	chr10:101591181:A:G	101591181	G	ADD	555	0.03712	0.07839	-0.1165	0.1908	0.4736	0.636
10	chr10:101591375:T:A	101591375	A	ADD	555	NA	NA	NA	NA	NA	NA
10	chr10:101591689:C:CT	101591689	CT	ADD	555	0.03441	0.02992	-0.02423	0.09305	1.15	0.2506
10	chr10:101591831:G:A	101591831	A	ADD	555	-0.0009191	0.009445	-0.01943	0.01759	-0.09731	0.9225
10	chr10:101592325:T:A	101592325	A	ADD	555	-0.0009191	0.009445	-0.01943	0.01759	-0.09731	0.9225
10	chr10:101592695:T:C	101592695	C	ADD	555	0.006313	0.007379	-0.008149	0.02078	0.8556	0.3926
10	chr10:101593084:T:C	101593084	C	ADD	555	-0.01076	0.03974	-0.08864	0.06712	-0.2708	0.7866
10	chr10:101593165:G:A	101593165	A	ADD	555	NA	NA	NA	NA	NA	NA
10	chr10:101593586:TTTC:T	101593586	T	ADD	555	-0.09207	0.05523	-0.2003	0.01618	-1.667	0.09608
10	chr10:101593682:G:A	101593682	A	ADD	555	0.006197	0.007363	-0.008233	0.02063	0.8417	0.4003
10	chr10:101594425:G:T	101594425	T	ADD	555	0.006197	0.007363	-0.008233	0.02063	0.8417	0.4003
10	chr10:101594797:A:G	101594797	G	ADD	555	0.006197	0.007363	-0.008233	0.02063	0.8417	0.4003
10	chr10:101594915:A:G	101594915	G	ADD	555	0.006197	0.007363	-0.008233	0.02063	0.8417	0.4003
10	chr10:101594992:G:A	101594992	A	ADD	555	0.02367	0.01421	-0.004182	0.05153	1.666	0.09635
10	chr10:101596654:C:G	101596654	G	ADD	555	-0.0048	0.005299	-0.01519	0.005585	-0.9059	0.3654
10	chr10:101597033:C:G	101597033	G	ADD	555	0.0478	0.03986	-0.03033	0.1259	1.199	0.231
10	chr10:101597805:G:A	101597805	A	ADD	555	0.02442	0.03235	-0.03898	0.08781	0.7549	0.4506
10	chr10:101597809:G:A	101597809	A	ADD	555	-0.06201	0.05528	-0.1703	0.04634	-1.122	0.2625
10	chr10:101598250:T:TA	101598250	TA	ADD	555	-0.0009191	0.009445	-0.01943	0.01759	-0.09731	0.9225
10	chr10:101598435:G:T	101598435	T	ADD	555	-0.02054	0.009427	-0.03902	-0.002064	-2.179	0.02976
10	chr10:101599077:G:A	101599077	A	ADD	555	NA	NA	NA	NA	NA	NA
10	chr10:101599225:T:C	101599225	C	ADD	555	-0.007277	0.07832	-0.1608	0.1462	-0.09292	0.926
10	chr10:101599528:G:A	101599528	A	ADD	555	0.02475	0.01216	0.0009136	0.04859	2.035	0.04233
10	chr10:101599801:G:A	101599801	A	ADD	555	0.006197	0.007363	-0.008233	0.02063	0.8417	0.4003
10	chr10:101600240:G:A	101600240	A	ADD	555	0.02367	0.01421	-0.004182	0.05153	1.666	0.09635
10	chr10:101600443:G:A	101600443	A	ADD	555	0.003957	0.05529	-0.1044	0.1123	0.07157	0.943
10	chr10:101600514:G:A	101600514	A	ADD	555	0.04896	0.07907	-0.106	0.2039	0.6192	0.5361
10	chr10:101600650:C:T	101600650	T	ADD	555	-0.06041	0.0786	-0.2145	0.09365	-0.7685	0.4425
10	chr10:101600697:TGATGCTTGCTTCTCATCCC:T	101600697	T	ADD	555	0.0474	0.04571	-0.04218	0.137	1.037	0.3001
10	chr10:101601067:C:T	101601067	T	ADD	555	0.006197	0.007363	-0.008233	0.02063	0.8417	0.4003
10	chr10:101601331:C:T	101601331	T	ADD	555	0.02475	0.01216	0.0009136	0.04859	2.035	0.04233
10	chr10:101601951:G:T	101601951	T	ADD	555	-0.05093	0.07826	-0.2043	0.1025	-0.6508	0.5154
10	chr10:101602812:C:T	101602812	T	ADD	555	0.04434	0.03005	-0.01455	0.1032	1.476	0.1406
10	chr10:101602883:G:A	101602883	A	ADD	555	0.09404	0.0552	-0.01414	0.2022	1.704	0.089
10	chr10:101602969:C:T	101602969	T	ADD	555	-0.0009191	0.009445	-0.01943	0.01759	-0.09731	0.9225
10	chr10:101603021:A:G	101603021	G	ADD	555	0.03868	0.03215	-0.02432	0.1017	1.203	0.2294
10	chr10:101603424:TTTTTTA:T	101603424	T	ADD	555	-0.03592	0.03212	-0.09887	0.02704	-1.118	0.264
10	chr10:101603479:T:C	101603479	C	ADD	555	0.006197	0.007363	-0.008233	0.02063	0.8417	0.4003
10	chr10:101603495:C:T	101603495	T	ADD	555	-0.0009191	0.009445	-0.01943	0.01759	-0.09731	0.9225
10	chr10:101604347:A:C	101604347	C	ADD	555	0.003957	0.05529	-0.1044	0.1123	0.07157	0.943
10	chr10:101604908:C:T	101604908	T	ADD	555	0.02726	0.01493	-0.001997	0.05651	1.826	0.06837
10	chr10:101606312:T:C	101606312	C	ADD	555	0.02475	0.01216	0.0009136	0.04859	2.035	0.04233
10	chr10:101606318:G:A	101606318	A	ADD	555	0.04896	0.07907	-0.106	0.2039	0.6192	0.5361
10	chr10:101606888:T:C	101606888	C	ADD	555	0.02475	0.01216	0.0009136	0.04859	2.035	0.04233
10	chr10:101606989:C:G	101606989	G	ADD	555	0.008198	0.007713	-0.006919	0.02331	1.063	0.2883
10	chr10:101607080:A:C	101607080	C	ADD	555	0.002953	0.01206	-0.02069	0.02659	0.2448	0.8067
10	chr10:101607499:T:C	101607499	C	ADD	555	0.007774	0.007572	-0.007067	0.02261	1.027	0.305
10	chr10:101607723:T:TGA	101607723	TGA	ADD	555	0.002669	0.009552	-0.01605	0.02139	0.2794	0.7801
10	chr10:101608030:A:T	101608030	T	ADD	555	0.01173	0.009678	-0.007234	0.0307	1.212	0.2259
10	chr10:101608067:T:C	101608067	C	ADD	555	-0.01075	0.005032	-0.02061	-0.000883	-2.135	0.03317
10	chr10:101608223:G:A	101608223	A	ADD	555	0.1191	0.07799	-0.03371	0.272	1.528	0.1272
10	chr10:101608398:C:T	101608398	T	ADD	555	0.008198	0.007713	-0.006919	0.02331	1.063	0.2883
10	chr10:101608451:C:T	101608451	T	ADD	555	0.02475	0.01216	0.0009136	0.04859	2.035	0.04233
10	chr10:101608897:T:C	101608897	C	ADD	555	0.006557	0.008453	-0.01001	0.02312	0.7757	0.4383
10	chr10:101609108:G:A	101609108	A	ADD	555	-0.04886	0.02782	-0.1034	0.00566	-1.756	0.07957
10	chr10:101609294:G:C	101609294	C	ADD	555	0.04979	0.07814	-0.1034	0.2029	0.6371	0.5243
10	chr10:101609314:AAGG:A	101609314	A	ADD	555	-0.01036	0.04552	-0.09959	0.07887	-0.2275	0.8201
10	chr10:101609471:G:A	101609471	A	ADD	555	0.003957	0.05529	-0.1044	0.1123	0.07157	0.943
10	chr10:101609797:A:C	101609797	C	ADD	555	-0.002374	0.006574	-0.01526	0.01051	-0.361	0.7182
10	chr10:101609844:T:C	101609844	C	ADD	555	0.007191	0.008505	-0.009479	0.02386	0.8455	0.3982
10	chr10:101609957:G:C	101609957	C	ADD	555	NA	NA	NA	NA	NA	NA
10	chr10:101610173:G:A	101610173	A	ADD	555	-0.01444	0.01144	-0.03685	0.007976	-1.262	0.2073
10	chr10:101610286:CAAAA:C	101610286	C	ADD	555	0.1002	0.07831	-0.05324	0.2537	1.28	0.2011
10	chr10:101610477:T:C	101610477	C	ADD	555	0.007191	0.008505	-0.009479	0.02386	0.8455	0.3982
10	chr10:101610538:GT:G	101610538	G	ADD	555	0.04997	0.02632	-0.001611	0.1015	1.899	0.05813
10	chr10:101612043:T:C	101612043	C	ADD	555	NA	NA	NA	NA	NA	NA
10	chr10:101612369:A:G	101612369	G	ADD	555	0.04514	0.03501	-0.02348	0.1138	1.289	0.1978
10	chr10:101612681:C:T	101612681	T	ADD	555	-0.0111	0.01262	-0.03583	0.01364	-0.8791	0.3797
10	chr10:101612725:C:T	101612725	T	ADD	555	-0.02638	0.05589	-0.1359	0.08316	-0.4721	0.6371
10	chr10:101613073:C:G	101613073	G	ADD	555	0.05963	0.07839	-0.09401	0.2133	0.7607	0.4472
10	chr10:101613163:G:A	101613163	A	ADD	555	0.02545	0.04553	-0.06378	0.1147	0.5591	0.5764
10	chr10:101613260:C:A	101613260	A	ADD	555	NA	NA	NA	NA	NA	NA
10	chr10:101613836:G:A	101613836	A	ADD	555	0.007029	0.008529	-0.009687	0.02375	0.8242	0.4102
10	chr10:101614476:G:A	101614476	A	ADD	555	0.02475	0.01216	0.0009136	0.04859	2.035	0.04233
10	chr10:101615045:T:TC	101615045	TC	ADD	555	0.007029	0.008529	-0.009687	0.02375	0.8242	0.4102
10	chr10:101615101:C:T	101615101	T	ADD	555	NA	NA	NA	NA	NA	NA
10	chr10:101615193:G:C	101615193	C	ADD	555	0.008198	0.007713	-0.006919	0.02331	1.063	0.2883
10	chr10:101615355:T:G	101615355	G	ADD	555	0.007029	0.008529	-0.009687	0.02375	0.8242	0.4102
10	chr10:101615821:AG:A	101615821	A	ADD	555	-0.08601	0.07781	-0.2385	0.06651	-1.105	0.2695
10	chr10:101616058:AGAGACCTATGCTCTG:A	101616058	A	ADD	555	-0.1191	0.05507	-0.2271	-0.0112	-2.163	0.03095
10	chr10:101616372:T:C	101616372	C	ADD	555	-0.01888	0.01636	-0.05095	0.01318	-1.154	0.2489
10	chr10:101617077:A:G	101617077	G	ADD	555	-0.08601	0.07781	-0.2385	0.06651	-1.105	0.2695
10	chr10:101617239:G:A	101617239	A	ADD	555	0.007413	0.05553	-0.1014	0.1162	0.1335	0.8938
10	chr10:101617265:G:A	101617265	A	ADD	555	0.02441	0.01277	-0.0006267	0.04945	1.911	0.05654
10	chr10:101618098:G:A	101618098	A	ADD	555	-0.02153	0.07799	-0.1744	0.1313	-0.276	0.7826
10	chr10:101618356:G:A	101618356	A	ADD	555	0.02355	0.05578	-0.08577	0.1329	0.4223	0.673
10	chr10:101618552:G:A	101618552	A	ADD	555	0.02475	0.01216	0.0009136	0.04859	2.035	0.04233
10	chr10:101618892:GA:G	101618892	G	ADD	555	0.02475	0.01216	0.0009136	0.04859	2.035	0.04233
10	chr10:101618903:C:A	101618903	A	ADD	555	NA	NA	NA	NA	NA	NA
10	chr10:101619640:T:C	101619640	C	ADD	555	-0.0009191	0.009445	-0.01943	0.01759	-0.09731	0.9225
10	chr10:101620125:G:T	101620125	T	ADD	555	0.01819	0.01055	-0.002479	0.03886	1.725	0.08512
10	chr10:101620128:G:GCAGTGA	101620128	GCAGTGA	ADD	555	0.007494	0.01398	-0.0199	0.03489	0.5362	0.592
10	chr10:101620193:G:A	101620193	A	ADD	555	-0.03592	0.03212	-0.09887	0.02704	-1.118	0.264
10	chr10:101620254:C:A	101620254	A	ADD	555	0.07318	0.05629	-0.03715	0.1835	1.3	0.1942
10	chr10:101622706:C:T	101622706	T	ADD	555	0.01819	0.01055	-0.002479	0.03886	1.725	0.08512
10	chr10:101622929:G:C	101622929	C	ADD	555	0.003957	0.05529	-0.1044	0.1123	0.07157	0.943
10	chr10:101623403:T:C	101623403	C	ADD	555	0.008489	0.007212	-0.005647	0.02262	1.177	0.2397
10	chr10:101623417:GA:G	101623417	G	ADD	555	0.01506	0.05524	-0.09321	0.1233	0.2727	0.7852
10	chr10:101624079:T:C	101624079	C	ADD	555	0.01882	0.01054	-0.001831	0.03947	1.786	0.07463
10	chr10:101624354:T:C	101624354	C	ADD	555	-0.02062	0.01433	-0.04871	0.007467	-1.439	0.1508
10	chr10:101625092:A:T	101625092	T	ADD	555	0.01819	0.01055	-0.002479	0.03886	1.725	0.08512
10	chr10:101625098:C:G	101625098	G	ADD	555	0.02117	0.02523	-0.02829	0.07062	0.8387	0.402
10	chr10:101625481:C:A	101625481	A	ADD	555	0.02248	0.07866	-0.1317	0.1766	0.2858	0.7751
10	chr10:101625842:A:C	101625842	C	ADD	555	-0.0009191	0.009445	-0.01943	0.01759	-0.09731	0.9225
10	chr10:101626499:C:CT	101626499	CT	ADD	555	0.0474	0.04571	-0.04218	0.137	1.037	0.3001
10	chr10:101626924:T:G	101626924	G	ADD	555	0.008489	0.007212	-0.005647	0.02262	1.177	0.2397
10	chr10:101627018:C:A	101627018	A	ADD	555	0.01819	0.01055	-0.002479	0.03886	1.725	0.08512
10	chr10:101628372:G:T	101628372	T	ADD	555	0.01819	0.01055	-0.002479	0.03886	1.725	0.08512
10	chr10:101628855:C:T	101628855	T	ADD	555	NA	NA	NA	NA	NA	NA
10	chr10:101629291:C:CT	101629291	CT	ADD	555	-0.0002924	0.006138	-0.01232	0.01174	-0.04764	0.962
10	chr10:101629578:C:T	101629578	T	ADD	555	-0.006544	0.01377	-0.03353	0.02044	-0.4753	0.6348
10	chr10:101629974:G:A	101629974	A	ADD	555	-0.1061	0.0791	-0.2611	0.04895	-1.341	0.1805
10	chr10:101630079:C:A	101630079	A	ADD	555	0.02264	0.07826	-0.1308	0.176	0.2893	0.7725
10	chr10:101630210:C:T	101630210	T	ADD	555	0.02916	0.0157	-0.001603	0.05993	1.858	0.06373
10	chr10:101630840:T:C	101630840	C	ADD	555	-0.01415	0.01094	-0.03559	0.007285	-1.294	0.1962
10	chr10:101631199:C:T	101631199	T	ADD	555	0.01051	0.007822	-0.004821	0.02584	1.344	0.1796
10	chr10:101631689:G:A	101631689	A	ADD	555	0.08953	0.07795	-0.06325	0.2423	1.149	0.2512
10	chr10:101631826:G:A	101631826	A	ADD	555	0.004974	0.05585	-0.1045	0.1144	0.08906	0.9291
10	chr10:101631862:T:C	101631862	C	ADD	555	0.04797	0.03945	-0.02935	0.1253	1.216	0.2245
10	chr10:101631870:A:G	101631870	G	ADD	555	0.0474	0.04571	-0.04218	0.137	1.037	0.3001
10	chr10:101631874:A:G	101631874	G	ADD	555	-0.0009221	0.04528	-0.08967	0.08783	-0.02036	0.9838
10	chr10:101631874:A:T	101631874	T	ADD	555	0.0474	0.04571	-0.04218	0.137	1.037	0.3001
10	chr10:101631918:T:C	101631918	C	ADD	555	0.01632	0.01603	-0.0151	0.04773	1.018	0.3091
10	chr10:101632233:A:C	101632233	C	ADD	555	0.01348	0.007074	-0.0003878	0.02734	1.905	0.05729
10	chr10:101632272:A:G	101632272	G	ADD	555	0.002731	0.01043	-0.0177	0.02317	0.2619	0.7935
10	chr10:101632388:C:T	101632388	T	ADD	555	0.01246	0.007369	-0.001985	0.0269	1.691	0.09149
10	chr10:101632746:T:C	101632746	C	ADD	555	0.01647	0.006768	0.003206	0.02974	2.434	0.01527
10	chr10:101632876:A:T	101632876	T	ADD	555	0.02301	0.01015	0.003124	0.0429	2.268	0.02373
10	chr10:101633058:T:A	101633058	A	ADD	555	-0.01827	0.0783	-0.1717	0.1352	-0.2333	0.8156
10	chr10:101633122:G:A	101633122	A	ADD	555	0.01348	0.007371	-0.0009714	0.02792	1.828	0.06807
10	chr10:101633139:T:C	101633139	C	ADD	555	0.002731	0.01043	-0.0177	0.02317	0.2619	0.7935
10	chr10:101633169:A:G	101633169	G	ADD	555	0.01348	0.007371	-0.0009714	0.02792	1.828	0.06807
10	chr10:101634123:TAAATAAAATAA:T	101634123	T	ADD	555	0.04989	0.07849	-0.104	0.2037	0.6356	0.5253
10	chr10:101634201:C:CA	101634201	CA	ADD	555	0.01102	0.01326	-0.01498	0.03701	0.8307	0.4065
10	chr10:101634229:TAAACA:T	101634229	T	ADD	555	-0.05468	0.07827	-0.2081	0.09872	-0.6986	0.4851
10	chr10:101634233:CA:C	101634233	C	ADD	555	0.00375	0.0105	-0.01682	0.02432	0.3573	0.721
10	chr10:101634883:G:T	101634883	T	ADD	555	-0.003406	0.01259	-0.02808	0.02127	-0.2706	0.7868
10	chr10:101635446:A:T	101635446	T	ADD	555	0.00419	0.009529	-0.01449	0.02287	0.4397	0.6604
10	chr10:101635449:GA:G	101635449	G	ADD	555	0.00419	0.009529	-0.01449	0.02287	0.4397	0.6604
10	chr10:101635561:G:T	101635561	T	ADD	555	0.02678	0.01514	-0.002897	0.05645	1.769	0.07751
10	chr10:101635832:C:G	101635832	G	ADD	555	-0.01695	0.01669	-0.04966	0.01577	-1.015	0.3104
10	chr10:101636681:G:A	101636681	A	ADD	555	0.004055	0.009091	-0.01376	0.02187	0.446	0.6558
10	chr10:101636889:C:T	101636889	T	ADD	555	0.02301	0.01015	0.003124	0.0429	2.268	0.02373
10	chr10:101637105:C:T	101637105	T	ADD	555	0.02301	0.01015	0.003124	0.0429	2.268	0.02373
10	chr10:101637159:G:A	101637159	G	ADD	555	0.01615	0.006495	0.003416	0.02888	2.486	0.01322
10	chr10:101638201:C:A	101638201	A	ADD	555	0.02735	0.07832	-0.1261	0.1809	0.3493	0.727
10	chr10:101638483:T:C	101638483	C	ADD	555	-0.01458	0.03521	-0.08358	0.05442	-0.4142	0.6789
10	chr10:101638517:G:A	101638517	A	ADD	555	0.05841	0.03243	-0.005148	0.122	1.801	0.07222
10	chr10:101639077:G:A	101639077	A	ADD	555	0.02301	0.01015	0.003124	0.0429	2.268	0.02373
10	chr10:101639277:A:C	101639277	C	ADD	555	0.0474	0.04571	-0.04218	0.137	1.037	0.3001
10	chr10:101639357:G:A	101639357	A	ADD	555	0.004055	0.009091	-0.01376	0.02187	0.446	0.6558
10	chr10:101639520:A:G	101639520	G	ADD	555	0.04896	0.07907	-0.106	0.2039	0.6192	0.5361
10	chr10:101639818:A:T	101639818	T	ADD	555	0.08338	0.05563	-0.02564	0.1924	1.499	0.1345
10	chr10:101639951:C:T	101639951	T	ADD	555	0.02301	0.01015	0.003124	0.0429	2.268	0.02373
10	chr10:101640193:C:T	101640193	T	ADD	555	0.0006953	0.009304	-0.01754	0.01893	0.07473	0.9405
10	chr10:101640309:G:T	101640309	T	ADD	555	0.01155	0.006936	-0.002045	0.02514	1.665	0.09646
10	chr10:101641253:A:AG	101641253	AG	ADD	555	-0.03864	0.0781	-0.1917	0.1144	-0.4948	0.6209
10	chr10:101641675:C:G	101641675	G	ADD	555	0.02735	0.07832	-0.1261	0.1809	0.3493	0.727
10	chr10:101641759:C:T	101641759	T	ADD	555	0.0006953	0.009304	-0.01754	0.01893	0.07473	0.9405
10	chr10:101641859:A:G	101641859	G	ADD	555	0.02004	0.009759	0.0009099	0.03917	2.053	0.04053
10	chr10:101641873:AC:A	101641873	A	ADD	555	0.02278	0.01028	0.002627	0.04294	2.215	0.02715
10	chr10:101642127:T:C	101642127	C	ADD	555	0.02423	0.008409	0.007751	0.04071	2.882	0.004111
10	chr10:101642386:AT:A	101642386	AT	ADD	555	0.01155	0.006936	-0.002045	0.02514	1.665	0.09646
10	chr10:101642448:C:T	101642448	T	ADD	555	0.05558	0.07843	-0.09813	0.2093	0.7087	0.4788
10	chr10:101642926:A:G	101642926	G	ADD	555	-0.02307	0.009478	-0.04164	-0.004489	-2.434	0.01527
10	chr10:101643143:G:A	101643143	A	ADD	555	0.02735	0.07832	-0.1261	0.1809	0.3493	0.727
10	chr10:101644844:A:G	101644844	G	ADD	555	0.02678	0.01514	-0.002897	0.05645	1.769	0.07751
10	chr10:101645654:C:T	101645654	T	ADD	555	NA	NA	NA	NA	NA	NA
10	chr10:101646162:T:G	101646162	G	ADD	555	0.02678	0.01514	-0.002897	0.05645	1.769	0.07751
10	chr10:101646279:G:A	101646279	A	ADD	555	-0.002643	0.02286	-0.04745	0.04217	-0.1156	0.908
10	chr10:101646591:G:A	101646591	A	ADD	555	0.02678	0.01514	-0.002897	0.05645	1.769	0.07751
10	chr10:101647020:C:T	101647020	T	ADD	555	0.02678	0.01514	-0.002897	0.05645	1.769	0.07751
10	chr10:101647747:A:G	101647747	G	ADD	555	-0.1345	0.07824	-0.2878	0.01887	-1.719	0.08622
10	chr10:101648257:A:G	101648257	G	ADD	555	0.00141	0.008986	-0.0162	0.01902	0.1569	0.8754
10	chr10:101648421:A:G	101648421	G	ADD	555	NA	NA	NA	NA	NA	NA
10	chr10:101648812:T:C	101648812	T	ADD	555	0.0161	0.00649	0.003384	0.02882	2.481	0.01339
10	chr10:101649786:G:C	101649786	C	ADD	555	0.02101	0.07845	-0.1328	0.1748	0.2678	0.7889
10	chr10:101650847:C:T	101650847	T	ADD	555	0.01731	0.0298	-0.0411	0.07572	0.5809	0.5615
10	chr10:101651094:C:T	101651094	T	ADD	555	-0.09207	0.05523	-0.2003	0.01618	-1.667	0.09608
10	chr10:101651508:ACAAT:A	101651508	A	ADD	555	0.03505	0.05572	-0.07416	0.1443	0.629	0.5296
10	chr10:101651716:C:T	101651716	T	ADD	555	-0.004511	0.05561	-0.1135	0.1045	-0.08113	0.9354
10	chr10:101652133:A:G	101652133	G	ADD	555	-0.01944	0.03923	-0.09633	0.05746	-0.4954	0.6205
10	chr10:101654017:A:T	101654017	T	ADD	555	0.004055	0.009091	-0.01376	0.02187	0.446	0.6558
[truncated: 19,595 more rows]
